# Supplementary material for: Epigenetic modulation of immune synaptic-cytoskeletal networks potentiates γδ T cell-mediated cytotoxicity in lung cancer
Source: Nat Commun. 2021 Apr 12;12:2163. doi: 10.1038/s41467-021-22433-4 (PMC8042060; doi:10.1038/s41467-021-22433-4)
Supplement: Supplementary file 4 — Source Data [file 41467_2021_22433_MOESM4_ESM.xlsx]

## Sheet: Fig.1c-g_3b_s1a-b_s8a
List of the MaxQuant identified proteins followed by the filtration with Q-value < 0.01 and unique peptides ≥ 2
* PM, annotation as a plasma membrane protein
** Ratio H/L, SILAC ratio of Heavy/Light (Mock/DAC)
			A549_D3						A549_D3R3						H1299_D3						H1299_D3R3						CL1-0_D3						CL1-0_D3R3
UniprotID	geneSymbol	PM*	totalPeptides	uniquePeptides	Coverage%	Length	Score	Ratio_H/L**	totalPeptides	uniquePeptides	Coverage%	Length	Score	Ratio_H/L	totalPeptides	uniquePeptides	Coverage%	Length	Score	Ratio_H/L	totalPeptides	uniquePeptides	Coverage%	Length	Score	Ratio_H/L	totalPeptides	uniquePeptides	Coverage%	Length	Score	Ratio_H/L	totalPeptides	uniquePeptides	Coverage%	Length	Score	Ratio_H/L
A0AV96	RBM47		5	5	14	593	4.6627	0.56345	8	7	19.2	593	9.4413	0.63145
A0FGR8	ESYT2	PM	5	5	6.8	921	5.9705	0.75796	14	14	19.4	921	33.895	0.58785	5	4	5.3	921	6.2664	2.2039	2	2	2.6	921	1.8221	1.0481	2	2	2.7	921	1.4333	0.70858	2	2	2.7	921	2.5477	0.93938
A0PJW6	TMEM223		2	2	7.9	202	1.2215	0.86783
A0PJX4	SHISA3																																4	4	18.1	238	3.4242	1.2091
A1L0T0	ILVBL		4	4	9.8	632	10.174	0.58494	12	12	25.9	632	63.813	0.5161	11	11	24.1	632	24.264	1.2607	11	11	22.6	632	31.541	1.1144	10	10	21	632	18.802	0.76216	14	14	33.1	632	44.774	0.98678
A2RRP1	NBAS																																3	3	1.3	2371	1.908	0.85227
A3KMH1	VWA8		2	2	1.5	1905	1.6751	0.088266
A3KN83	SBNO1		2	2	2.9	1393	1.2518	38.404
A4D1S0	KLRG2								5	5	19.1	409	9.5895	0.2497
A5D8V7	CCDC151		2	2	4.5	595	1.2968	0.60817	2	2	2.7	595	1.5397	0.41679
A5YKK6	CNOT1														2	2	0.8	2376	2.1222	1.4097
A6NGU5	GGT3P																										4	4	8.6	568	5.0404	0.40779
A6NHQ2	FBLL1																				3	2	6.9	334	3.4413	1.016							4	3	7.2	334	3.964	0.90813
A6NHR9	SMCHD1		11	11	6.5	2005	12.017	0.46864	25	25	15.7	2005	144.72	0.4754	49	49	30	2005	225.13	1.2541	20	20	12.7	2005	18.727	0.87309	17	17	10	2005	16.124	0.6889	55	55	28.8	2005	277.4	0.98849
A6NHX0	GATSL2		4	4	14.6	329	4.7058	0.5534	2	2	8.5	329	2.4773	0.51756
A6NI56	CCDC154																										3	3	3	674	1.3703	0.54177
A6NKB5	PCNXL2														2	2	0.9	2137	1.4287	1.5752
A7MBM2	DISP2	PM							2	2	1.9	1401	1.9887	0.35934	20	20	23	1401	114.66	0.98531	8	8	5.1	1401	15.308	1.0488	7	7	7.1	1401	7.7787	0.53566	22	22	24.5	1401	66.852	1.0585
A8K0Z3	WASH1		2	2	5.4	465	1.3838	0.7088	2	2	5.4	465	2.1175	0.67121
A8MVW0	FAM171A2		6	5	9.7	826	5.4809	0.7086	3	2	4.8	826	3.1233	0.90256	8	7	13.6	826	52.192	1.4892							18	17	35.8	826	68.863	0.73037	16	16	28.6	826	58.372	1.1704
A8MXV4	NUDT19		2	2	7.5	375	2.4524	0.74031	6	6	21.3	375	4.4434	0.55025	11	11	44.3	375	17.352	0.94437	7	7	36.3	375	10.752	0.86677	6	6	25.9	375	6.0988	0.88354	9	9	34.4	375	15.839	0.77053
E9PAV3	NACA		3	3	1.8	2078	41.368	1.2781
F2Z333	C1orf233																																2	2	7.1	226	1.4672	1.1899
O00116	AGPS		12	12	27.8	658	34.699	0.59629	15	15	31.2	658	73.286	0.42109	14	14	29.3	658	23.032	1.0765	10	10	24.5	658	21.439	0.86332	16	16	29.9	658	35.365	0.66141	11	11	24	658	40.94	0.81999
O00139	KIF2A		5	5	6.7	706	5.867	0.61143													2	2	3.3	706	3.5298	0.91984	4	2	4.8	706	3.5628	0.52293
O00148	DDX39A		16	7	42.9	427	7.5448	0.59782	22	7	54.6	427	207.59	0.57913	25	10	62.1	427	17.081	1.0006	17	6	48.9	427	81.426	0.91886	22	8	53.6	427	7.2704	0.7262	19	8	54.6	427	17.516	0.97265
O00151	PDLIM1		3	3	15.2	329	3.1062	0.79749	9	9	40.7	329	28.9	0.24608
O00154	ACOT7		8	8	25	380	13.803	0.90492	11	11	33.4	380	29.01	0.40746	13	13	36.3	380	22.31	1.0606	11	11	32.1	380	12.394	0.84042	12	12	32.1	380	20.216	0.85466	13	13	38.4	380	35.078	0.65452
O00159	MYO1C	PM	21	21	25	1063	44.437	0.41445	47	47	43	1063	323.31	0.49453	35	34	37.8	1063	135.23	1.6834	40	40	43.7	1063	147.81	0.81053	30	30	34.9	1063	55.987	0.60599	34	34	37.3	1063	104.32	0.87509
O00165	HAX1	PM	2	2	8.2	279	3.285	0.82992	8	8	38	279	10.98	0.53318	4	4	14	279	5.7482	1.225	7	7	29.7	279	8.7157	0.91115	8	8	37.3	279	9.5101	0.98085	5	5	19.7	279	9.1078	0.98625
O00170	AIP	PM							4	4	16.7	330	5.0558	0.43932	2	2	8.8	330	2.5745	1.3376							2	2	8.5	330	1.6266	0.77086	2	2	8.8	330	2.3483	0.76136
O00186	STXBP3	PM	3	3	4.4	592	4.3128	0.63325	12	12	20.4	592	19.01	0.38692	10	10	17.2	592	10.147	1.0325	15	15	28.5	592	23.427	0.94096	7	7	13.2	592	9.1532	0.50692	9	9	15.2	592	12.538	0.77511
O00194	RAB27B	PM	3	3	12.8	218	2.9261	0.94546	4	4	25.2	218	4.9796	0.2812
O00203	AP3B1																				2	2	1.6	1094	1.4588	0.66565
O00214	LGALS8		10	10	29.3	317	21.125	0.62793	12	12	33.8	317	72.169	0.44378													3	3	9.1	317	2.3231	0.95387
O00220	TNFRSF10A	PM	11	11	23.3	468	32.287	0.58089	12	12	28.8	468	134.27	0.34972	13	13	27.6	468	33.522	0.89218	12	12	29.5	468	83.212	0.85794	11	11	22.9	468	15.554	0.64366	10	10	24.1	468	30.605	0.77595
O00231	PSMD11		7	7	19.7	422	11.077	0.54363	8	8	26.3	422	18.746	0.37466	6	6	17.1	422	12.751	1.3137							7	7	19.4	422	8.1143	0.55027	3	3	8.1	422	22.55	0.71181
O00232	PSMD12		3	3	9.4	456	6.5266	0.52167	3	3	12.1	456	10.938	0.33312	3	3	7	456	5.6464	1.0811							3	3	9	456	3.9344	0.40501
O00255	MEN1	PM													3	3	13.5	615	4.5267	1.0585
O00257	CBX4																																4	4	9.6	560	4.1049	0.66513
O00264	PGRMC1	PM	5	5	20	195	3.6893	0.51822	7	7	28.2	195	8.1153	0.33422	6	6	20.5	195	4.6903	1.2871	4	4	12.3	195	3.8815	0.92995	10	9	41	195	10.537	0.95768	10	10	48.2	195	17.664	0.55303
O00267	SUPT5H		7	7	7.2	1087	8.5205	0.4934	9	9	11	1087	23.351	0.68507	24	24	27.9	1087	48.499	1.0232	15	15	22.2	1087	36.989	0.60444	12	12	15.1	1087	29.64	0.61066	6	6	8.9	1087	16.839	0.61479
O00291	HIP1	PM							2	2	2.5	1037	1.815	0.75253	2	2	2.2	1037	2.6479	3.0763
O00299	CLIC1	PM	7	7	30.7	241	7.847	0.83959	13	12	67.6	241	38.012	0.26977	9	8	48.1	241	19.046	0.79184	11	10	63.5	241	26.351	0.61255	4	3	14.9	241	2.7725	0.63699	8	7	43.6	241	19.892	0.47832
O00303	EIF3F		3	3	10.9	357	5.3343	0.63795	4	4	15.4	357	8.0092	0.50162							2	2	6.4	357	3.5189	0.90163	2	2	6.4	357	2.7726	0.86515	3	3	9.8	357	5.1259	0.72741
O00330	PDHX														3	3	5.4	501	2.2593	1.2844
O00410	IPO5		8	7	10.9	1097	12.883	0.35404	3	3	5.7	1097	14.141	0.5861	12	11	14.9	1097	17.122	1.6039	3	3	5.9	1097	5.6809	0.75186	4	4	5.7	1097	4.3599	0.49844	2	2	3.2	1097	3.5133	0.59638
O00422	SAP18								3	3	15.7	153	2.184	0.5155	4	4	20.9	153	3.6901	0.34837	5	5	32	153	4.8553	0.82662	2	2	9.2	153	1.5769	0.71309
O00425	IGF2BP3		10	8	24	579	24.017	0.74623	17	15	40.6	579	87.615	0.54834	15	13	34.5	579	43.139	1.0962	13	11	30.7	579	53.206	0.82518	15	13	34.7	579	38.044	0.69923	17	15	38.7	579	45.774	0.62665
O00429	DNM1L		3	3	4.3	736	4.9084	0.64389	2	2	3	736	2.9891	0.45146	2	2	3.1	736	2.0145	1.0232							3	3	4.3	736	4.1338	0.52459	3	3	3.9	736	3.223	0.47926
O00442	RTCA		3	3	10.1	366	2.4284	0.93103	3	3	9.3	366	3.2654	0.46446	3	3	10.1	366	4.3193	0.92747							3	3	10.1	366	3.8859	0.77067	4	4	14.8	366	7.4627	0.50614
O00443	PIK3C2A	PM							7	7	5.2	1686	8.8922	0.66955
O00468	AGRN	PM	58	58	39.8	2067	323.31	0.92992	63	63	41.4	2067	323.31	0.8184							20	20	12.2	2067	102	1.446	8	8	5.2	2067	10.866	0.96907	3	3	1.7	2067	4.2559	0.50278
O00469	PLOD2								20	20	34.3	737	171.19	0.22822
O00481	BTN3A1	PM													9	5	20.1	513	10.853	1.3518	4	3	10.1	513	5.6362	1.3595	3	2	7.4	513	2.0228	0.72125
O00487	PSMD14		2	2	6.1	310	1.3639	0.034509	3	3	11.6	310	4.899	0.37331	3	3	10	310	3.8453	1.0099	2	2	8.7	310	1.0287	0.91989	5	5	19	310	6.2672	0.62102	5	5	15.8	310	10.311	0.67986
O00505	KPNA3		3	2	7.1	521	3.19	0.73046	4	4	9.6	521	4.2612	0.55217																			2	2	3.6	521	1.6534	0.76665
O00506	STK25								2	2	7	426	3.2978	0.52783
O00522	KRIT1	PM							4	4	6.8	736	4.8779	0.38531	4	4	8.4	736	12.457	1.1277	3	3	6.1	736	3.456	0.96502
O00541	PES1		2	2	4.8	588	1.69	0.25837	7	7	12.1	588	7.1126	0.42685	5	5	9	588	5.4739	1.0123	7	6	16.2	588	8.1038	0.8746	9	9	13.3	588	11.147	0.7842	3	3	4.4	588	4.1756	1.0238
O00560	SDCBP	PM	3	3	9.7	298	3.9505	0.6434	4	4	21.8	298	4.3967	0.56167	4	4	17.8	298	6.9482	0.90981	5	5	13.4	298	18.89	0.60355
O00567	NOP56		13	13	27.6	594	18.906	0.59586	19	19	39.4	594	82.339	0.3987	15	15	29.1	594	31.839	0.94635	25	25	52.4	594	102.54	0.90694	16	16	27.9	594	27.552	0.68307	16	16	26.8	594	42.108	0.90166
O00571	DDX3X		28	27	46.1	662	66.337	0.60096	38	10	60.9	662	323.31	0.44082	29	28	55.7	662	105.93	1.0414	32	31	52.4	662	109.68	0.8908	32	31	55.9	662	62.06	0.68591	31	30	50.3	662	78.495	0.68736
O00592	PODXL	PM	7	7	12.4	558	15.301	1.084	11	11	14.5	558	44.623	0.25282	4	4	7.5	558	3.1192	1.1497	5	5	8.8	558	17.426	1.2561	5	5	10.2	558	6.6724	1.4603	5	5	8.4	558	32.412	0.60959
O00622	CYR61		4	4	17.8	381	8.2237	0.74157	13	13	44.1	381	15.139	0.2613	11	11	35.7	381	13.742	0.66893	21	21	59.3	381	89.66	0.93386	17	17	58	381	25.76	0.9864	15	15	45.7	381	35.631	0.76856
O00629	KPNA4		3	2	7.9	521	6.1843	0.76347																									2	2	2.5	521	1.4811	23.592
O00743	PPP6C								2	2	7.2	305	3.2518	0.27706																			4	4	14.1	305	3.6227	0.62974
O00763	ACACB		17	4	8.1	2458	3.3588	0.45401
O00767	SCD														4	4	7	359	10.606	1.0509
O14494	PPAP2A	PM							2	2	10.2	284	4.0525	0.34832							3	3	19	284	4.6464	0.83924	2	2	12.3	284	1.648	0.53637	2	2	12	284	6.9328	0.6914
O14495	PPAP2B	PM	7	7	22.2	311	12.644	0.85914	9	9	28.6	311	15.11	0.42335	3	3	11.6	311	3.7985	1.3476
O14578	CIT	PM	4	4	2.4	2027	1.4082	0.29453							4	4	2.1	2027	2.4316	2.5675	6	6	2.6	2027	1.0756	0.80183	5	5	3.5	2027	4.261	0.43888	4	4	2.2	2027	12.749	1.1887
O14646	CHD1																										5	3	2.9	1710	2.3334	0.71672	5	4	3.4	1710	6.2499	1.1547
O14647	CHD2		2	2	1.2	1828	1.4217	0.63786													2	2	0.5	1828	1.0668	0.93102							4	3	1.6	1828	4.2125	0.92861
O14656	TOR1A								2	2	6.3	332	2.0492	0.5136																			2	2	6.3	332	4.2167	0.74521
O14672	ADAM10	PM	35	35	45.3	748	323.31	0.88102	39	39	50.7	748	323.31	0.61532	23	23	38.1	748	323.31	0.88594	28	28	41.4	748	323.31	0.83065	26	26	40.8	748	152.54	0.81101	20	20	31.6	748	323.31	0.92169
O14734	ACOT8								2	2	12.2	319	2.4925	0.39562	2	2	12.2	319	1.8437	0.99717													2	2	7.8	319	3.3457	0.86997
O14735	CDIPT	PM	2	2	9.9	213	4.2313	0.78951	3	3	16	213	4.2517	0.48334	3	3	13.1	213	3.6569	1.2828							3	3	16	213	5.0044	0.56051
O14744	PRMT5		13	13	23.1	637	22.071	0.57641	13	13	23.5	637	37.093	0.28062	11	11	20.9	637	20.602	0.75211	8	8	14.1	637	11.094	0.67737	15	15	27.5	637	30.849	0.5004	13	13	22	637	25.936	0.5598
O14745	SLC9A3R1	PM													2	2	6.1	358	1.9016	1.0554
O14763	TNFRSF10B	PM	11	11	23.2	440	30.825	0.57588	14	14	38.6	440	124.66	0.23475	8	8	21.1	440	13.414	0.81727	6	6	18.9	440	45.993	0.97996	7	7	18.9	440	9.2177	0.72982	6	6	20.9	440	23.26	0.75465
O14786	NRP1	PM	40	40	49	923	246.56	0.81467	48	48	56	923	323.31	0.37719
O14795	UNC13B	PM																															2	2	1.5	1591	1.5733	0.61609
O14817	TSPAN4	PM	2	2	13.9	238	1.7485	0.79524	4	4	26.9	238	12.791	0.56151							2	2	7.1	238	0.99755	0.64617							2	2	3.4	238	2.1932	0.85522
O14818	PSMA7		2	2	8.9	248	2.2775	0.478	6	6	26.6	248	12.381	0.24069							3	3	18.1	248	3.9857	0.58998	4	4	20.6	248	4.9686	0.49682	5	5	26.6	248	11.557	0.65829
O14828	SCAMP3		4	4	23.1	347	21.789	0.69303	6	6	25.4	347	116.04	0.40545	5	5	26.8	347	44.03	0.89821	3	3	9.8	347	37.127	0.85176	5	5	27.1	347	36.579	0.58388	8	8	32	347	102.48	0.74499
O14880	MGST3								3	3	40.8	152	11.464	0.57295
O14908	GIPC1								3	3	9.6	333	5.4621	0.28487	3	3	12	333	2.8766	0.89254
O14925	TIMM23		3	3	16.7	209	4.7839	0.63764							5	5	31.6	209	8.2932	1.0137							3	3	16.7	209	3.9462	1.1368	2	2	12.9	209	10.158	0.94859
O14929	HAT1		7	7	22.4	419	15.616	0.69316	6	6	19.6	419	11.175	0.52363	8	8	24.8	419	15.172	0.92638	2	2	5.5	419	4.7165	0.83859	6	6	15.8	419	10.407	0.56252	5	5	17.2	419	20.046	0.61297
O14936	CASK	PM	3	3	2.6	926	2.6035	0.69666	8	8	11.9	926	7.9989	0.49065	7	7	8	926	9.5772	1.9164	5	5	8.2	926	6.8258	1.0832	3	3	2.8	926	2.1193	0.64007	2	2	3	926	2.0704	0.56602
O14939	PLD2	PM							12	12	18.1	933	20.195	0.3797
O14944	EREG	PM							2	2	10.1	169	1.7706	0.3021
O14965	AURKA														3	2	8.4	403	1.6572	0.91634
O14966	RAB29	PM							4	3	24.1	203	3.8522	0.44125	3	2	17.2	203	2.7599	1.075							3	2	16.3	203	5.1757	0.92041	3	2	15.8	203	3.9345	0.9448
O14972	DSCR3								5	5	24.2	297	4.9015	0.38837
O14975	SLC27A2	PM							6	6	15.3	620	8.02	0.56531
O14977	AZIN1		2	2	5.8	448	1.3713	0.14091
O14979	HNRNPDL		3	3	9	420	4.5122	0.63834	12	10	23.3	420	24.733	0.34616	3	3	9	420	3.9944	0.62041	9	8	24.5	420	13.84	0.78513	2	2	6	420	2.2737	0.90982	3	2	10	420	5.8903	0.84008
O14980	XPO1		6	6	8.7	1071	16.418	0.42104	5	5	7.5	1071	10.529	0.50276	19	19	21.4	1071	30.684	1.7613	9	9	13.2	1071	15.408	0.82207	11	11	12.8	1071	17.271	0.49145	7	7	9.3	1071	9.9905	0.65402
O15020	SPTBN2	PM	4	3	1.4	2390	1.6432	1.0073							2	2	0.7	2390	1.4738	0.46149	3	3	1.1	2390	1.301	1.083	2	2	0.7	2390	1.203	0.70483	2	2	0.6	2390	1.7629	1.0198
O15021	MAST4								2	2	0.7	2626	1.5681	0.69376
O15031	PLXNB2	PM	75	73	47.4	1838	323.31	0.66312	73	72	43.4	1838	323.31	0.55379	76	74	49.6	1838	323.31	1.4847	73	72	47.8	1838	323.31	0.87828	66	66	45.9	1838	323.31	0.67873	65	65	39.2	1838	323.31	0.86669
O15041	SEMA3E	PM																									5	5	7.6	775	5.1143	1.4426	2	2	3.2	775	2.3161	0.96882
O15042	U2SURP																				3	3	3.9	1029	3.1267	0.83788
O15049	N4BP3		2	2	6.6	544	1.1865	0.080391
O15067	PFAS		2	2	3.5	1338	5.5919	0.87973	14	14	16.8	1338	20.566	0.38558	2	2	1.6	1338	1.6142	1.2808	2	2	2.5	1338	4.304	0.75761	2	2	2.6	1338	4.5339	0.87664
O15078	CEP290																																3	3	1.7	2479	1.5322	1.1067
O15083	ERC2	PM	2	2	2.9	957	1.5668	0.0064469													2	2	1.7	957	1.0573	0.26312
O15084	ANKRD28																										2	2	2.3	1053	3.4222	0.73928
O15091	KIAA0391		4	4	7	583	3.6345	0.74902
O15118	NPC1	PM	2	2	1.5	1278	1.7232	0.74705	4	4	3.5	1278	4.6019	0.39733	2	2	1.9	1278	2.4232	0.65603													3	3	2	1278	7.7048	0.72353
O15121	DEGS1	PM							2	2	10.5	323	2.2531	1.8338
O15126	SCAMP1	PM							3	3	10.4	338	7.8356	0.39802
O15127	SCAMP2								3	3	13.7	329	4.7447	0.56111																			2	2	7.6	329	3.2065	1.0141
O15131	KPNA5		3	3	5.4	536	3.1472	0.6861
O15143	ARPC1B		6	6	18.3	372	11.624	0.79391	12	11	44.4	372	46.562	0.29242	9	9	29	372	17.59	0.80636							6	6	20.4	372	11.202	0.75821	5	5	17.7	372	7.0974	0.66129
O15144	ARPC2	PM	7	7	25	300	8.3575	0.84906	8	8	27.3	300	29.73	0.32448	9	9	33.7	300	14.63	0.90442	5	5	16.7	300	4.7408	0.67442	2	2	9	300	2.6501	0.83193	3	3	12.3	300	4.5427	0.69613
O15145	ARPC3		4	4	20.8	178	3.3621	0.60921							3	3	16.9	178	3.5326	1.3856	2	2	10.1	178	3.1404	0.69265
O15160	POLR1C		7	7	26.6	346	11.338	0.80177	9	9	37	346	82.866	0.29051	4	4	14.5	346	2.6705	0.77366	5	5	19.4	346	37.803	0.93185	8	8	33.5	346	12.233	0.8218	11	11	46.5	346	48.657	0.68746
O15162	PLSCR1	PM							5	5	18.6	318	7.0521	0.30738	5	5	18.6	318	5.8332	1.0978	3	3	11	318	5.3038	1.2113							2	2	7.9	318	3.2703	1.3606
O15173	PGRMC2		2	2	12.6	223	1.989	0.61526	6	6	22	223	7.6491	0.38599	4	4	15.2	223	5.3337	1.5453	2	2	12.6	223	3.8119	0.93639							3	3	12.6	223	3.8617	0.54976
O15213	WDR46		7	7	13.6	610	11.524	0.69742	11	11	25.6	610	40.524	0.34111	12	12	22.5	610	19.26	0.33658	14	14	35.6	610	48.211	0.97996	16	16	34.6	610	43.131	0.81732	6	6	14.1	610	9.755	0.89216
O15226	NKRF		5	5	8.6	690	4.6254	0.60766	16	16	25.8	690	18.817	0.51478	6	6	11.3	690	5.0207	0.86392	5	5	6.7	690	2.9308	0.89274	8	8	12.9	690	9.4072	0.59562	2	2	3.5	690	3.1283	0.89854
O15228	GNPAT	PM																									4	4	4.7	680	3.2924	0.66408
O15230	LAMA5		111	108	39.3	3695	323.31	1.0434	119	117	38.9	3695	323.31	0.82688	9	9	3.3	3695	5.9458	0.67765	39	39	13.9	3695	70.619	1.5277	8	8	2.6	3695	8.2013	0.86579	10	10	3.9	3695	24.299	0.70445
O15258	RER1	PM	2	2	15.3	196	4.176	0.67619	2	2	14.8	196	4.1555	0.45024	2	2	18.9	196	5.7767	0.86642	2	2	14.8	196	5.6565	0.76625	3	3	18.9	196	4.2107	0.82506	2	2	14.8	196	5.9139	0.7623
O15260	SURF4	PM							3	3	14.5	269	9.2032	0.54789	3	3	15.2	269	5.2807	1.0677	3	3	15.2	269	7.1459	0.87613	4	4	18.6	269	7.632	0.82338	3	3	15.2	269	3.6471	0.8878
O15269	SPTLC1		4	4	11.4	473	6.89	0.62934	11	11	30	473	62.415	0.4263	10	10	25.4	473	37.795	1.208	12	12	30.2	473	58.397	0.96233	7	7	18.8	473	18.219	0.8343	10	10	26.6	473	35.217	0.90039
O15270	SPTLC2		6	6	14.1	562	4.5046	0.50166	7	7	15.8	562	15.431	0.3306	3	3	5.5	562	7.7046	1.1913	2	2	5.7	562	2.8316	0.8143							2	2	4.6	562	1.5264	1.0084
O15294	OGT	PM							7	7	10.8	1046	14.342	0.52255	4	4	5	1046	4.9034	1.4073							6	6	7.8	1046	9.7753	0.49592	2	2	2.9	1046	4.0597	0.75304
O15305	PMM2		2	2	13.4	246	1.716	0.55709
O15344	MID1		8	8	14.7	667	17.92	0.87284	12	12	21.9	667	22.526	0.72085
O15355	PPM1G		7	7	20.7	546	25.473	0.58189	7	7	19.8	546	81.96	0.3209													2	2	4.2	546	3.9549	0.94229	6	6	16.1	546	13.355	0.54007
O15371	EIF3D		17	17	37	548	26.521	0.87899	19	19	41.6	548	172.58	0.45604	10	10	23.7	548	32.397	0.84334	11	11	30.1	548	39.349	0.77479	17	17	40.1	548	36.519	0.79949	17	17	36.7	548	65.472	0.65461
O15372	EIF3H		3	3	12.2	352	4.6132	0.70036	7	7	22.7	352	7.2463	0.32315	4	4	11.6	352	3.7944	1.2085													5	5	20.7	352	8.2419	0.61644
O15374	SLC16A4	PM	3	3	8.4	487	66.073	0.84251	2	2	5.5	487	130.18	0.84297
O15382	BCAT2																																2	2	7.1	392	2.1435	0.53252
O15400	STX7	PM							2	2	10	261	1.9588	0.49111							2	2	8.8	261	3.3966	1.055
O15427	SLC16A3	PM	11	11	17.8	465	21.788	0.59152	10	10	15.7	465	39.479	0.26295	15	15	23	465	132.28	0.9838	16	16	28.6	465	141.43	0.75254	12	12	23	465	49.826	0.56404	19	19	26	465	210.92	0.75023
O15431	SLC31A1	PM	2	2	15.8	190	9.6086	0.60202	3	3	16.3	190	6.3132	0.59978	2	2	15.8	190	5.5607	1.44	2	2	15.8	190	5.8631	0.909	3	3	19.5	190	8.0467	0.75323	2	2	15.8	190	10.311	0.50573
O15438	ABCC3	PM	31	28	24.3	1527	93.784	0.78357	33	31	27	1527	182.56	0.75543
O15439	ABCC4	PM	38	36	28.6	1325	111.11	0.48676	34	33	27.7	1325	78.379	0.69257	31	30	26.4	1325	69.986	1.418	30	29	23.5	1325	43.236	1.0583	26	25	22.5	1325	47.29	0.66142	31	30	24.8	1325	57.178	1.1591
O15440	ABCC5	PM	4	3	3.1	1437	1.4459	0.27028	5	4	4.5	1437	2.4831	0.69757	5	5	4.1	1437	4.5411	1.1155	10	9	7.5	1437	12.034	0.80931	7	7	6.2	1437	10.903	0.51196	11	11	7.7	1437	16.866	0.7943
O15446	CD3EAP																				2	2	7.5	510	3.6678	1.005
O15457	MSH4																																2	2	2.8	936	1.8957	0.0079758
O15498	YKT6	PM	3	3	19.2	198	5.0991	1.0832	2	2	13.1	198	2.8881	0.37178	3	3	15.2	198	2.6284	0.90783							2	2	10.6	198	1.1223	1.0886
O15523	DDX3Y								30	2	46.2	660	3.5718	0.43764
O15533	TAPBP								2	2	8.7	448	8.5314	1.25	4	4	8	448	5.6191	0.80369	4	4	8.5	448	9.899	0.64958							3	3	6.5	448	7.7658	0.86366
O43143	DHX15		16	16	24	795	23.76	0.64009	30	30	40.4	795	90.868	0.43462	23	23	33.7	795	46.764	0.83307	31	30	42.1	795	147.61	0.87375	16	16	22.9	795	24.225	0.7213	31	30	39.5	795	76.573	0.80947
O43148	RNMT								5	5	14.9	476	8.0049	0.37239	9	9	25.6	476	11.401	0.56506	6	6	17.4	476	15.786	0.84022							3	3	8.4	476	4.1201	0.80507
O43155	FLRT2	PM																									13	13	23	660	17.729	0.81081	4	3	4.5	660	2.7882	0.70446
O43157	PLXNB1	PM	12	11	9.2	2135	14.082	0.69753	10	10	6.1	2135	14.261	0.75443
O43159	RRP8	PM	3	3	7.7	456	6.0515	0.75525	4	4	13.8	456	18.181	0.33677													2	2	6.6	456	1.7906	0.56802	2	2	6.1	456	5.0433	0.72424
O43169	CYB5B																										2	2	21.2	146	3.4388	0.45041
O43172	PRPF4		10	10	27.6	522	18.909	0.78269	23	23	45.2	522	54.622	0.52305	13	13	34.3	522	26.867	0.77456	19	19	42.9	522	54.356	0.8601	16	16	39.5	522	28.695	0.73155	19	19	47.5	522	79.855	0.75855
O43175	PHGDH		7	7	13.5	533	6.8686	0.68232	6	6	15	533	4.967	1.2886	4	4	9	533	3.2653	2.4478							11	11	22.7	533	19.582	0.53115	12	12	29.1	533	36.12	0.63367
O43194	GPR39	PM	2	2	6.2	453	1.9372	0.72518	3	3	8.6	453	5.3416	0.3354	4	4	10.6	453	27.062	1.2874	3	3	8.6	453	16.495	1.1596
O43237	DYNC1LI2								3	3	8.1	492	2.7252	0.52775
O43242	PSMD3		9	9	21.2	534	19.916	0.70095	14	14	31.5	534	26.714	0.47799	10	10	27.7	534	17.788	1.0552	8	8	19.7	534	37.894	0.78888	13	13	29	534	19.121	0.61062	14	14	30.9	534	34.201	0.65316
O43251	RBFOX2																										2	2	6.4	390	1.9302	1.1418
O43252	PAPSS1								4	3	9.5	624	7.7763	0.33671	4	4	8.7	624	6.3968	0.79034
O43264	ZW10														2	2	3.7	779	2.8872	1.4155	2	2	3.7	779	8.0884	0.94341	2	2	2.4	779	2.0041	0.81552
O43290	SART1														4	4	6.8	800	7.5095	1.8572
O43291	SPINT2	PM	5	5	28.6	252	12.673	0.69728	7	7	31.3	252	23.626	0.59531
O43292	GPAA1		2	2	3.2	621	1.7032	0.83694	7	7	12.1	621	8.671	0.53818																			2	2	3.4	621	3.0644	0.99017
O43295	SRGAP3								2	2	3	1099	1.8936	0.93801
O43301	HSPA12A								3	3	5.5	675	3.0807	0.29269
O43306	ADCY6	PM							2	2	2.2	1168	2.3581	0.46813													2	2	3.1	1168	4.2486	0.6146
O43324	EEF1E1		2	2	12.1	174	2.231	0.82826	3	3	15.5	174	4.2396	0.57282							2	2	12.1	174	2.9532	0.88003	3	3	26.4	174	5.2029	0.58077
O43390	HNRNPR		11	7	21.2	633	22.58	0.64843	25	19	39.3	633	143.96	0.3928	8	4	14.4	633	8.4672	0.48851	18	12	31.9	633	32.809	0.87812	11	7	21	633	22.711	0.64333	13	9	19.1	633	42.611	0.82166
O43395	PRPF3								3	3	5.7	683	3.5054	0.60254	5	5	9.2	683	6.161	1.2019	6	6	10.5	683	7.8458	0.81495	3	3	5.4	683	2.9205	0.59739	5	5	8.5	683	7.655	0.60723
O43396	TXNL1		8	8	41.2	289	18.376	0.7823	6	6	22.8	289	22.251	0.40574	9	9	42.6	289	11.832	0.81153							10	10	47.8	289	15.199	0.77941	9	9	45.3	289	39.738	0.59794
O43402	EMC8														3	3	15.2	210	4.8906	0.9444	2	2	7.1	210	5.1168	0.89495							4	4	22.9	210	6.7776	0.83018
O43447	PPIH								3	3	11.3	177	2.8937	0.57214							6	6	28.8	177	8.5327	0.87844							3	3	19.2	177	3.8424	0.66139
O43464	HTRA2	PM							5	5	17.5	458	7.1855	0.30658	2	2	3.1	458	2.571	0.60696	4	4	7.9	458	4.9154	0.78603							3	3	5.7	458	6.4738	0.67062
O43491	EPB41L2	PM							8	8	10.8	1005	13.098	0.42121	23	23	36.3	1005	63.309	1.4061	18	18	24	1005	83.007	0.83246							7	7	11.2	1005	15.567	0.81647
O43520	ATP8B1	PM							7	7	6.6	1251	8.1835	0.7352
O43556	SGCE	PM	7	7	20.1	437	15.816	1.0554	8	8	27.2	437	26.727	0.7338	11	11	29.7	437	34.468	1.02	10	10	27.7	437	20.611	1.18	6	6	16.5	437	13.779	1.0248	4	4	12.8	437	10.764	0.91657
O43570	CA12	PM	17	17	45.5	354	109.76	1.7349	18	18	45.5	354	323.31	1.0516
O43592	XPOT		2	2	3	962	1.5552	0.60326							4	4	5.2	962	5.03	1.6303							2	2	3.2	962	1.1434	0.68514
O43615	TIMM44		6	6	16.4	452	5.4668	0.5973	10	10	28.3	452	27.267	0.5515	13	13	33.4	452	36.221	1.1348	19	19	40.7	452	71.869	0.8658	11	11	29.6	452	17.712	0.76375	15	15	33	452	35.278	0.83034
O43657	TSPAN6	PM																			2	2	4.9	245	7.4303	1.1607
O43660	PLRG1								9	9	27.6	514	9.3182	0.48711	6	6	14.4	514	3.9893	0.42733	5	5	14.2	514	8.0666	0.91841	2	2	4.1	514	2.1832	0.722	8	8	25.5	514	27.688	0.84635
O43663	PRC1																										2	2	3.4	620	1.6636	0.53183
O43670	ZNF207								2	2	6.9	478	1.9737	0.19548	2	2	6.9	478	8.3632	0.61304
O43681	ASNA1								4	4	11.2	348	4.2485	0.24435	3	3	7.2	348	1.6899	0.72186													3	3	9.8	348	2.7847	0.61781
O43684	BUB3		9	9	32	328	33.265	0.64046	14	14	41.2	328	233.13	0.38363	9	9	32	328	57.236	0.54244	5	5	19.2	328	94.247	0.8647	8	8	29.9	328	12.65	0.7483	13	13	48.2	328	119.18	0.7292
O43688	PPAP2C	PM	2	2	7.6	288	2.1931	0.42596	2	2	7.6	288	1.5022	0.57382	3	3	12.2	288	4.0704	1.0285	5	5	21.5	288	11.837	0.9504	6	6	21.5	288	11.921	0.61909	6	6	30.2	288	14.122	0.90077
O43707	ACTN4		49	31	61.9	911	268.31	0.66646	72	46	72.7	911	323.31	0.37407	61	39	67.9	911	323.31	1.1781	58	37	68.7	911	323.31	0.82783	15	9	20.7	911	30.04	0.51734	12	5	16	911	23.761	0.81343
O43747	AP1G1								4	4	6.6	822	3.5943	0.52271	3	3	3.4	822	3.7272	1.3511							2	2	2.2	822	1.1267	0.79787
O43760	SYNGR2		5	5	20.5	224	5.013	0.49214	4	4	12.9	224	4.3929	0.51449													4	4	17	224	3.8765	0.50376	2	2	8.9	224	4.4833	1.0236
O43772	SLC25A20								3	3	10.6	301	4.6895	0.35579	3	3	10	301	4.6068	1.1996	3	3	10.6	301	4.7381	0.9045	4	4	13.3	301	5.1504	0.73701	5	5	15	301	8.3256	0.89314
O43776	NARS		4	4	8.4	548	3.485	1.7371	17	17	38.1	548	64.892	0.36374	3	3	6.2	548	4.6332	0.38057	7	7	15	548	30.394	0.69872	7	7	15.9	548	4.9529	0.59802	7	7	14.8	548	10.313	0.56181
O43795	MYO1B	PM	26	26	26.1	1136	86.477	0.42564	43	43	45.2	1136	289.41	0.53662	9	8	8.7	1136	11.468	1.764	15	15	18.9	1136	23.622	1.0186
O43809	NUDT21		5	5	23.8	227	4.3077	0.54353	5	5	22	227	4.7373	0.34956	5	5	23.8	227	10.675	0.90803	6	6	27.8	227	5.6633	0.88267	4	4	18.5	227	4.303	0.62047	4	4	15.9	227	5.4269	0.67702
O43813	LANCL1	PM	7	7	22.6	399	9.1726	0.86036	8	8	28.1	399	19.952	0.45102	7	7	22.6	399	9.3417	1.2292	2	2	5.8	399	2.8797	0.77957	5	5	16.5	399	6.121	0.77777	6	6	13.8	399	6.4102	0.81167
O43818	RRP9								9	9	17.3	475	13.322	0.37253							5	5	14.1	475	3.1398	0.93784	2	2	4.2	475	2.8194	0.6475	6	6	13.3	475	25.435	0.77869
O43819	SCO2								2	2	9	266	3.9323	0.44745	4	4	12.4	266	2.9113	1.0313	5	5	27.4	266	3.2944	0.7014	4	4	12.4	266	3.8454	0.74166	6	6	18.4	266	9.4798	1.0895
O43837	IDH3B								5	5	17.1	385	9.2575	0.38434	2	2	5.7	385	1.6069	1.0601
O43852	CALU																																2	2	9.5	315	1.6424	0.6279
O43865	AHCYL1	PM	6	6	10.8	530	8.1524	0.63698																			4	4	7.2	530	3.4626	0.67298
O43913	ORC5		2	2	5.3	435	2.643	0.41997							2	2	4.8	435	2.275	1.1102													2	2	6	435	2.0369	0.68494
O60216	RAD21								2	2	4.1	631	2.4947	0.78294	6	6	12.2	631	8.646	2.3879	4	4	8.6	631	4.197	0.94694
O60218	AKR1B10		19	14	67.4	316	156.89	0.87798	16	12	57.3	316	59.027	0.81319
O60231	DHX16																										2	2	2.3	1041	2.3314	0.76091	3	2	3.1	1041	1.7635	0.7565
O60237	PPP1R12B		2	2	3.3	982	2.9733	3.0389
O60242	BAI3	PM	2	2	0.9	1522	2.2555	37.262	3	3	1.9	1522	1.9488	3.7353
O60244	MED14																				3	3	2.8	1454	0.98111	0.80037
O60245	PCDH7	PM													13	13	13.7	1069	23.058	1.6998	14	14	18.1	1069	42.827	0.80653	13	13	16.7	1069	32.199	0.71968	8	8	10.2	1069	21.913	0.77182
O60256	PRPSAP2		4	4	15.7	369	3.1333	0.62898	5	4	21.4	369	6.2753	0.30632	3	3	8.4	369	3.3464	1.0893							6	6	20.3	369	5.253	0.65096	5	4	20.3	369	11.274	0.766
O60264	SMARCA5		18	12	18.3	1052	19.932	0.46618	36	24	35.6	1052	110.37	0.53757	32	23	33.8	1052	76.047	1.2192	32	21	33.2	1052	69.944	0.96421	24	15	23	1052	31.601	0.69113	20	11	20.2	1052	44.443	0.85301
O60266	ADCY3	PM							2	2	1.8	1144	2.8993	0.95454	2	2	2.4	1144	1.2746	1.2898							2	2	1.9	1144	1.7449	0.52434
O60271	SPAG9								3	3	3.4	1321	3.4291	0.42374
O60279	SUSD5														10	10	24.6	629	16.163	1.4891	13	13	32.4	629	57.051	1.1619	7	7	19.4	629	15.529	0.65153	10	10	25.4	629	22.804	1.216
O60287	URB1																																2	2	1	2271	3.2527	1.0997
O60291	MGRN1	PM	14	14	35.5	552	38.4	0.40551	4	4	12.3	552	18.598	0.83842	8	8	18.5	552	13.285	2.0195	2	2	6	552	2.6538	0.9881	14	14	37.3	552	38.303	0.6925	8	8	21.4	552	27.07	0.88024
O60292	SIPA1L3	PM							3	3	3.3	1781	3.2998	0.52417																			10	9	6.9	1781	8.1211	1.2925
O60306	AQR														2	2	1.3	1485	1.4379	2.018	6	6	3.4	1485	4.9328	0.94579							4	4	3	1485	5.7522	0.88475
O60313	OPA1														9	9	10.7	960	14.191	1.4514	14	14	16.8	960	32.546	0.88756	3	3	4.8	960	2.7332	0.72078
O60341	KDM1A								14	14	19.4	852	17.352	0.55009	12	12	17.4	852	14.676	0.57486	10	10	16.3	852	13.326	0.71099	15	15	22.1	852	16.552	0.70563	9	9	12.6	852	19.792	0.83358
O60353	FZD6	PM	5	5	8.4	706	5.8229	0.83565	5	5	8.4	706	9.0667	0.5123	13	13	20.7	706	38.553	1.1993	10	10	16.6	706	30.309	1.011							6	6	8.4	706	19.249	1.0621
O60427	FADS1		15	14	30	444	35.702	0.76376	8	7	23.4	444	14.157	0.76484	7	7	21.8	444	16.218	0.79901	3	3	10.6	444	5.4142	0.87878	10	10	25.2	444	16.074	0.53097	3	3	9.5	444	5.2677	0.77987
O60462	NRP2	PM	22	22	30.6	931	63.257	1.7591	32	32	43.6	931	185.65	0.43117	11	11	13.7	931	14.843	1.1138	8	8	9.5	931	5.9593	1.1393
O60488	ACSL4								6	3	11.1	711	4.961	0.2899	12	11	23.2	711	11.058	0.94598	10	8	19	711	6.7818	0.78602
O60493	SNX3								4	4	22.2	162	3.3015	0.5535							6	6	38.3	162	13.697	0.70498	3	3	16	162	1.9838	0.8238
O60502	MGEA5																																4	4	4.6	916	1.9088	0.87688
O60503	ADCY9	PM	12	12	12.8	1353	45.072	0.30091	13	13	12.4	1353	22.217	0.65557																			5	5	5.1	1353	12.405	0.87559
O60506	SYNCRIP		10	6	16.9	623	13.332	0.62676	19	13	37.6	623	70.534	0.31114	20	16	38.2	623	60.332	0.74776	30	24	50.2	623	162.36	0.91396	8	4	14	623	8.9903	0.57469	6	2	10	623	2.204	0.69673
O60508	CDC40														3	3	6.9	579	3.0349	0.44277	3	3	6.4	579	2.9695	1.0074
O60513	B4GALT4		3	3	12.2	344	7.9925	1.9229	6	6	21.8	344	10.307	0.87127
O60524	NEMF								2	2	1.8	1076	1.4691	0.49498
O60547	GMDS																																3	3	9.9	372	4.1833	0.89399
O60563	CCNT1								2	2	5.2	726	1.4033	0.57619
O60568	PLOD3		2	2	4.1	738	1.6789	0.67728	11	10	19.6	738	14.951	0.28375	3	3	4.5	738	3.0781	1.3914	5	4	10.2	738	2.9618	0.75358	6	6	8.9	738	8.3827	1.2065	13	13	20.5	738	26.981	0.88567
O60610	DIAPH1	PM													3	3	2.4	1272	1.6423	1.6057
O60641	SNAP91	PM																			2	2	2.3	907	1.8866	0.88149
O60669	SLC16A7	PM							2	2	4.8	478	2.8172	0.69579
O60678	PRMT3		5	5	9.6	531	6.2788	0.8319	6	6	15.4	531	7.4498	0.45742													2	2	4.7	531	2.4059	0.66311
O60684	KPNA6														3	3	7.3	536	5.2816	1.5486							2	2	4.7	536	1.7264	1.0597
O60701	UGDH		23	23	49.8	494	59.664	0.81881	26	26	66.8	494	213.02	0.5076	8	8	20	494	10.702	0.83155	5	5	14.8	494	4.6382	0.43893	4	4	9.5	494	4.6531	0.52449	6	6	16.6	494	13.853	0.5077
O60716	CTNND1	PM	4	4	6.5	968	18.878	0.4539	9	9	15.1	968	21.011	0.48618	3	3	4.2	968	3.8665	1.4593
O60725	ICMT														3	3	5.6	284	1.2658	0.91277													2	2	3.5	284	1.4084	0.66523
O60762	DPM1		3	3	16.9	260	3.5929	0.78764	7	7	31.2	260	10.725	0.47934	8	8	38.8	260	12.364	1.2389	6	6	20.8	260	18.88	0.82679	6	6	29.6	260	8.6216	0.84272	9	9	43.8	260	19.586	0.85377
O60763	USO1								2	2	2.9	962	3.1869	0.64916
O60831	PRAF2																				2	2	16.3	178	3.0058	0.67837
O60832	DKC1		6	6	10.3	514	5.684	0.67082	15	15	31.5	514	39.222	0.35179	12	12	30.4	514	32.196	0.76112	10	10	25.5	514	20.633	0.86963	5	5	14	514	4.7664	0.67087	6	6	15	514	6.7563	0.8184
O60841	EIF5B								4	4	7.2	1220	6.4894	0.50851	2	2	2.5	1220	1.8802	3.0148							4	4	5.7	1220	4.0308	0.50576
O60884	DNAJA2		5	5	15.5	412	7.5685	0.58591	8	8	24.5	412	32.76	0.51524	7	7	19.9	412	10.245	0.84836	4	4	10.4	412	5.9515	0.7185	6	6	17.5	412	10.44	0.60771	8	8	24.5	412	22.251	0.60613
O60934	NBN								3	3	5.6	754	2.7157	0.55194	6	6	10.6	754	6.6764	1.1772	2	2	4	754	3.311	0.69439	2	2	4	754	3.0569	0.67481
O60942	RNGTT								2	2	5	597	2.21	0.55677							4	4	7	597	4.7527	0.5678
O75027	ABCB7								5	5	6.1	752	2.7534	0.47479	4	4	5.1	752	5.8616	1.1176	3	3	3.5	752	4.0924	1.0572	2	2	2.7	752	2.4463	0.72754	3	3	4.4	752	7.64	0.76254
O75054	IGSF3		44	44	41.5	1194	165.41	1.1475	54	54	44.6	1194	323.31	0.66023	3	3	3.7	1194	2.0485	0.25921	54	54	47.4	1194	323.31	1.1392	45	45	41.4	1194	145.66	0.79347	4	4	3.2	1194	7.2759	0.80676
O75056	SDC3	PM																			2	2	5.7	442	5.2105	0.72972
O75077	ADAM23	PM	5	5	10.7	832	17.221	0.56369	7	7	13.3	832	10.588	0.40503													2	2	5.2	832	4.9147	0.75304	3	3	4.6	832	2.4823	0.94386
O75078	ADAM11	PM																									3	3	6.2	769	5.092	0.73756
O75083	WDR1	PM	2	2	4	606	2.6481	0.71621	8	8	15.5	606	5.8629	0.31827	4	4	9.2	606	3.28	0.63829	3	3	8.6	606	7.4782	0.44331	3	3	7.6	606	4.9793	0.44966	2	2	4	606	3.9915	0.28003
O75084	FZD7	PM	6	5	8.4	574	3.0741	0.55002	6	5	9.1	574	8.1771	0.5291	9	6	11.7	574	7.1029	0.93588	5	3	8.5	574	4.8551	0.62601							7	5	9.9	574	9.5722	0.56003
O75094	SLIT3		14	14	13.3	1523	52.46	1.6364	24	24	21.1	1523	74.815	0.75124	14	14	14.2	1523	44.034	2.1195													15	15	13.2	1523	36.05	1.4096
O75096	LRP4	PM	6	6	3.4	1905	8.0116	1.0564	5	5	4.4	1905	2.9108	1.1014							9	9	5.1	1905	12.29	1.3051	14	14	10.8	1905	20.615	1.0167
O75110	ATP9A	PM																			3	3	2.9	1047	4.0097	0.91921	2	2	2.1	1047	3.0778	0.80784
O75116	ROCK2	PM	3	3	2.4	1388	1.3421	0.3628							5	4	5.2	1388	2.3993	0.99377
O75131	CPNE3	PM	9	8	18.6	537	16.939	0.80066	10	9	22.5	537	26.427	0.40166	5	4	11	537	8.1339	0.91475	6	5	17.1	537	7.6901	0.73543							4	3	8.6	537	14.666	0.61175
O75144	ICOSLG	PM	2	2	6.6	302	3.2926	0.64098							2	2	6.6	302	3.6333	0.92983	3	3	13.9	302	7.4422	0.92362	4	4	19.9	302	6.6448	0.85377	3	3	13.9	302	5.4834	1.3322
O75153	CLUH		12	11	9.2	1309	10.848	0.64154	18	18	16.7	1309	32.471	0.48241	3	3	3.7	1309	2.566	1.0201	6	6	6.8	1309	5.5343	0.55055	12	12	11.8	1309	13.295	0.69651	4	4	3.4	1309	7.4602	0.62143
O75165	DNAJC13	PM	3	3	1.7	2243	3.2954	0.22687	4	4	1.8	2243	1.901	0.48587	5	5	3.2	2243	4.8961	1.3502	4	4	1.9	2243	2.2038	0.83154	9	9	5.6	2243	6.5993	0.51741	5	5	2.7	2243	9.0463	0.97521
O75190	DNAJB6		4	4	11.3	326	4.078	0.68953	5	5	15.6	326	29.731	0.52036	10	10	29.8	326	21.847	0.94244	6	6	22.1	326	37.092	0.72943	4	4	15.3	326	3.2798	0.87255	4	4	15	326	14.117	0.70226
O75197	LRP5	PM	18	15	13.7	1615	22.193	0.81618	17	12	10.5	1615	23.251	0.68632	5	3	3.6	1615	2.6503	2.1352													6	3	4	1615	5.3728	1.0327
O75251	NDUFS7	PM	3	3	13.6	213	5.3159	0.96309	3	3	15	213	3.7629	0.4109	6	6	21.6	213	6.0081	0.84012	3	3	15	213	28.843	1.0114	2	2	7	213	3.1528	0.87988	5	5	21.1	213	15.662	0.96501
O75306	NDUFS2		2	2	4.3	463	3.6884	0.80131	5	5	11.2	463	8.4931	0.39464	6	6	13	463	11.944	1.1185	5	5	13.8	463	3.7564	0.89483	5	5	10.8	463	5.2322	0.91324	3	3	10.6	463	6.8534	0.63568
O75319	DUSP11								2	2	5.8	330	2.5571	0.2506
O75323	GBAS		3	2	8	286	2.4416	0.70193	3	3	11.5	286	3.9802	0.42992	3	2	10.1	286	2.1964	1.4151							4	3	10.1	286	2.3149	0.80677
O75326	SEMA7A	PM																									4	4	8.4	666	4.1207	0.71064	6	6	9	666	5.4646	0.90053
O75330	HMMR	PM	2	2	3.7	724	1.1528	0.071876							2	2	3.5	724	2.1276	0.072369
O75340	PDCD6								2	2	12.6	191	2.5859	0.45799							2	2	12	191	3.782	0.62891							2	2	11	191	3.8575	0.75699
O75352	MPDU1		3	3	10.5	247	2.6128	0.54279	2	2	8.1	247	2.3472	0.41466	2	2	8.1	247	2.5035	1.0503	2	2	8.1	247	4.4152	0.74943	2	2	8.1	247	1.7708	0.60267	2	2	8.1	247	3.8745	0.69173
O75367	H2AFY		8	8	31.2	372	31.843	0.64385	16	16	44.4	372	56.279	0.4371	9	9	35.8	372	75.339	0.53775	8	8	34.1	372	98.763	1.0891	11	11	40.3	372	36.423	0.73157	15	15	42.7	372	125.04	0.80351
O75369	FLNB	PM	72	62	35.2	2602	225.49	0.67591	131	124	61	2602	323.31	0.35965	31	25	15.6	2602	69.027	1.1076	30	26	13.8	2602	43.64	0.60356	16	14	9.8	2602	20.164	0.54758	52	43	25.6	2602	104.94	0.71171
O75390	CS		5	5	12.2	466	7.2472	0.72018	9	9	18.5	466	23.217	0.2397	11	11	23.4	466	18.248	0.74952	9	9	18	466	26.517	0.8208	10	10	24	466	16.501	1.1016	9	9	18	466	39.382	0.64361
O75396	SEC22B								4	4	15.8	215	7.5818	0.3592	5	5	27	215	9.5701	1.2798	2	2	8.8	215	2.2196	0.84777	6	6	28.8	215	6.341	0.69107	5	5	26	215	11.976	0.85018
O75400	PRPF40A														3	3	4.1	957	3.1623	1.4182	3	3	4.7	957	4.5702	0.81978	2	2	2.6	957	2.0186	0.86279
O75431	MTX2		2	2	7.2	263	1.756	0.72624							3	3	11.4	263	2.5112	1.2084													4	4	22.8	263	4.6812	0.67278
O75436	VPS26A		7	5	23.9	327	8.5966	0.85384	10	10	37.6	327	22.785	0.40856	8	6	26.9	327	18.748	0.8404							8	6	27.8	327	8.3354	0.7365	9	8	31.2	327	17.241	0.62928
O75439	PMPCB														2	2	4.3	489	1.6441	1.0284							3	3	6.5	489	2.6335	1.0335	3	3	8.8	489	3.7507	0.80195
O75477	ERLIN1		6	4	17.1	346	12.147	0.41559	8	5	22.8	346	15.119	0.48016	5	3	14.2	346	15.294	1.5564	9	4	21.4	346	10.762	0.92545	7	4	20.5	346	13.776	0.67393	16	12	51.7	346	50.1	0.83258
O75487	GPC4	PM							4	3	10.4	556	2.1083	0.078472							6	6	15.3	556	9.8735	0.91425	19	17	44.6	556	53.597	0.75203	13	13	30.4	556	83.979	0.91371
O75489	NDUFS3		3	3	13.3	264	2.9578	0.88311	4	4	18.2	264	4.5204	0.47109	3	3	11.7	264	1.8194	1.1549	7	7	30.3	264	12.354	0.93556	3	3	13.3	264	4.4321	1.0403	3	3	14.4	264	4.6904	0.7469
O75494	SRSF10		2	2	12.2	262	1.3384	0.12697	4	4	19.1	262	5.7056	0.38067							2	2	9.5	262	3.1425	1.1454							5	5	28.6	262	9.6549	0.84819
O75521	ECI2								7	7	24.9	394	12.401	0.46862	9	9	29.7	394	17.578	1.1901	3	3	8.1	394	1.9734	0.71309	9	9	31	394	11.536	0.60959	14	14	43.4	394	26.044	0.7773
O75530	EED																										2	2	4.5	441	3.549	0.76848	3	3	7.7	441	6.3686	0.93884
O75533	SF3B1		4	4	4.9	1304	4.3882	0.31983	8	8	7.2	1304	3.0671	0.45055	17	17	17	1304	30.419	2.3259	15	15	15.2	1304	18.809	0.81437	8	8	8.6	1304	14.04	0.58221
O75534	CSDE1	PM	3	3	3.6	798	2.2459	0.65274	18	18	24.2	798	24.574	0.36376							4	4	4.6	798	2.0761	0.73297	6	6	6.5	798	3.6327	0.66983	4	4	4.6	798	5.6561	0.6884
O75569	PRKRA								8	8	28.8	313	9.9758	0.46893
O75581	LRP6	PM	42	39	30.6	1613	90.614	0.62067	39	34	25.5	1613	58.626	0.82566	28	26	21	1613	73.901	1.8435	17	14	11.3	1613	23.292	1.0103	20	20	16.6	1613	34	1.0427	31	28	22.7	1613	86.253	1.1012
O75592	MYCBP2														3	3	0.8	4640	2.0638	0.17677													2	2	0.4	4640	1.5359	0.69734
O75600	GCAT																										2	2	7.6	419	3.4765	0.76114	6	6	20.8	419	15.593	0.95286
O75607	NPM3		2	2	17.4	178	8.5225	0.78096	3	3	29.2	178	6.9157	0.42295	2	2	17.4	178	9.4334	0.73476	2	2	17.4	178	8.1011	0.88247	3	3	29.2	178	6.6754	0.82189
O75608	LYPLA1		2	2	9.1	230	1.5131	0.78697	3	3	15.7	230	2.2701	0.44672	2	2	9.1	230	1.572	0.90733
O75616	ERAL1								3	3	6.9	437	3.2293	0.39442													3	3	9.6	437	4.8076	0.70281	5	5	14.4	437	7.989	0.7913
O75638	CTAG2																																3	3	19	210	2.6203	0.65407
O75643	SNRNP200		36	36	18.9	2136	67.776	0.42262	44	44	20.9	2136	105.22	0.49886	33	33	18.9	2136	94.974	0.87026	54	54	28.2	2136	108.32	0.97314	41	41	21.1	2136	77.125	0.68636	43	42	20.3	2136	82.761	0.945
O75663	TIPRL		4	4	22.1	272	4.7785	1.0379							4	4	19.9	272	3.4513	0.89299	3	3	9.2	272	4.7115	0.61147							3	3	13.6	272	5.2769	0.53831
O75691	UTP20	PM													5	5	2	2785	2.5692	2.9994							2	2	0.6	2785	1.1568	0.61342	8	8	3.1	2785	6.7539	1.1092
O75694	NUP155		5	5	5.4	1391	13.163	0.43124	12	12	11.3	1391	28.425	0.52163	13	13	11.4	1391	55.615	1.6372	17	17	17.2	1391	62.031	0.94184	14	14	12.8	1391	32.721	0.82787
O75717	WDHD1								7	7	10.5	1129	8.7779	0.61575
O75718	CRTAP																																4	4	9	401	4.6093	0.62247
O75746	SLC25A12								11	8	19.8	678	8.3017	0.3215	8	5	14.2	678	3.5942	1.4817	12	7	22.3	678	12.544	0.88496	13	7	20.6	678	11.13	0.83226	15	10	24.9	678	19.542	0.91204
O75751	SLC22A3	PM	4	4	7.2	556	5.8169	0.63195	4	4	8.6	556	33.992	0.65748
O75818	RPP40								2	2	7.7	363	9.3395	0.34563	4	4	9.4	363	3.6674	0.78401													3	3	9.4	363	1.955	0.77716
O75821	EIF3G		7	7	28.8	320	25.931	0.84851	12	12	35.6	320	82.374	0.46415	8	8	36.6	320	14.608	0.64152	15	15	50	320	95.865	0.66194	9	9	36.6	320	28.293	0.70724	13	13	49.7	320	57.202	0.48004
O75822	EIF3J								2	2	14.7	258	4.8048	0.54431
O75832	PSMD10																				2	2	11.9	226	2.0048	0.69821
O75841	UPK1B	PM	3	3	11.5	260	7.3278	0.19798	4	4	20.8	260	15.854	0.32288
O75844	ZMPSTE24								6	6	15.8	475	9.1173	0.3098							3	3	3.8	475	2.216	0.78072							3	3	6.5	475	3.4654	0.58892
O75879	GATB														3	3	5.4	557	1.7551	0.94257
O75880	SCO1								2	2	8	301	2.4607	0.31694							3	3	14.6	301	2.8921	0.97566
O75882	ATRN	PM	17	17	14	1429	77.401	0.71043	16	16	12.6	1429	190.16	0.4803	15	15	12	1429	91.874	1.3277	17	17	15.4	1429	237.01	0.95085	22	22	18.5	1429	135.25	0.80936	13	13	10.2	1429	50.966	0.9379
O75899	GABBR2	PM	2	2	2.7	941	2.0196	0.6862
O75912	DGKI	PM																									3	3	2.9	1065	1.2601	0.5183
O75914	PAK3	PM							4	2	9.1	559	1.7936	0.49579
O75915	ARL6IP5	PM																			2	2	16	188	2.2264	0.91148							2	2	16	188	2.3934	0.7382
O75934	BCAS2																				2	2	11.6	225	4.2713	0.99346
O75947	ATP5H								2	2	16.8	161	2.5601	0.3081							6	6	36	161	7.3681	0.76815	4	4	23.6	161	5.0507	0.8576	2	2	16.1	161	1.808	0.54415
O75954	TSPAN9	PM	2	2	10.9	239	1.2942	0.90373	4	4	23.4	239	43.729	0.57808	3	3	14.2	239	4.4141	1.1411	2	2	13.8	239	8.0447	0.91879
O75955	FLOT1	PM	16	16	49.6	427	43	0.85973	20	20	51.1	427	89.897	0.68593	14	14	37.7	427	33.168	1.2237	4	4	13.1	427	2.4457	1.2624	17	17	49.9	427	39.797	0.80307	25	25	61.8	427	98.916	1.0262
O75962	TRIO														3	3	1.4	3097	2.6773	3.0425
O75970	MPDZ	PM													2	2	1.2	2070	2.4466	1.9696													5	5	2.7	2070	7.2904	0.94964
O75976	CPD	PM	15	15	12.7	1380	21.549	0.58112	14	14	13	1380	14.194	0.85649							6	6	4.8	1380	5.3648	0.79131	6	6	6.2	1380	5.5788	0.66618	4	4	3.4	1380	3.0788	1.2462
O76003	GLRX3		2	2	10.4	335	1.9614	0.61549	5	5	19.1	335	8.7921	0.32083													4	4	17.9	335	4.4704	0.78653	2	2	6	335	2.2244	0.54967
O76021	RSL1D1		6	6	14.3	490	10.514	0.49697	24	24	48.8	490	65.944	0.40408	14	14	32.7	490	24.028	0.78326	26	26	47.6	490	95.319	0.78872	25	25	37.3	490	61.429	0.71262	18	18	34.3	490	59.836	0.81869
O76024	WFS1																																3	3	5.7	890	3.0269	0.78538
O76031	CLPX								10	10	20.1	633	30.168	0.35022	3	3	5.5	633	2.9943	1.1428	6	6	11.8	633	8.5347	0.95267							3	3	5.5	633	4.1596	0.72924
O76062	TM7SF2	PM													2	2	5.5	418	2.3399	1.3641
O76071	CIAO1		6	6	24.5	339	9.6744	0.7628	7	7	25.4	339	13.093	0.49019													2	2	14.2	339	3.0158	0.58943	5	5	20.1	339	12.741	0.68364
O76082	SLC22A5	PM	3	3	8.3	557	4.4298	0.59175	3	3	7.5	557	1.5514	0.44026
O76094	SRP72		4	4	11.3	671	4.6513	0.60145	2	2	4	671	2.9147	0.42953	4	4	7.9	671	3.5233	0.96602	2	2	5.4	671	1.9478	0.7704	4	4	8.8	671	7.5545	0.67279
O94766	B3GAT3								2	2	5.7	335	2.8547	0.49149													3	3	8.7	335	2.6376	1.0381	2	2	6	335	3.1327	0.77836
O94776	MTA2		2	2	3.4	668	1.7422	0.65097	11	8	22.5	668	10.212	0.33175	6	4	9.4	668	4.0153	0.98048	8	7	11.1	668	1.7711	0.74262	10	8	18.1	668	11.681	0.65885	7	5	9.9	668	11.439	1.007
O94808	GFPT2								6	2	11.6	682	2.482	0.4029
O94813	SLIT2	PM																			43	43	33.3	1529	257.37	1.1033	36	36	28.8	1529	111.12	0.78368	16	16	12.9	1529	82.887	0.96393
O94826	TOMM70A		5	5	7.9	608	4.1985	0.43471	12	12	29.1	608	82.971	0.37671	10	10	27.1	608	19.176	1.6382	4	4	9.5	608	14.45	0.99672	7	7	14.1	608	9.6098	0.73167	6	6	13	608	11.306	0.68429
O94851	MICAL2								2	2	2.2	1124	2.3659	0.42005
O94856	NFASC	PM							6	6	6	1347	6.4517	0.32426	2	2	2.5	1347	2.5401	1.2133	36	36	27.1	1347	240.84	1.0557	30	30	23.9	1347	125.09	0.68457	8	8	7.4	1347	18.322	0.83695
O94874	UFL1														3	3	5.7	794	2.7821	1.9656	3	3	4.7	794	8.7763	1.0894
O94901	SUN1								9	9	13.8	812	6.0759	0.6156	10	10	17.5	812	16.159	1.0121	6	6	11.1	812	8.7725	0.99015	5	5	7.9	812	7.8268	0.89853
O94905	ERLIN2	PM	12	10	31.9	339	12.368	0.53504	13	10	39.5	339	50.853	0.4219	9	7	26.5	339	15.276	1.2398	10	5	23.9	339	26.638	0.91935	9	6	23.3	339	19.924	0.64991	15	11	42.8	339	27.878	0.82622
O94906	PRPF6								8	8	10.8	941	7.5068	0.49488	20	20	25.7	941	29.49	2.3135	5	5	7.5	941	4.7687	1.1391	8	8	10.3	941	12.818	0.66784	7	7	8.1	941	8.5753	0.918
O94907	DKK1	PM	2	2	9	266	1.6511	1.4375	6	6	20.7	266	7.8101	0.95711
O94910	LPHN1	PM													11	10	10.7	1474	28.693	0.81313	9	9	9.7	1474	38.817	0.55259	10	10	10.6	1474	17.685	0.7556	8	8	7.1	1474	44.903	1.1201
O94925	GLS		9	9	19.6	669	17.258	0.62649	13	13	23.3	669	32.933	0.46734	8	8	14.9	669	71.263	1.0877	4	4	10.8	669	24.384	0.89753	9	9	18.2	669	19.684	0.82887	4	4	8.4	669	32.899	0.87565
O94967	WDR47																										2	2	3.5	919	1.4352	0.040801
O94973	AP2A2	PM							11	4	16	939	3.7591	0.78894
O94986	CEP152		2	2	1.3	1710	2.1801	0.45554
O94991	SLITRK5	PM	2	2	2.3	958	1.2492	1.3071							6	6	7.8	958	9.5151	1.5524	4	4	6.6	958	4.8455	1.7848
O95071	UBR5		4	4	1.5	2799	5.2657	0.41551							5	5	2	2799	4.9811	1.435	7	7	2.4	2799	4.5684	0.70729	5	5	1.9	2799	6.1549	0.62181	9	9	4	2799	10.217	0.87108
O95084	PRSS23		7	7	26.9	383	13.376	1.5154	9	9	26.1	383	49.589	0.71797
O95140	MFN2														4	3	5.9	757	5.6412	1.3021	3	2	4.6	757	2.9004	0.82772	3	3	5	757	1.6645	0.84081	4	4	5	757	3.087	0.89069
O95159	ZFPL1								2	2	5.8	310	2.7115	0.22658
O95196	CSPG5	PM																									2	2	6	566	5.6983	0.39617	2	2	4.2	566	2.2325	0.57498
O95197	RTN3	PM							3	3	5	1032	83.572	0.59302	2	2	4.8	1032	2.7369	1.0979	2	2	1.3	1032	0.96717	0.92077	3	3	6.2	1032	1.9928	0.62707	3	3	5	1032	4.5492	0.89255
O95202	LETM1														4	4	6.4	739	4.826	1.4338	7	7	13.9	739	8.6535	0.69833	5	5	10.7	739	5.5488	0.97657	6	6	8.3	739	8.6414	0.5914
O95235	KIF20A	PM													5	5	7.4	890	3.9363	0.94213							12	12	18.4	890	27.622	0.53272	2	2	3.1	890	3.1737	1.0177
O95239	KIF4A		2	2	2	1232	2.9656	0.89649	4	4	5.1	1232	2.0083	0.68475	15	15	16	1232	23.668	1.2916	14	14	14.2	1232	66.443	0.84485	13	13	12.7	1232	17.535	0.48586
O95292	VAPB								7	6	34.2	243	20.393	0.3772	6	5	30.5	243	6.0149	0.9418	10	9	40.7	243	16.198	0.74708
O95297	MPZL1	PM	13	13	38.3	269	46.333	0.49955	14	14	37.5	269	149.26	0.4829	13	13	37.5	269	67.929	0.93542	10	10	35.3	269	52.103	0.81159	13	13	37.5	269	33.747	0.68973	10	10	35.3	269	68.535	0.87368
O95299	NDUFA10		6	6	17.5	355	6.1547	0.59226	11	11	27	355	14.973	0.55506	11	11	25.4	355	15.96	1.2945	2	2	6.8	355	3.4642	1.0813	5	5	14.1	355	6.6683	0.67834	10	10	33	355	27.106	0.8885
O95340	PAPSS2								8	7	16.6	614	13.451	0.20984							3	2	7.8	614	6.4647	0.59891
O95347	SMC2								9	9	8.9	1197	7.7113	0.65963	8	8	6.9	1197	5.3852	1.2908	12	12	11.9	1197	10.966	0.72019	10	10	9.6	1197	12.161	0.58084	2	2	1.8	1197	1.7343	0.78209
O95352	ATG7																				2	2	3.8	703	2.784	0.77816
O95361	TRIM16	PM	3	3	7.8	564	5.6773	1.0787	7	7	15.4	564	27.693	0.25977
O95372	LYPLA2														2	2	10.8	231	1.8139	0.78517
O95373	IPO7		11	11	15.3	1038	23.756	0.37687	13	13	15.9	1038	22.609	0.54707	10	10	13.3	1038	16.682	1.7759	7	7	9.5	1038	13.162	0.80539	4	4	4.7	1038	4.7867	0.51219	5	5	6.1	1038	9.8331	0.5927
O95399	UTS2																				2	2	18.5	124	1.1985	0.93675
O95425	SVIL	PM													2	2	0.7	2214	2.0517	0.93875	2	2	0.7	2214	1.0429	1.1146							4	4	2.3	2214	3.1862	0.8151
O95433	AHSA1		11	11	35.5	338	28.546	0.82973	15	15	42	338	144.67	0.45488	13	13	45.6	338	25.72	0.85932	10	10	33.1	338	41.538	0.68729	14	14	38.8	338	17.902	0.81442	11	11	31.4	338	54.27	0.6244
O95436	SLC34A2	PM							3	3	6.7	690	4.2706	1.0724
O95445	APOM																				2	2	6.9	188	1.3982	0.030516
O95453	PARN		4	4	9.1	639	9.1798	0.66834	13	13	23	639	39.32	0.35637	3	3	5.9	639	2.5021	1.0565	3	3	6.1	639	3.404	0.22786
O95456	PSMG1		2	2	9	288	4.347	0.82963																			2	2	9	288	5.4596	0.67023	3	3	16	288	6.8747	0.55946
O95470	SGPL1		4	4	10.4	568	2.6833	0.5838							4	4	7.2	568	3.7398	1.0515
O95477	ABCA1	PM	4	4	2.3	2261	4.0573	1.4045	12	12	6.5	2261	15.276	0.33635	9	9	5.1	2261	17.912	1.0675	14	14	6.5	2261	12.418	0.7317							11	11	5.8	2261	20.329	0.69397
O95478	NSA2		2	2	7.7	260	1.9853	1.0825	8	8	32.3	260	16.148	0.27828	7	7	26.2	260	9.3106	0.76342	11	11	35	260	13.3	0.76322	6	6	25.8	260	8.1524	0.64481	6	6	26.2	260	8.3992	0.80297
O95487	SEC24B														2	2	1.5	1268	1.8871	1.1058
O95490	LPHN2	PM	30	29	26.5	1459	126.79	0.69884	33	33	29.7	1459	323.31	0.91651	37	36	30.3	1459	216.28	1.4042	28	28	26.1	1459	260.87	1.0038	5	5	4.9	1459	6.1279	0.6901	4	4	3.4	1459	9.3353	0.80999
O95571	ETHE1								2	2	9.4	254	2.3357	0.42933	3	3	16.1	254	3.0211	1.0635	8	8	38.6	254	10.654	1.196							2	2	12.2	254	3.8838	0.87363
O95573	ACSL3		10	9	21.1	720	34.716	0.65185	23	20	42.5	720	104.35	0.38793	14	13	25.7	720	58.668	1.0884	19	17	33.6	720	138.49	0.80148	7	7	13.5	720	12.067	0.71471	3	2	6.7	720	6.1918	0.68674
O95602	POLR1A		3	3	2.8	1720	5.7649	0.65893	10	10	8.1	1720	7.1387	0.34987	3	3	1.7	1720	2.7824	1.1397							2	2	1.6	1720	2.5464	0.67231	6	6	3.8	1720	7.2311	0.92158
O95619	YEATS4														3	3	12.3	227	2.9783	1.0596	4	4	20.7	227	4.719	0.62951							4	4	20.7	227	4.6842	0.84907
O95631	NTN1																																2	2	4.6	604	2.7929	1.6178
O95639	CPSF4								2	2	6.7	269	1.4667	0.46316							2	2	7.4	269	1.9714	0.86209							3	3	14.5	269	2.7394	0.79
O95674	CDS2								3	3	9.9	445	13.958	0.50284
O95707	POP4														2	2	12.7	220	1.863	0.72471
O95714	HERC2		4	4	1	4834	1.7786	0.26325							7	7	1.4	4834	6.1736	1.6329							3	3	0.5	4834	1.4186	0.77898
O95716	RAB3D	PM							5	4	24.2	219	5.8073	0.42229													6	4	27.4	219	7.7784	0.79875	7	5	32.4	219	10.784	0.93844
O95747	OXSR1		2	2	4.2	527	1.9269	0.84217
O95757	HSPA4L								5	3	7.6	839	2.4774	0.27675
O95758	PTBP3		5	2	7.6	552	1.3338	1.3295	10	6	22.3	552	8.8467	0.51558	7	4	14.1	552	5.9918	0.83944							7	3	13	552	2.5084	0.73405	7	3	12.7	552	3.0836	0.80725
O95782	AP2A1	PM	7	7	7	977	3.1563	0.55244	20	13	26.7	977	50.454	0.49555	8	8	8.6	977	5.892	1.3291	3	3	4.1	977	4.3408	0.90471	11	11	13.4	977	17.103	0.7227	12	12	13.5	977	20.744	0.89872
O95793	STAU1	PM													2	2	4.3	577	1.7229	0.58818
O95816	BAG2		4	4	19.9	211	4.0636	0.47293	5	5	32.2	211	5.5583	0.42995	9	8	48.3	211	11.092	1.3583	3	3	12.3	211	17.88	1.0115	6	6	31.3	211	4.5198	0.53546	3	3	18	211	9.1813	0.90742
O95819	MAP4K4																				2	2	1.9	1239	1.4333	0.71871
O95831	AIFM1		16	16	33.6	613	45.303	0.7015	24	24	43.1	613	170.68	0.44487	12	12	26.6	613	55.948	0.94647	18	18	35.6	613	82.656	0.76974	18	18	36.2	613	35.95	0.7656	20	20	38.7	613	100.06	0.80651
O95832	CLDN1	PM	3	3	17.1	211	3.839	0.60159
O95858	TSPAN15	PM	7	7	26.9	294	16.288	0.67799	8	8	27.6	294	89.023	0.55984	3	3	16.3	294	4.6398	0.14423	5	5	19.4	294	4.8608	0.29521	2	2	8.5	294	1.1678	0.039517
O95864	FADS2	PM	10	9	25	444	25.196	0.74093	9	8	21.8	444	99.431	1.1085
O95870	ABHD16A								3	3	5.2	558	1.6033	0.42205	2	2	3	558	2.643	1.4001							3	3	4.7	558	1.9997	0.82254	5	5	11.8	558	15.25	0.96022
O95881	TXNDC12																				2	2	14	172	1.1245	0.78409
O95900	TRUB2								2	2	7.3	331	2.2178	0.47046
O95980	RECK	PM	4	4	3.5	971	7.8167	0.86416	17	17	20.7	971	21.437	0.5937	11	11	12.3	971	24.597	1.3344	5	5	4.4	971	5.2666	1.0708	11	11	13.8	971	16.345	0.6322	5	5	4.8	971	10.545	0.90982
O96000	NDUFB10		3	3	21.5	172	1.7959	0.60271	7	7	38.4	172	10.263	0.35717	7	7	51.7	172	11.47	1.06	7	7	40.1	172	4.7719	0.83719	5	5	29.1	172	7.1574	0.83126	6	6	38.4	172	8.2389	0.76705
O96005	CLPTM1	PM							5	5	9.7	669	8.9268	0.47098	4	4	7.6	669	9.0427	1.0264	6	6	14.5	669	9.7842	0.88153							4	4	5.5	669	4.5044	0.86123
O96008	TOMM40		9	9	36.8	361	44.682	0.65111	15	15	48.8	361	68.227	0.33532	11	11	37.7	361	128.23	0.64901	12	12	41	361	172.65	0.74784	7	7	24.9	361	19.721	0.7486	15	15	46.8	361	151.95	0.77302
O96013	PAK4								6	6	15.4	591	3.0561	0.66926	3	3	9.6	591	2.5517	0.8689	8	8	22.2	591	7.9071	0.79269
O96019	ACTL6A	PM							2	2	7.5	429	2.57	0.32607	3	3	14.5	429	5.5856	2.4435
O96028	WHSC1																																5	5	4.6	1365	5.9454	1.0224
P00338	LDHA		12	11	34.3	332	54.237	0.5173	18	17	41.6	332	72.922	0.22747	9	7	28.3	332	24.576	0.9139	5	4	13.3	332	8.6464	0.65985	6	5	17.5	332	4.2803	0.39287	8	6	22.9	332	19.971	0.5651
P00352	ALDH1A1		33	29	65.7	501	137.66	0.85468	38	34	65.3	501	323.31	0.48289													8	8	21.6	501	8.1372	0.45853	13	13	35.3	501	21.473	0.83531
P00367	GLUD1		10	10	22.8	558	18.063	0.84533	18	18	42.1	558	83.981	0.35863	13	13	25.6	558	19.469	1.0512	10	10	26.2	558	37.85	0.79768	7	7	17	558	14.167	0.89422	10	10	24.4	558	34.081	0.55004
P00374	DHFR		5	5	25.7	187	3.6356	0.72677	2	2	12.3	187	2.1334	0.59279	5	5	29.4	187	2.995	0.95574							5	5	29.4	187	2.4566	0.58207	3	3	21.4	187	4.322	0.47165
P00387	CYB5R3								6	6	22.9	301	10.376	0.29664							4	4	16.3	301	7.7938	0.58697	5	5	23.6	301	5.6642	1.0449	5	5	19.9	301	7.3474	0.62618
P00390	GSR	PM	12	12	33.5	522	40.194	0.61629	14	14	37.9	522	183.97	0.37469	3	3	6.1	522	2.8619	0.92237							7	7	23.2	522	14.343	0.75576	8	8	28.2	522	47.379	0.61755
P00403	MT-CO2		5	5	27.8	227	6.0609	0.77667	7	7	30.8	227	20.443	0.46461	5	5	26.4	227	6.8654	1.0651	4	4	16.3	227	8.381	0.84043	5	5	27.8	227	9.5825	0.76469	4	4	16.3	227	14.038	0.71354
P00450	CP		8	8	10.7	1065	18.862	0.45094	24	24	29.5	1065	149.88	0.52438
P00492	HPRT1		4	4	18.3	218	3.772	1.0094	3	3	17	218	3.5563	0.50989	4	4	18.3	218	3.5281	1.0204	3	2	12.8	218	1.8036	0.70236	3	3	13.8	218	2.1496	0.55384	3	3	13.8	218	1.3578	0.54152
P00505	GOT2	PM	11	11	32.6	430	27.437	0.97707	10	10	26	430	45.393	0.31715	7	7	19.8	430	16.269	1.0005							20	20	47.4	430	44.13	0.94864	21	21	50.2	430	94.295	0.49874
P00533	EGFR	PM	83	80	65	1210	323.31	0.75815	79	76	57.9	1210	323.31	0.52021	70	67	57.1	1210	323.31	1.5378	42	40	42.1	1210	260.14	1.2528	22	20	25.7	1210	41.853	1.2336	59	57	44.1	1210	323.31	1.2895
P00558	PGK1		11	11	38.1	417	18.471	0.61503	13	11	42.7	417	56.748	0.28091	6	6	19.4	417	10.227	0.83793	6	6	20.6	417	10.65	0.52948	7	7	24.2	417	10.125	0.34106	6	6	22.5	417	18.369	0.41062
P00568	AK1								3	3	16.5	194	1.7025	0.48157	2	2	11.3	194	3.2654	0.81725							4	4	24.2	194	5.6035	0.62317	5	5	23.2	194	7.4563	0.51082
P00749	PLAU	PM	2	2	4.6	431	2.5009	1.8258	5	5	14.8	431	19.554	0.35302	15	15	44.1	431	81.068	1.0339	14	14	37.8	431	67.939	1.3089
P00846	MT-ATP6		2	2	7.1	226	3.1027	0.77567	2	2	7.1	226	14.175	0.50746	2	2	7.1	226	1.4094	0.68843							2	2	7.1	226	3.9428	0.6855
P01033	TIMP1								4	4	28	207	6.7761	0.30214	7	7	53.1	207	14.296	0.89215	6	6	43.5	207	32.2	0.76669							2	2	11.1	207	2.6952	0.41479
P01111	NRAS	PM	3	3	18.5	189	1.8191	0.65361	5	2	25.9	189	6.079	0.40918							5	5	29.6	189	7.0837	0.75477							2	2	12.7	189	2.6715	0.73968
P01116	KRAS	PM																									2	2	12.2	189	1.2213	0.64311
P01130	LDLR	PM	21	20	34.2	860	73.831	0.6383	21	20	31.4	860	153.85	0.51482	20	19	31.3	860	104.54	1.2881	28	28	39.2	860	193.4	0.91515	18	17	29.7	860	73.569	0.79695	23	22	32.7	860	96.591	0.98207
P01137	TGFB1	PM													4	4	12.3	390	10.842	1.0881	2	2	5.4	390	1.7189	0.82912
P01889	HLA-B																				19	2	51.1	362	5.8395	0.9693
P02462	COL4A1								2	2	1.4	1669	3.532	0.2272							3	3	2.4	1669	1.52	0.10648
P02545	LMNA		40	40	61.6	664	196.6	0.55246	69	69	78.3	664	323.31	0.44196	39	38	65.7	664	320.41	0.74365	54	52	75.5	664	323.31	1.0807	26	26	44.6	664	61.234	0.71087	30	29	47.4	664	159	0.89287
P02679	FGG	PM	2	2	6	453	1.9233	0.049221	2	2	6	453	4.8706	0.13329							3	3	7.3	453	3.5274	0.054782							3	3	7.7	453	4.7082	0.10035
P02751	FN1	PM	11	11	6.6	2386	18.092	0.11275	27	27	13.6	2386	123.58	0.032983	2	2	1.3	2386	8.5343	0.063661	32	32	16	2386	67.038	0.42941	15	15	9.1	2386	17.12	0.024429	9	9	4.7	2386	18.276	0.077176
P02786	TFRC	PM	63	63	62.8	760	323.31	0.62092	79	79	68	760	323.31	0.37243	66	66	67.8	760	323.31	0.77782	78	77	68.7	760	323.31	0.7251	72	72	68.8	760	323.31	0.62515	65	64	66.4	760	323.31	0.79116
P03886	MT-ND1														5	5	9.1	318	4.7299	0.91323
P04004	VTN	PM	6	4	13.6	478	5.2316	0.32335	8	5	19	478	8.1625	0.28667
P04040	CAT	PM	5	5	13.5	527	6.9834	0.64016	9	9	22.2	527	20.066	0.31622	2	2	3.6	527	1.435	0.19475							3	3	5.9	527	2.7226	0.20679	11	11	27.1	527	13.583	0.42401
P04049	RAF1	PM	3	2	6.8	648	2.1755	0.60411
P04075	ALDOA		10	9	33.5	364	30.721	0.60982	20	18	58.5	364	75.641	0.20006	6	6	21.2	364	13.02	0.79923	8	8	24.5	364	9.1424	0.46793	8	8	24.2	364	12.411	0.36051	12	12	40.9	364	45.46	0.53202
P04083	ANXA1	PM	20	20	65.3	346	120.09	0.79333	28	28	75.1	346	323.31	0.76549	12	12	42.2	346	37.908	0.95774	5	5	20.5	346	6.3751	0.71048	14	14	41.6	346	24.889	0.50418	21	21	57.5	346	65.046	0.49082
P04114	APOB	PM	10	6	2.4	4563	4.0672	0.043678	8	6	2	4563	1.6601	0.78308	10	7	2.5	4563	3.6754	0.85495	10	7	2	4563	4.0728	0.051633	7	4	1.8	4563	3.9558	0.21575	6	4	1.2	4563	2.193	0.054342
P04156	PRNP	PM	10	10	29.6	253	37.482	0.90801	11	11	28.9	253	125.28	0.57897	12	12	34	253	55.969	1.3139	8	8	23.3	253	53.504	0.89569	9	9	27.7	253	23.599	0.82687	7	7	23.3	253	57.057	0.8635
P04179	SOD2																										4	4	15.3	222	4.0165	0.82911
P04181	OAT																										9	9	22.8	439	9.6128	1.0425	8	8	20.5	439	15.805	0.70688
P04183	TK1		2	2	10.7	234	3.4803	0.48	4	4	23.1	234	6.6041	0.21464							2	2	12.4	234	2.0943	0.44468	3	3	18.8	234	1.6731	0.91489	2	2	17.9	234	3.0194	0.18896
P04279	SEMG1		4	3	12.3	462	3.3857	0.042624
P04350	TUBB4A																																22	2	58.6	444	44.154	0.60673
P04406	GAPDH	PM	23	23	69.6	335	93.241	0.89127	26	26	72.2	335	168.25	0.21369	18	18	56.7	335	76.055	0.50835	7	7	26	335	59.219	0.56458	23	23	69.6	335	103.37	0.64928	24	24	68.1	335	146.77	0.54219
P04626	ERBB2	PM	25	21	27	1255	49.938	0.38341	25	20	22.5	1255	74.108	0.6955	24	20	27.7	1255	50.365	1.7115	46	41	41.8	1255	310.63	0.98635	36	34	35.8	1255	170.06	0.76174	22	19	21.4	1255	80.681	1.0502
P04632	CAPNS1	PM	3	3	12.7	268	4.7435	0.80959	5	5	16.8	268	7.5714	0.44162	3	3	11.9	268	4.0093	1.7393							2	2	9.3	268	2.0849	0.47406	2	2	9.3	268	2.3489	0.71869
P04792	HSPB1	PM	8	8	60	205	14.986	0.81792	9	9	57.1	205	197.71	0.41837	9	9	45.4	205	13.256	1.0258	11	11	72.2	205	30.706	0.45754	13	13	81.5	205	19.717	0.63214	14	14	90.7	205	112.23	0.57257
P04818	TYMS														2	2	8	313	4.0498	0.90252							5	5	24.6	313	8.4615	0.4774	3	3	10.9	313	3.719	0.69206
P04843	RPN1		18	18	37.1	607	66.625	0.83729	32	32	61.1	607	302.02	0.34876	23	23	48.3	607	103.15	0.87504	25	25	52.7	607	140.32	0.83489	27	27	51.1	607	87.336	0.90293	29	29	59.5	607	177.72	0.67089
P04844	RPN2		10	10	21.7	631	32.453	0.68112	16	16	32.6	631	87.469	0.48599	15	15	35	631	84.227	1.2602	13	13	32.3	631	111.85	0.86627	12	12	28.2	631	49.345	0.81311	14	14	30.3	631	90.088	0.80072
P04899	GNAI2	PM	8	3	27.3	355	6.3921	0.78779	19	8	45.6	355	13.936	0.39442	15	8	48.7	355	121.29	1.0158	10	6	38.3	355	26.527	0.95079	15	8	48.2	355	27.7	0.68669	20	13	60	355	66.333	0.97724
P04920	SLC4A2	PM	38	38	37.7	1241	87.33	0.25933	30	30	32.1	1241	127.95	0.30339	27	27	29.2	1241	96.833	0.91761	43	43	38.4	1241	287.92	0.69916	37	37	34.6	1241	200.88	0.44784	28	28	26.5	1241	107.38	0.85115
P05023	ATP1A1	PM	44	25	45.4	1023	323.31	0.509	55	35	51.1	1023	323.31	0.69036	56	35	53.9	1023	323.31	0.99917	59	36	54	1023	323.31	0.98596	45	24	45	1023	323.31	0.50642	54	32	45.9	1023	323.31	0.80376
P05026	ATP1B1	PM	29	29	56.1	303	73.531	0.58117	25	25	51.5	303	311.24	0.55713	26	26	56.1	303	83.937	0.81712	27	27	54.1	303	173.99	1.0443	17	17	49.2	303	38.732	0.5247	15	15	49.5	303	49.846	0.58562
P05067	APP	PM	7	7	12.7	770	16.064	1.0857	13	12	19.7	770	20.27	0.74848	3	3	5.6	770	8.9061	1.6263	6	6	9.7	770	4.459	0.7567
P05091	ALDH2		8	4	12.8	517	3.8671	0.81736	10	6	19	517	10.63	0.57161
P05106	ITGB3	PM	4	4	7.7	788	4.3169	0.9889	11	11	17.9	788	49.744	0.31391	18	18	34.6	788	98.308	1.4064	13	13	19.9	788	36.776	1.0702	11	11	20.3	788	36.216	0.77496	6	6	9.3	788	19.973	1.0108
P05121	SERPINE1	PM	12	12	35.8	402	26.062	1.1357	13	13	40	402	28.882	0.25503	12	12	32.1	402	23.558	0.9511	15	15	37.1	402	37.375	1.1736
P05141	SLC25A5	PM	24	9	56	298	23.928	0.63855	27	11	51.7	298	139.06	0.37518	24	11	46.3	298	75.571	1.0765	29	11	54.4	298	57.439	0.88161	24	11	46.3	298	58.218	0.72152	29	13	56.4	298	89.195	0.88738
P05165	PCCA		44	44	62.2	728	179.7	1.0209	52	52	67.3	728	323.31	0.64007	39	39	58.1	728	150.01	1.4695	41	41	61.1	728	238.44	1.073	37	37	58.4	728	92.763	1.1612	40	40	59.5	728	206.11	1.1438
P05166	PCCB		30	30	60.9	539	236.11	0.97925	33	33	68.3	539	323.31	0.63447	30	30	63.6	539	198.44	1.3016	28	28	63.3	539	323.31	1.0415	28	28	60.1	539	159.98	1.1022	31	31	69.6	539	255.67	1.084
P05186	ALPL	PM	2	2	4.8	524	2.6625	0.025113	16	15	37.2	524	69.752	0.045374
P05187	ALPP	PM	12	3	35.3	535	6.3835	0.069852	25	9	57.6	535	122.23	0.026884
P05198	EIF2S1		20	20	64.1	315	56.796	0.88793	21	21	55.9	315	49.794	0.4657	19	19	57.5	315	62.489	0.73341	12	12	31.7	315	25.56	0.63734	24	24	68.9	315	68.33	0.68234	27	27	69.5	315	93.138	0.64551
P05362	ICAM1	PM	7	7	17.5	532	12.522	0.090233	27	27	39.1	532	147.73	0.0095751	27	27	44.5	532	152.65	0.39426	31	31	42.1	532	140.09	0.23195							2	2	5.6	532	1.9391	0.38105
P05388	RPLP0		18	18	56.5	317	40.181	0.41437	14	14	54.6	317	91.042	0.55385	15	15	52.4	317	38.946	1.371	10	10	37.2	317	25.762	0.74615	14	14	47.3	317	50.538	0.66608	17	17	62.5	317	66.279	0.61671
P05455	SSB								9	9	32.6	408	16.979	0.26235													2	2	6.4	408	2.3518	0.57609	7	7	23	408	15.125	0.65152
P05534	HLA-A														29	2	64.7	365	323.31	0.91262	33	4	66.8	365	323.31	0.90162
P05556	ITGB1	PM	51	51	50.3	798	323.31	1.0218	65	65	55.4	798	323.31	0.37874	59	59	52.6	798	323.31	1.1698	71	71	61.5	798	323.31	1.0504	38	38	37	798	146.02	0.70061	40	40	40.4	798	214.56	0.78828
P05783	KRT18		57	37	84.2	430	323.31	0.82115	79	57	99.8	430	323.31	0.70976	33	20	59.3	430	255.25	0.70415	48	33	89.1	430	323.31	0.24815							7	5	16.3	430	9.667	0.24364
P05997	COL5A2		3	3	3.1	1499	10.302	0.13357
P06213	INSR	PM	21	16	14.8	1382	39.709	0.61593	39	34	26.9	1382	216.24	0.53285	28	24	20.5	1382	98.334	1.5522	33	29	22.3	1382	122.6	0.86509	29	26	21.7	1382	58.687	0.89334	21	17	15.4	1382	79.33	0.87169
P06241	FYN	PM													4	2	6.9	537	1.3528	1.4412
P06280	GLA																										2	2	7	429	4.2803	0.64028	4	4	11	429	6.4738	0.84552
P06493	CDK1		5	4	18.9	297	9.4378	0.75414	8	7	36.4	297	11.489	0.46866	8	7	31.6	297	10.636	0.9581	5	4	15.8	297	5.9553	0.74612							6	4	21.2	297	9.5493	0.62567
P06576	ATP5B	PM	20	20	47.6	529	57.098	0.76933	21	21	55.2	529	231.98	0.41982	23	23	53.5	529	82.89	1.0251	25	25	69.6	529	165.97	0.76471	25	25	56.7	529	95.089	0.83889	27	27	68.1	529	228.95	0.64757
P06730	EIF4E		2	2	9.7	217	3.9665	0.69835	5	4	21.2	217	9.856	0.44011	2	2	11.5	217	3.0271	0.89578	3	3	11.5	217	3.5105	0.71105	2	2	9.7	217	1.9129	0.72093
P06733	ENO1	PM	15	15	42.9	434	32.54	0.62054	23	23	59.2	434	86.085	0.2933	18	18	48.6	434	67.841	0.89866	15	15	55.1	434	30.447	0.57516	11	11	27	434	13.362	0.40357	16	16	51.2	434	36.134	0.52602
P06737	PYGL		7	4	7.8	847	3.1481	0.56647	29	22	36.6	847	58.927	0.48435	7	5	9.3	847	6.5162	0.98788	7	5	11	847	8.5555	0.67085	12	11	15.6	847	17.942	0.76583	5	5	6	847	5.1563	0.57591
P06744	GPI	PM	7	7	15.9	558	8.6515	0.61211	8	8	19.2	558	13.804	0.24646
P06748	NPM1		13	13	55.8	294	72.27	0.92309	20	20	57.8	294	323.31	0.36573	20	20	71.1	294	115.86	0.35134	13	13	48	294	91.868	0.7434	14	14	61.2	294	53.756	0.78891	22	22	59.9	294	175.92	0.70753
P06753	TPM3		3	3	12.6	285	7.8037	0.65864	9	5	26.3	285	20.628	0.28061	9	4	22.8	285	29.252	1.1826							5	3	17.5	285	6.3553	0.5406	3	3	9.8	285	6.2808	0.75802
P06756	ITGAV	PM	77	77	60.6	1048	323.31	0.79427	84	84	65.4	1048	323.31	0.45537	59	59	47.9	1048	323.31	1.1986	69	69	58.6	1048	323.31	0.79219	57	57	49	1048	257.16	0.81745	53	53	45.9	1048	284.02	0.74995
P06865	HEXA								2	2	3.6	529	1.4803	0.46502
P07099	EPHX1		13	13	33	455	22.503	0.92692	12	12	29.5	455	159.94	0.35483													7	7	15.2	455	5.9809	0.73567	6	6	22.2	455	12.757	0.51694
P07195	LDHB		9	8	26	334	10.229	0.56391	12	11	30.8	334	40.025	0.23917	11	9	35.9	334	13.853	0.79509	9	8	26.3	334	18.391	0.56259	8	7	22.8	334	10.563	0.38397	8	6	25.1	334	14.495	0.54255
P07196	NEFL																										27	25	45.9	543	66.667	0.81432	30	28	48.3	543	138.18	1.2917
P07197	NEFM																				10	8	15.7	916	6.4156	1.4376	6	3	7	916	7.1078	1.2204	9	6	12	916	15.705	1.2132
P07204	THBD	PM							3	3	8.9	575	13.397	0.50825
P07237	P4HB	PM	16	16	32.7	508	53.562	0.64415	27	27	47.2	508	170.41	0.1919	15	15	29.9	508	22.064	0.84044	20	20	50.2	508	97.488	0.59464	24	24	43.3	508	87.443	1.0348	24	24	50	508	136.42	0.60021
P07339	CTSD		4	4	11.2	412	2.3175	0.64958	4	4	11.9	412	3.491	0.22902
P07355	ANXA2	PM	34	34	71.4	339	285.74	0.67089	41	41	75.5	339	323.31	0.36323	26	26	62.8	339	156.83	0.79956	25	25	62.8	339	111.08	0.69807	24	8	60.2	339	70.887	0.57181	32	32	72.3	339	229.4	0.70723
P07384	CAPN1	PM	11	11	18.1	714	12.513	0.80317	14	14	21.1	714	61.745	0.41102	2	2	2.7	714	1.886	1.3551	4	4	7.8	714	4.5719	0.53174	6	6	10.4	714	7.4273	0.67767	9	9	13.7	714	20.447	0.63376
P07437	TUBB		25	5	62.8	444	43.854	0.72266	28	6	64	444	182.31	0.43591	24	4	56.8	444	27.706	1.1193	28	5	63.7	444	144.2	0.70553	27	6	63.7	444	46.988	0.6211	28	6	64	444	75.753	0.55811
P07550	ADRB2	PM													2	2	9.4	413	9.4479	1.533	5	5	16.5	413	17.934	1.663
P07602	PSAP	PM	2	2	4.6	524	1.3579	0.2363	3	3	7.3	524	1.7669	0.30842
P07686	HEXB														7	7	11.3	556	2.5431	1.2635	3	3	8.6	556	6.1425	0.62683	3	3	5	556	1.3492	0.97555	2	2	6.1	556	1.4209	0.54829
P07741	APRT								3	3	20.6	180	3.6409	0.32462							3	3	17.8	180	4.7716	0.53822
P07814	EPRS	PM	26	25	20.9	1512	41.895	0.51235	50	50	38.9	1512	130.22	0.49982	35	35	29.1	1512	99.822	1.7349	46	46	37	1512	176.51	0.66821	41	41	35	1512	95.517	0.56357	43	43	32.5	1512	110.52	0.77274
P07900	HSP90AA1	PM	49	28	54.8	732	323.31	0.62287	56	35	56.4	732	323.31	0.40241	55	32	57.5	732	323.31	0.82148	64	43	59.8	732	323.31	0.61272	46	23	48.5	732	120.35	0.64573	48	25	49	732	206.16	0.59302
P07910	HNRNPC		19	19	41.5	306	52.095	0.68023	22	10	46.7	306	156.22	0.46082	22	22	50	306	68.492	0.39512	19	19	46.1	306	103.88	0.85288	20	20	44.4	306	43.309	0.67465	33	19	55.9	306	182.39	0.85913
P07942	LAMB1		55	55	37.2	1786	156.71	0.98926	59	59	41.8	1786	323.31	0.82819							11	11	7.2	1786	8.4328	1.3096	5	5	4.7	1786	12.105	0.96182	4	4	3	1786	4.4013	0.64832
P07947	YES1	PM	8	5	19.9	543	6.1374	0.5919	14	8	29.1	543	9.2568	0.3957	8	5	18.2	543	6.8058	0.82086	15	10	35	543	24.766	0.82945							4	2	8.1	543	1.96	0.81293
P07948	LYN	PM	8	7	17.2	512	6.3475	0.28569	8	6	18.2	512	5.3291	0.3332	9	7	19.7	512	12.399	0.90429	8	6	17.2	512	11.054	0.75524
P07954	FH		3	3	10	510	6.4029	0.76381	3	3	10.8	510	36.323	0.51998	9	9	26.3	510	19.317	0.96166	2	2	5.9	510	1.0115	1.0259	6	6	17.6	510	21.783	0.79737	11	11	36.5	510	51.26	0.66856
P08069	IGF1R	PM	45	40	38.5	1367	135.79	0.75565	50	44	41.2	1367	323.31	0.62177	25	21	23.3	1367	69.966	1.5332	34	30	29.1	1367	77.748	0.98764	27	24	24.4	1367	60.022	0.93457	27	23	23	1367	72.084	0.9376
P08133	ANXA6		5	5	9.2	673	5.3863	0.47306	6	6	11.1	673	4.4486	0.27773	2	2	4.8	673	3.6639	1.4087	5	5	9.1	673	5.7961	0.7012	8	8	15.8	673	8.3201	0.5301	6	6	11.1	673	8.517	0.68915
P08174	CD55	PM	27	27	47.5	381	146.75	0.70277	31	31	47.5	381	323.31	0.37883	14	14	38.3	381	52.885	1.024	19	19	45.7	381	130.67	0.89695	24	24	45.7	381	109.88	0.72311	24	24	47.5	381	152.47	0.6407
P08183	ABCB1	PM													2	2	1.6	1280	2.8452	1.3048													8	8	7.9	1280	11.255	1.2538
P08195	SLC3A2	PM	58	58	64.1	630	323.31	0.57186	55	55	61.3	630	323.31	0.52905	53	53	60	630	323.31	1.0835	49	49	60.8	630	323.31	1.0585	50	50	57.3	630	323.31	0.63322	43	43	56.5	630	323.31	0.84862
P08237	PFKM	PM	4	2	4.5	780	1.9519	0.94071	7	4	9.2	780	4.4039	0.40485	3	3	6.2	780	5.3045	1.402							5	4	7.9	780	6.2572	0.67931	9	6	11.7	780	20.459	0.68189
P08238	HSP90AB1	PM	48	23	58.7	724	200.53	0.64657	62	34	64.6	724	323.31	0.40245	53	26	62.6	724	323.31	0.99267	59	31	68.5	724	323.31	0.62698	58	29	63.4	724	323.31	0.64668	69	37	67.8	724	323.31	0.59907
P08240	SRPR														9	9	16.5	638	10.741	1.1322	10	10	19.3	638	20.426	0.80231	3	3	6	638	4.102	0.78032
P08243	ASNS		13	13	26.7	561	15.426	0.89138	14	14	26.4	561	16.466	0.86619	10	10	21.6	561	12.68	1.1664	3	3	6.1	561	3.5907	1.017	8	8	14.4	561	7.7448	0.64086	6	6	11.2	561	6.4261	0.55742
P08473	MME	PM													34	34	44.5	750	307.9	0.81126	41	41	58.5	750	323.31	0.89127
P08559	PDHA1		13	13	42.1	390	22.07	0.73868	18	18	45.9	390	46.204	0.44716	16	16	49	390	32.226	0.96875	18	18	55.4	390	35.563	0.88833	14	14	35.6	390	25.069	0.8178	17	17	52.6	390	44.865	0.85002
P08571	CD14	PM	11	11	37.1	375	48.592	0.59106	11	11	41.9	375	323.31	0.33309
P08572	COL4A2								4	4	3.3	1712	6.4188	0.31755
P08574	CYC1		3	3	8.9	325	6.4919	0.66409	3	3	8.9	325	5.491	0.3359	6	6	16.9	325	8.7885	1.0195	4	4	18.5	325	9.128	0.97966	6	6	24.3	325	9.3751	0.66399	5	5	18.5	325	11.953	0.76755
P08575	PTPRC	PM																									2	2	2.5	1304	1.7531	0.60829
P08581	MET	PM	59	58	46.7	1390	300.86	0.93326	60	59	48.3	1390	323.31	0.61583	38	37	31.4	1390	97.154	1.5321	40	39	39.2	1390	157.63	1.0693	2	2	2.9	1390	1.3778	0.82772	4	4	4.2	1390	9.5988	0.86162
P08582	MFI2	PM	32	32	60.7	738	153.47	1.144	44	44	69.5	738	323.31	0.56638	39	39	68.4	738	323.31	1.0228	37	37	74.1	738	323.31	0.72468	25	25	48	738	113.55	0.65599	17	17	33.2	738	54.51	1.451
P08621	SNRNP70		2	2	3.7	437	1.2564	0.77457	8	8	19.5	437	15.254	0.37424							4	4	10.1	437	2.5864	0.72613							5	5	10.8	437	3.6226	0.8577
P08648	ITGA5	PM	18	18	21.8	1049	135.04	0.70294	28	28	34.1	1049	323.31	0.26465	20	20	23.8	1049	314.2	1.0568	28	28	34.9	1049	323.31	0.85672	16	16	22.2	1049	152.1	0.69716	16	16	19.5	1049	104.17	0.58377
P08670	VIM	PM	59	49	81.1	466	323.31	0.65479	80	71	89.7	466	323.31	0.39848	74	69	85.2	466	323.31	1.34	92	83	97.6	466	323.31	1.0931	65	56	81.3	466	323.31	0.76573	78	73	89.3	466	323.31	0.97781
P08708	RPS17		3	3	16.3	135	5.804	0.62466	6	6	59.3	135	31.151	0.37157	3	3	16.3	135	4.1489	0.66107	5	5	43	135	10.773	0.75593	4	4	32.6	135	6.5447	0.74028	3	3	35.6	135	4.8283	0.49213
P08754	GNAI3	PM	10	5	28.5	354	13.281	0.80691	20	11	52	354	101.51	0.31833	9	3	26.6	354	12.007	1.1008	8	4	26.3	354	38.373	0.9269	10	4	31.9	354	12.961	0.83869	16	10	47.5	354	37.997	0.87751
P08758	ANXA5	PM	2	2	10	320	3.7207	0.56678	4	4	13.4	320	3.8439	0.24145							4	4	14.1	320	4.1844	0.56148
P08865	RPSA	PM	9	9	41	295	39.855	0.79016	11	11	49.5	295	150.62	0.42172	8	8	39.7	295	33.283	0.687	6	6	31.9	295	18.747	0.80594	9	9	40.7	295	17.765	0.73085	9	9	41	295	39.875	0.61532
P08962	CD63	PM	2	2	5	238	5.2223	0.57537	3	3	14.3	238	2.8384	0.31926	3	3	7.6	238	16.514	1.491	2	2	6.7	238	4.6537	1.0298	2	2	5	238	4.3957	0.95572	2	2	6.7	238	6.4357	1.1096
P09001	MRPL3		2	2	6	348	2.377	0.49561	7	7	26.1	348	6.0084	0.39994	5	5	15.2	348	5.233	0.84724	5	5	16.1	348	4.3649	0.91365	5	5	16.4	348	4.6406	0.68872	6	6	23	348	10.911	0.78399
P09012	SNRPA																				3	2	14.2	282	6.4739	0.81008							2	2	9.2	282	7.626	0.90736
P09038	FGF2		5	5	16	288	8.7232	1.0344	6	6	19.8	288	12.736	0.66564	4	4	12.2	288	2.9743	1.1859	3	3	6.2	288	1.2978	0.88511	6	6	19.4	288	11.027	0.83968	10	10	24.7	288	15.174	1.1001
P09110	ACAA1		2	2	3.5	424	2.4323	0.58916	3	3	13	424	9.4268	0.32974													3	3	12.3	424	3.9303	0.68893
P09211	GSTP1	PM	3	3	18.1	210	1.9288	0.64026	5	5	36.2	210	15.338	0.22236													2	2	8.6	210	1.2594	0.65217	5	5	40	210	10.267	0.46443
P09382	LGALS1		7	7	55.6	135	192.43	0.67271	6	6	58.5	135	150.98	0.55759	9	9	74.8	135	95.646	0.88733	9	9	64.4	135	220.71	0.81801	8	8	67.4	135	48.865	0.58739	7	7	60	135	151.85	0.76734
P09429	HMGB1	PM							5	4	18.1	215	7.614	0.29479	2	2	13.5	215	3.2947	0.77625
P09493	TPM1	PM													8	2	22.9	284	3.3218	1.4
P09525	ANXA4	PM	9	9	30.7	319	38.473	0.97935	14	14	48	319	114.65	0.52719
P09543	CNP	PM	10	10	25.4	421	20.762	0.54176	21	21	40.4	421	68.929	0.30546	7	7	16.2	421	13.791	0.80887	10	10	33	421	24.371	0.85755	12	12	24.9	421	14.958	0.59986	14	14	39	421	33.952	0.80835
P09601	HMOX1	PM	2	2	10.1	288	2.3103	0.21258	7	7	32.3	288	6.5425	0.73006													6	6	27.4	288	7.9595	0.85168	6	6	27.4	288	6.7638	0.69748
P09603	CSF1	PM							3	3	8.1	554	3.7957	0.59821
P09622	DLD		13	13	30.1	509	22.643	0.91979	14	14	38.3	509	58.675	0.35189	10	10	22.2	509	31.651	1.0383	6	6	16.7	509	46.434	0.68952	13	13	28.7	509	35.345	0.81447	17	17	42.2	509	51.607	0.73837
P09651	HNRNPA1		5	5	23.1	372	9.458	0.4801	18	18	53.8	372	147.2	0.29808	12	12	47.3	372	28.338	0.55943	20	20	50.3	372	182.1	0.86927	13	13	42.5	372	26.507	0.68745	19	18	47.8	372	176.32	0.89939
P09661	SNRPA1		4	4	18.8	255	5.9285	0.97043	15	15	45.5	255	40.704	0.38151	8	8	27.8	255	12.578	0.56429	12	12	37.3	255	12.619	0.91936	6	6	25.5	255	7.1581	0.73045	8	8	36.1	255	11.855	0.86603
P09874	PARP1		11	11	13.6	1014	15.145	0.70151	25	25	32.5	1014	131.26	0.38674	19	19	22.3	1014	25.842	0.66539	33	33	40.2	1014	82.288	0.6811	34	34	38.9	1014	62.509	0.56755	30	30	36.3	1014	110.51	0.78248
P09884	POLA1		2	2	1.6	1462	1.1455	0.67188																									6	6	5.1	1462	3.6206	0.72481
P09936	UCHL1	PM	6	6	29.1	223	11.853	0.90704	8	8	42.6	223	55.806	0.44183	6	6	33.2	223	18.045	0.75305	7	7	32.7	223	4.9167	0.89394	9	9	40.4	223	37.142	0.71039	9	9	42.6	223	17.456	0.62948
P09960	LTA4H		4	4	7.5	611	4.8352	0.71988																			3	3	5.7	611	3.0727	0.60123	4	4	8.2	611	7.5954	0.53777
P09972	ALDOC		3	2	9.1	364	1.5606	0.587	4	2	16.8	364	3.3964	0.29125
P0C7T7	FRMD6-AS1		2	2	7.7	363	1.3212	0.91066
P0C7U0	ELFN1														11	11	21	828	36.45	1.1633	21	21	39	828	80.34	0.74427	18	18	32.9	828	70.191	0.53622	13	13	24.3	828	50.449	0.6364
P0DMN0	SULT1A4								3	3	11.2	295	1.8336	0.35017
P0DMV9	HSPA1B		28	15	52.7	641	100.9	0.51569	39	26	59.8	641	323.31	0.3821	29	15	55.9	641	147.44	1.2269	36	22	58.3	641	232.35	0.67108	26	14	44.3	641	65.011	0.65003	31	20	52	641	246.51	0.68786
P0DN76	U2AF1		4	4	16.7	240	4.2952	0.76904	8	8	32.1	240	13.617	0.36029	6	6	28.8	240	8.5765	0.62183	5	5	25.8	240	42.932	0.95691	6	6	24.2	240	10.565	0.82752	5	5	25	240	28.087	1.0088
P0DN79	CBS								2	2	4.2	551	2.1454	1.0399													5	5	11.6	551	6.253	0.66938	4	4	8.5	551	13.947	0.56631
P10155	TROVE2		4	4	8.6	538	6.1076	0.8696	3	3	6.5	538	5.4368	0.33203	2	2	4.1	538	2.3262	1.4374													2	2	4.5	538	5.7738	0.52025
P10301	RRAS	PM	8	6	43.6	218	13.254	0.68403	8	6	44.5	218	29.136	0.39824	7	5	39	218	8.7201	0.76369	7	6	44.5	218	8.6299	0.54345	5	3	27.1	218	4.061	0.68062	5	3	29.8	218	2.1398	0.50584
P10321	HLA-C																										17	4	54.4	366	7.8991	1.0997	20	3	55.7	366	21.724	1.1271
P10398	ARAF		3	2	7.6	606	5.2742	0.48651	4	4	7.4	606	4.1467	0.59967
P10412	HIST1H1E								11	3	27.9	219	14.124	0.46624	11	3	30.1	219	7.034	0.70055	18	5	40.2	219	60.046	0.90565	8	8	24.7	219	12.61	0.62204	12	3	34.2	219	17.916	0.9231
P10515	DLAT		7	7	14.1	647	6.365	0.73099	10	10	15	647	18.588	0.46782	16	16	34.5	647	27.725	1.1854	14	14	29.7	647	44.422	0.79393	13	13	27.2	647	34.872	0.69168	12	12	24	647	30.881	0.73845
P10586	PTPRF	PM	73	65	52.1	1907	323.31	0.86571	82	73	56.2	1907	323.31	0.57616	80	70	56	1907	323.31	0.92063	96	87	67.9	1907	323.31	0.99153	83	74	53.2	1907	323.31	0.6462	77	66	54.8	1907	323.31	0.98537
P10599	TXN		2	2	21.9	105	3.486	0.84977
P10620	MGST1	PM							6	6	31	155	9.3564	0.59057
P10646	TFPI	PM							2	2	9.5	304	2.5089	0.65308													2	2	9.5	304	4.8141	1.1584	2	2	9.5	304	12.844	1.467
P10696	ALPPL2	PM	12	3	36.8	532	28.405	0.062773	21	5	51.1	532	50.153	0.061657
P10768	ESD		8	8	34.8	282	11.033	0.79392	7	7	28.7	282	24.478	0.61193
P10809	HSPD1	PM	37	37	64.9	573	146.19	0.57942	50	50	66.7	573	323.31	0.357	35	35	65.1	573	259.84	1.2745	45	45	74.7	573	323.31	0.75246	39	39	62.3	573	199.57	0.71206	45	45	67.4	573	323.31	0.53705
P10909	CLU		10	10	23.6	449	45.644	0.59992	7	7	21.8	449	43.257	0.46573
P11021	HSPA5	PM	38	37	54.4	654	126.9	0.54195	47	46	61.5	654	323.31	0.38455	39	38	55	654	298.32	1.7209	38	37	55.8	654	323.31	0.78051	40	39	53.1	654	180.14	1.0224	43	42	58.6	654	323.31	0.58067
P11047	LAMC1		59	59	42.5	1609	323.31	1.06	60	60	39.7	1609	323.31	0.7998	2	2	2.2	1609	2.3892	0.65052	9	9	7.1	1609	52.45	1.4061	7	7	7.1	1609	10.353	1.0892	12	12	11.2	1609	20.246	0.60262
P11142	HSPA8	PM	38	25	57.1	646	271.44	0.47062	42	31	58	646	323.31	0.38042	40	27	56.5	646	323.31	1.058	43	29	58.2	646	323.31	0.71239	36	25	54.6	646	145.08	0.65183	38	25	63	646	323.31	0.65236
P11166	SLC2A1	PM	10	9	14.2	492	77.114	0.5322	11	10	15.7	492	323.31	0.38266	10	9	14.2	492	121.98	1.1128	9	8	15.2	492	105.52	0.9909	6	5	13.4	492	53.572	0.51408	8	7	14.8	492	45.326	1.0541
P11169	SLC2A3	PM	10	9	15.1	496	65.67	0.17919	9	8	16.9	496	86.825	0.35086	5	4	12.9	496	10.961	0.80847	13	12	18.8	496	206.39	0.72512	14	13	18.8	496	188.9	0.56446	13	12	18.8	496	232.34	0.79169
P11177	PDHB		6	6	19.5	359	12.971	0.5773	9	9	30.4	359	48.465	0.40164	12	12	39.3	359	20.415	0.85206	8	8	25.9	359	12.578	0.84043	10	10	34	359	21.031	0.74636	10	10	34.8	359	29.106	0.7352
P11182	DBT														22	22	51.9	482	60.753	1.7903	14	14	38.4	482	37.107	0.76426
P11216	PYGB		15	12	19	843	43.807	0.80168	47	39	58.2	843	245.59	0.5318	9	8	10.7	843	15.363	1.1121	6	4	10.4	843	5.9777	0.59156
P11234	RALB	PM							3	2	21.4	206	1.6716	0.30687							3	3	18.9	206	2.5843	0.71182
P11277	SPTB	PM																									2	2	1.3	2137	1.2756	0.31536
P11279	LAMP1	PM							2	2	4.8	417	2.5954	0.33891
P11362	FGFR1	PM	17	14	30.5	822	48.251	0.54898	15	10	27	822	43.776	0.58154	9	9	15.5	822	16.151	1.1565	8	6	15.3	822	28.877	0.93833	4	3	6.4	822	1.8512	0.6589	4	2	5.8	822	2.5624	0.75691
P11387	TOP1		2	2	3.9	765	5.1675	0.51042	4	4	7.2	765	5.2958	0.32473	7	7	10.5	765	8.1931	1.2322	6	6	9.3	765	8.7823	0.97997	5	2	6.5	765	6.348	0.60585	4	4	7.7	765	4.3373	0.86337
P11388	TOP2A		43	34	30.7	1531	80.953	0.3564	42	30	28	1531	133.41	0.4483	10	7	6.5	1531	14.093	0.49084	54	41	38.3	1531	151.62	0.76304	54	43	36.8	1531	99.942	0.59881	30	21	20.1	1531	78.176	0.80367
P11413	G6PD	PM	40	40	75.1	515	123.12	1.0541	49	49	86	515	323.31	0.54815	7	7	14.2	515	7.3062	0.88606	3	3	6.4	515	3.7718	0.59495	9	9	21.2	515	11.114	0.64086	14	14	33.4	515	46.457	0.5433
P11498	PC		56	56	62.4	1178	271.24	0.83949	61	61	60	1178	323.31	0.65054	49	49	52.5	1178	266.49	1.5255	50	50	56.6	1178	323.31	1.0551	43	43	46.3	1178	139.22	0.81937	53	53	51.3	1178	277.57	1.2642
P11586	MTHFD1		11	11	14.1	935	18.898	0.62724	32	31	38.3	935	95.882	0.45209	22	22	28.1	935	45.363	1.1765	10	10	13.7	935	21.503	0.66721	10	10	12.9	935	18.412	0.73922	11	11	14.4	935	18.247	0.61394
P11717	IGF2R	PM	56	56	24.8	2491	194.08	0.66225	67	67	30.5	2491	225.87	0.57917	39	39	20.7	2491	89.976	1.2317	69	69	31.2	2491	170.66	0.9067	60	60	29.1	2491	148.77	0.68411	48	48	23.8	2491	122.97	0.74598
P11766	ADH5								3	3	9.6	374	2.3115	0.16952	2	2	8.8	374	2.5343	0.6321
P11802	CDK4								3	2	11.9	303	2.9544	0.44204																			3	2	11.9	303	3.5959	0.79661
P11908	PRPS2								10	3	41.5	318	19.367	0.39229																			6	2	21.1	318	22.198	0.73248
P11940	PABPC1		19	13	33.3	636	47.847	0.75535	25	16	38.8	636	323.31	0.38663	22	17	35.8	636	45.845	0.62551	20	12	31.6	636	123.35	0.73609	20	6	38.8	636	54.738	0.77121	21	14	41.5	636	140.94	0.68647
P12004	PCNA		10	10	44.1	261	106.69	0.7123	15	15	59.4	261	311.23	0.46529	11	11	43.3	261	61.123	0.81034	9	9	42.9	261	57.01	0.7278	8	8	37.2	261	49.781	0.78625	16	16	57.5	261	82.901	0.63896
P12107	COL11A1																				2	2	1.6	1806	2.479	0.56978
P12235	SLC25A4	PM													17	3	48.3	298	3.5319	1.1736							15	2	43.6	298	2.8256	0.91976	20	3	51.7	298	5.0392	0.90649
P12236	SLC25A6		25	6	68.1	298	49.069	0.64724	29	7	68.8	298	132.07	0.37224	23	5	57	298	21.442	1.0433	31	7	69.8	298	93.48	0.81058	23	6	62.1	298	24.111	0.82199	30	9	70.8	298	107.48	0.84357
P12268	IMPDH2		11	11	30	514	26.667	0.47982	18	17	43	514	187.09	0.41472	15	15	34	514	31.619	0.86036	12	12	31.1	514	24.344	0.7998	15	14	33.9	514	25.214	0.36525	11	11	24.9	514	47.651	0.48307
P12270	TPR		6	6	3	2363	8.6431	0.31834	6	6	2.5	2363	10.998	0.50807	9	9	4.7	2363	14.793	2.4237	8	8	3.3	2363	18.493	0.88191	11	11	6.1	2363	16.284	0.67637	12	12	6.3	2363	22.762	0.81303
P12429	ANXA3	PM							5	5	23.5	323	31.805	0.45855
P12532	CKMT1A																										6	5	15.6	417	7.2501	1.2452	9	7	23.3	417	14.831	0.8157
P12694	BCKDHA								7	7	23.8	445	20.686	0.60802	9	9	22	445	11.853	1.3724	6	6	23.4	445	13.965	0.97104
P12814	ACTN1	PM	28	10	34.8	892	19.619	0.50726	54	27	58.1	892	216.32	0.4255	50	29	63.8	892	229	1.4561	48	27	58.4	892	203.37	0.8864	12	6	16.7	892	7.765	0.58679	10	3	12	892	5.0059	0.8495
P12821	ACE	PM																			13	13	13.2	1306	37.294	0.99672	16	16	15.5	1306	25.58	0.57228
P12830	CDH1	PM	27	27	31.6	882	221.68	0.42096	34	34	40	882	323.31	0.71666													3	3	4.2	882	2.5581	0.44308	2	2	4	882	6.4266	0.63091
P12931	SRC	PM	18	14	42.9	536	39.157	0.69211	21	14	49.1	536	106.96	0.48447
P12955	PEPD		2	2	5.3	493	3.1743	0.86427	4	4	8.9	493	4.1054	0.50676	2	2	3.7	493	1.884	1.0359
P12956	XRCC6		21	21	39.7	609	31.166	0.85604	31	31	45.8	609	241.02	0.32459	16	16	38.9	609	68.648	0.45705	26	26	46.3	609	82.455	0.6109	18	18	34.2	609	28.405	0.73858	20	20	35.8	609	65.319	0.67965
P13010	XRCC5	PM	26	26	37.7	732	76.242	0.78217	43	43	57.4	732	323.31	0.49553	22	22	33.6	732	51.539	0.3997	34	34	55.3	732	225.92	0.68201	22	22	33.2	732	46.525	0.63943	26	26	35.7	732	69.951	0.6862
P13489	RNH1		15	15	52.5	461	52.007	1.0027	18	18	63.6	461	136.94	0.38534	6	6	18.4	461	9.3403	1.1965	3	3	8.9	461	5.9462	0.75911	5	5	15.8	461	16.073	0.74941	13	13	48.6	461	56.679	0.64378
P13611	VCAN		12	12	3.9	3396	22.166	1.3738	13	13	4.8	3396	34.211	3.0532
P13612	ITGA4	PM													36	36	37.9	1032	145.36	1.3151	29	29	30.5	1032	174.97	1.0713							29	29	24.5	1032	99.444	1.0605
P13637	ATP1A3	PM	24	5	25.5	1013	3.6898	0.25625	29	7	32	1013	12.704	0.36245	28	6	29.4	1013	16.732	1.0897	26	5	29.3	1013	4.5304	1.1118	25	5	25.7	1013	7.9771	0.57316	30	7	31.5	1013	17.646	1.0104
P13639	EEF2	PM	43	42	55.7	858	119.68	0.73624	63	62	66.6	858	323.31	0.36636	44	43	52.8	858	187.1	0.7848	42	41	59.2	858	294.54	0.66312	44	43	47	858	148.75	0.78772	49	48	57.1	858	224.82	0.60644
P13667	PDIA4		10	10	18.4	645	14.586	0.81555	29	29	45.3	645	114.18	0.23685	5	5	10.4	645	5.7656	0.81424	6	6	15.2	645	13.855	0.57988	19	19	33.2	645	35.318	1.0399	18	18	27.9	645	41.909	0.57631
P13674	P4HA1								6	6	14.6	534	4.5502	0.50912
P13688	CEACAM1	PM							3	3	8.9	526	13.22	0.26744
P13693	TPT1														3	3	19.8	172	2.2641	0.80029
P13746	HLA-A																										28	2	65.2	365	87.49	0.66661	29	2	67.7	365	203.05	1.0025
P13747	HLA-E	PM							5	4	20.7	358	7.918	0.36744	4	2	15.6	358	2.133	0.76086	5	2	16.2	358	11.781	0.85575
P13797	PLS3	PM	12	12	22.7	630	27.444	0.56533	13	11	27.8	630	113.37	0.31333	5	5	9	630	9.9643	1.0355	6	6	12.1	630	11.285	0.52996	8	7	15.2	630	11.551	0.53771	6	6	12.1	630	17.723	0.60496
P13804	ETFA		4	4	15.9	333	5.7923	1.0077	7	7	27.6	333	9.2033	0.32619	2	2	9	333	2.6438	0.48987							5	5	21.3	333	5.7194	1.2827	2	2	8.7	333	3.4037	0.57588
P13861	PRKAR2A	PM																			3	3	9.9	404	5.6417	0.98135							2	2	5.9	404	1.4337	0.43772
P13984	GTF2F2								2	2	8.4	249	3.1516	0.61173							3	3	11.6	249	4.0181	0.60456
P13987	CD59	PM	8	8	28.1	128	15.244	0.97839	9	9	28.1	128	57.485	0.32221	8	8	28.1	128	48.01	1.0966	9	9	28.1	128	138.19	0.91298	6	6	28.1	128	12.711	0.88564	5	5	28.1	128	8.6547	0.86589
P13995	MTHFD2								3	3	12.6	350	3.7794	0.55328													2	2	5.4	350	2.8723	1.1376	5	5	17.7	350	9.2874	0.6253
P14209	CD99	PM	4	4	15.7	185	9.5728	0.63862	4	4	15.7	185	61.968	0.63787													3	3	10.3	185	5.3856	0.46185	4	4	15.7	185	49.848	1.1154
P14314	PRKCSH								5	5	10	528	8.4767	0.24334	3	3	6.6	528	7.14	1.06	6	6	15.3	528	18.572	0.58064	5	5	10.8	528	10.141	0.89144	10	10	22.2	528	21.943	0.56036
P14384	CPM	PM	7	7	20.1	443	13.752	2.2295	15	15	40	443	62.403	0.30556	28	28	48.1	443	203.68	0.81129	29	29	49.2	443	323.31	0.82707	3	3	8.1	443	2.9067	0.70267	6	6	13.3	443	21.811	0.8406
P14543	NID1		2	2	1.8	1247	2.46	0.097135	6	6	4.5	1247	5.4065	0.40049													2	2	3.1	1247	1.1548	1.0833
P14618	PKM		50	50	81	531	323.31	0.77969	56	56	85.9	531	323.31	0.41992	42	42	81.5	531	279.99	0.84338	41	41	80.8	531	323.31	0.81169	37	37	65.9	531	95.906	0.69288	36	36	65.5	531	281.3	0.60893
P14625	HSP90B1	PM	30	28	43.8	803	84.82	0.58568	42	40	51.4	803	323.31	0.43248	42	40	47.2	803	202.09	1.0473	40	38	52.6	803	226.34	0.85816	31	29	40.8	803	81.568	0.92683	39	37	52.4	803	200.91	0.64493
P14678	SNRPB		6	6	27.1	240	7.382	1.141	7	7	34.6	240	16.225	0.48592
P14679	TYR																																2	2	3.6	529	1.7444	0.58893
P14778	IL1R1	PM							2	2	5.1	569	5.6745	0.64318
P14866	HNRNPL		16	15	43.3	589	40.031	0.66564	22	21	50.9	589	300.71	0.3694	16	15	43	589	146.91	0.41558	26	25	53.3	589	242.45	0.85382	17	16	39.2	589	46.862	0.67938	22	21	50.1	589	158.22	0.84154
P14868	DARS		20	20	43.3	501	47.041	0.84334	28	28	62.5	501	233.81	0.46409	24	24	51.9	501	62.865	0.9565	18	18	42.9	501	29.127	0.78495	22	22	49.3	501	40.689	0.70824	21	21	47.9	501	99.553	0.71944
P14923	JUP	PM	19	14	30.1	745	25.964	0.27976	23	19	40.8	745	221.26	0.7469	11	7	17	745	6.5463	1.2591	7	3	10.2	745	4.1591	0.44727	6	3	8.6	745	1.6038	0.45998	9	7	12.5	745	17.283	0.92155
P15056	BRAF	PM																															2	2	2.2	766	2.0123	1.9121
P15121	AKR1B1								4	3	10.4	316	1.6485	0.29025
P15144	ANPEP	PM	9	9	10.4	967	8.5743	0.37643	26	26	28.1	967	62.914	0.069328	38	38	34.9	967	133.24	0.871	36	36	42.6	967	121.99	0.29277	3	3	3.5	967	2.3358	0.52655	45	45	34	967	217.11	0.31312
P15151	PVR	PM	11	11	27.8	417	318.55	0.82301	12	12	27.8	417	323.31	0.59698	11	11	27.8	417	289.66	0.91644	11	11	27.8	417	323.31	1.1183	11	11	27.8	417	145.5	0.78551	10	10	20.4	417	215.87	0.82184
P15170	GSPT1		12	7	32.5	499	24.494	0.69857	14	9	33.7	499	29.386	0.43936	2	2	3.8	499	2.0146	0.89459							4	4	8.8	499	4.2043	0.71203	7	7	16.6	499	13.475	0.59834
P15260	IFNGR1	PM	4	4	11.7	489	11.933	0.93738	2	2	8	489	21.861	0.39957	4	4	11.7	489	12.3	1.2021	5	5	13.9	489	15.866	0.78626
P15311	EZR	PM	7	3	9.7	586	6.1045	0.6702	18	10	31.1	586	81.892	0.25964	11	6	21.3	586	7.7748	0.97299	16	11	28	586	29.829	0.64733
P15328	FOLR1	PM	3	3	17.1	257	3.4849	0.15097	6	6	24.9	257	9.5573	0.051265
P15428	HPGD	PM							5	5	22.6	266	4.1845	0.59364
P15514	AREG		3	3	11.5	252	2.5721	1.33
P15529	CD46	PM	12	12	25.3	392	23.01	0.64071	19	19	22.7	392	83.861	0.41179	11	11	22.7	392	27.476	1.1509	10	10	17.1	392	31.072	0.81391	14	14	21.4	392	46.525	0.69805	17	17	22.4	392	63.115	0.80254
P15531	NME1	PM	3	3	25.7	152	2.8502	0.69866
P15559	NQO1		8	8	35.4	274	10.838	0.58665	8	8	25.9	274	54.606	0.38372													5	5	21.5	274	4.4535	0.533	6	6	18.6	274	11.206	0.54535
P15586	GNS								2	2	3.4	552	1.6077	0.58212
P15880	RPS2		10	10	36.5	293	13.466	0.69693	11	11	36.9	293	56.828	0.32812	15	15	50.2	293	33.499	0.68989	10	10	34.1	293	32.982	0.69482	11	11	41.6	293	22.564	0.69538	11	11	34.5	293	24.503	0.59279
P15924	DSP	PM	15	15	5.7	2871	21.888	0.36938	13	13	5.1	2871	9.4123	0.66419
P15927	RPA2								4	4	20.7	270	4.6586	0.43188	2	2	13.3	270	2.4309	0.74457							3	3	17.8	270	6.1904	0.73967	2	2	9.6	270	4.2922	0.53229
P15941	MUC1	PM																									2	2	1.8	1255	2.9587	0.7318
P16035	TIMP2														5	5	23.6	220	6.2631	0.96057	2	2	10.9	220	3.194	0.52286
P16066	NPR1	PM							12	11	13.6	1061	8.4892	0.23809
P16070	CD44	PM	16	16	14.7	742	147.71	1.4027	23	23	19	742	323.31	0.57648	17	17	17.9	742	311.14	1.0811	22	22	21	742	323.31	1.0005							15	15	14.7	742	71.88	1.0469
P16144	ITGB4	PM	79	79	48.8	1822	323.31	0.87199	85	85	48.2	1822	323.31	0.65544	52	52	34	1822	275.35	2.0966	26	26	17.7	1822	93.507	1.29	23	23	17.4	1822	39.517	0.75328	46	46	29.4	1822	170.53	0.55016
P16152	CBR1		2	2	7.6	277	3.9105	0.80413	3	3	15.5	277	4.075	0.34304
P16157	ANK1	PM							2	2	1.7	1881	1.6516	0.56819
P16188	HLA-A		20	2	60	365	37.341	0.96973	25	2	63	365	295	0.27242
P16260	SLC25A16																				2	2	4.2	332	1.4726	1.0624
P16401	HIST1H1B								6	6	23.9	226	6.4608	0.17037	10	9	31.4	226	24.241	0.71205	16	11	37.6	226	88.205	0.89916							6	4	24.8	226	7.8012	0.85863
P16403	HIST1H1C								11	3	28.6	213	36.118	0.4953	11	3	31	213	32.899	0.78262	16	3	40.4	213	13.724	0.71248
P16422	EPCAM	PM	12	12	35.7	314	32.31	0.25038	11	11	38.2	314	134.18	0.27525
P16435	POR		6	6	11.7	677	6.6979	0.54713	19	19	35.5	677	43.914	0.24526	3	3	4.1	677	2.5852	0.77014							7	7	12	677	12.423	0.98278	5	5	6.6	677	7.6494	0.72311
P16444	DPEP1	PM	5	5	14.4	411	12.677	0.1235	4	4	12.9	411	5.4209	0.27625
P16615	ATP2A2	PM	29	29	31.2	1042	88.314	0.63075	43	43	44.2	1042	323.31	0.50936	29	20	31	1042	115.85	1.1208	26	19	31.1	1042	118.14	0.8172	20	20	22.2	1042	123.53	0.72222	24	17	25	1042	107.47	0.78921
P16671	CD36	PM																									10	10	24.4	472	52.737	0.87765	13	13	23.5	472	56.643	1.0247
P16989	YBX3		3	3	17.2	372	16.512	0.92931	7	3	28.2	372	4.3431	0.59048	3	3	17.2	372	21.437	0.91831	6	3	27.2	372	16.693	0.89487							5	2	16.7	372	4.4673	0.75662
P17152	TMEM11	PM	3	3	17.2	192	2.5595	0.71262	3	3	17.2	192	1.7195	0.50389	4	4	22.4	192	7.0003	1.0479	4	4	22.4	192	5.6861	0.90448	4	4	22.4	192	6.6167	0.78201	4	4	21.4	192	11.554	0.90499
P17181	IFNAR1	PM							3	3	8.4	557	4.0992	0.49186	8	8	14.2	557	18.218	0.86098	3	3	7.7	557	2.6639	0.8388	4	4	8.1	557	7.93	1.0983	2	2	3.6	557	2.9983	1.0106
P17252	PRKCA	PM	5	5	13.1	672	7.8927	0.81447	9	9	18.6	672	15.377	0.45501
P17301	ITGA2	PM	43	43	40.6	1181	285.46	1.2404	47	47	43.6	1181	323.31	0.3471	36	36	35.6	1181	323.31	1.0772	31	31	34.5	1181	323.31	0.71397							33	33	28.1	1181	259.93	0.73199
P17302	GJA1	PM	2	2	9.4	382	4.3314	0.8092	11	11	30.9	382	71.497	0.42997													11	11	35.6	382	39.897	0.70473	14	14	38.2	382	78.278	0.68049
P17342	NPR3	PM	8	8	17.2	541	12.821	1.1006	7	7	15.9	541	13.574	0.83738
P17480	UBTF								4	4	7.1	764	1.5484	0.34305
P17612	PRKACA	PM							4	4	16.8	351	4.6373	0.17563	4	3	14.8	351	4.0198	0.852													5	5	16.5	351	7.1788	0.65363
P17655	CAPN2	PM							12	12	20.9	700	31.386	0.39398
P17693	HLA-G	PM																															2	2	10.1	338	4.9368	1.0936
P17706	PTPN2	PM	2	2	6.3	415	2.96	0.66581	10	10	34.2	415	17.504	0.61442	7	7	18.1	415	7.8871	0.84304
P17812	CTPS1		13	12	28.6	591	38.43	0.62522	22	21	48.6	591	30.62	0.51532	5	5	14	591	6.2097	1.1665	4	4	10.2	591	4.239	0.50304	8	8	16.9	591	12.728	0.57765	3	3	6.4	591	4.5292	0.55514
P17813	ENG	PM													8	8	16.6	658	52.008	0.86589	8	8	16.7	658	93.88	0.40952
P17844	DDX5		23	16	46.6	614	22.58	0.48195	33	23	52.3	614	106.44	0.32679	26	18	52	614	73.244	1.0943	36	26	58	614	166.08	0.92523	27	19	46.6	614	41.893	0.67499	30	21	53.6	614	89.685	0.81346
P17858	PFKL		5	2	8.6	780	4.6995	0.85297	7	4	12.6	780	6.4294	0.46848
P17931	LGALS3	PM	6	6	26.8	250	6.5427	0.63398	8	8	32.4	250	21.055	0.41296	3	3	12.8	250	5.2638	0.83788	6	6	28.4	250	11.344	0.57016
P17980	PSMC3		11	11	32.8	439	27.491	0.40327	9	9	30.1	439	19.227	0.43633	14	14	39.6	439	28.276	1.5976	9	9	28.9	439	37.398	0.91384	8	8	24.8	439	11.333	0.56247	9	9	24.1	439	19.509	0.55805
P17987	TCP1		22	22	45	556	53.307	0.60707	34	34	63.3	556	203.12	0.45558	27	27	61.7	556	120.31	0.91047	26	26	54.1	556	130.23	0.70117	28	28	60.6	556	68.782	0.62066	29	29	60.8	556	236.3	0.64194
P18031	PTPN1	PM							6	6	20.5	435	16.016	0.33567	5	5	13.6	435	4.4567	1.1986							4	3	9.7	435	2.2861	0.67892
P18077	RPL35A		3	3	20.9	110	3.3534	0.99568	2	2	15.5	110	19.082	0.43679	4	4	24.5	110	4.1363	0.87133	4	4	31.8	110	3.4065	0.8649	3	3	15.5	110	4.2686	1.0221	2	2	16.4	110	2.396	0.76737
P18084	ITGB5	PM	50	50	60.2	799	323.31	0.88939	52	50	63.8	799	323.31	0.52333	39	38	55.3	799	323.31	1.3309	44	43	61.1	799	323.31	1.1442	36	36	52.7	799	144.06	0.79364	31	30	43.2	799	216.29	0.85455
P18085	ARF4	PM	5	4	25.6	180	6.7965	0.85633	4	2	27.2	180	7.8473	0.45863	6	4	40	180	8.3749	0.9238	4	2	26.7	180	5.4436	0.70848	8	5	56.7	180	19.417	0.678	6	3	46.7	180	8.544	0.56079
P18124	RPL7		11	10	43.1	248	9.0654	0.78291	18	17	57.7	248	21.634	0.33932	17	16	57.3	248	27.983	0.79987	17	17	44.8	248	51.073	0.7641	15	14	52	248	16.963	0.71167	16	15	54	248	51.367	0.67958
P18206	VCL	PM							9	9	12.2	1134	13.341	0.27718
P18433	PTPRA	PM	9	9	14.6	802	10.714	0.50746	20	20	29.7	802	61.503	0.84107	8	8	15	802	17.628	1.4617	24	24	38.2	802	103.02	0.99854	21	21	31	802	74.814	0.54376	2	2	2.4	802	3.419	1.3485
P18564	ITGB6	PM																															3	2	3	788	2.835	0.7887
P18583	SON																																2	2	0.9	2426	3.4105	0.86405
P18621	RPL17		10	10	39.7	184	13.442	0.63972	12	12	47.8	184	25.87	0.36212	9	9	41.8	184	12.019	0.83194	13	13	56	184	32.412	0.72526	10	10	46.2	184	16.741	0.70591	11	11	56.5	184	18.722	0.57358
P18669	PGAM1		3	3	14.2	254	5.8208	0.63273	7	4	42.1	254	21.445	0.19317	4	4	25.2	254	4.2325	1.3012	4	4	22.4	254	14.422	0.55538	2	2	8.7	254	2.7374	0.32012	4	4	25.2	254	9.1288	0.60644
P18754	RCC1		6	6	15.9	421	12.594	0.72008	10	10	43.2	421	63.584	0.36145	10	10	40.6	421	27.932	0.63589	13	13	50.8	421	55.125	0.87173	8	8	26.1	421	20.549	0.69056	11	11	39.9	421	30.621	0.9281
P18827	SDC1	PM	8	8	21.9	310	103.1	0.42788	8	8	21.9	310	323.31	0.53069	3	3	11.9	310	29.59	0.91476	9	9	22.6	310	121.54	1.0115	9	8	21.9	310	51.057	0.36457	7	7	21.9	310	48.839	0.6497
P18887	XRCC1														3	3	5.2	633	1.7601	0.7151
P19022	CDH2	PM	12	11	20.8	906	73.593	2.6752	17	15	30.2	906	299.76	0.59046	25	23	36.3	906	230.75	1.2568	30	28	36.6	906	312.25	1.2083							3	3	6.4	906	6.0893	0.88898
P19105	MYL12A								2	2	12.3	171	2.3093	0.20584
P19256	CD58	PM	3	3	11.2	250	5.3652	0.88842	4	4	14.4	250	18.311	0.48135	4	4	14.4	250	10.162	1.0736	3	3	11.2	250	7.9989	0.8075	6	6	17.6	250	16.675	0.79694	5	5	17.6	250	29.662	0.8667
P19338	NCL		12	12	19.9	710	20.035	0.46382	34	34	41	710	176.49	0.36397	12	12	19.7	710	35.028	0.97324	27	27	34.8	710	144.82	0.76206	11	11	18.7	710	17.19	0.73786	21	21	32	710	83.513	0.90537
P19367	HK1		2	2	2.8	917	4.4098	0.66914	14	13	20.2	917	68.95	0.23295	6	5	7.5	917	5.4245	1.1222	4	2	4.7	917	7.5523	0.72396	7	7	11.1	917	11.253	0.71002	14	10	17.6	917	25.548	0.78276
P19387	POLR2C		3	3	19.3	275	2.7497	0.73541	5	5	24.4	275	12.786	0.39509	4	4	23.3	275	5.7195	0.63401	2	2	6.5	275	3.7765	0.88994	4	4	25.5	275	6.0799	0.66118	6	6	26.9	275	14.889	0.78594
P19388	POLR2E		5	5	23.8	210	6.537	0.84202	5	5	22.4	210	4.1488	0.45733	5	5	23.8	210	9.8216	0.7174	4	4	21.4	210	15.802	0.8231	5	5	23.8	210	8.0718	0.92915	5	5	25.7	210	16.507	0.77122
P19404	NDUFV2	PM																			2	2	13.3	249	5.0003	0.85873	2	2	13.3	249	1.9229	0.93778	2	2	13.3	249	4.2541	0.63519
P19438	TNFRSF1A	PM	3	3	15.2	455	1.8553	0.59581	6	6	18.2	455	12.263	0.49652	8	8	29.5	455	12.786	0.97307	6	6	24.4	455	18.347	0.77773
P19440	GGT1	PM	22	22	40.6	569	117.43	0.93579	19	19	31.6	569	323.31	0.68599																			6	6	12.1	569	12.294	0.40368
P19447	ERCC3								4	4	8.3	782	4.4359	0.84107
P19525	EIF2AK2		7	7	15.4	551	5.6295	0.8898	8	8	18	551	14.093	0.48613	4	4	9.1	551	4.6056	0.88071	4	4	7.3	551	8.9635	0.75599	4	4	7.6	551	4.9998	0.55776	7	7	13.1	551	11.489	0.78342
P19623	SRM		2	2	7.9	302	2.8245	0.83075	5	5	18.5	302	7.8386	0.2183							4	4	10.6	302	6.0864	0.66274	7	7	31.1	302	12.667	0.70096	6	6	16.9	302	13.88	0.66092
P19634	SLC9A1	PM	8	8	14.7	815	16.615	0.50606	11	11	18.7	815	67.353	0.49395	16	16	21.7	815	81.201	1.1005	14	14	22.8	815	48.948	0.91016	12	12	19.9	815	23.209	0.46913	14	14	22.1	815	35.27	0.87308
P19784	CSNK2A2	PM	6	5	16	350	8.8047	0.54122	8	7	26.9	350	10.556	0.49099	5	4	14	350	5.5439	0.97146							8	7	27.4	350	5.1785	0.68815	7	6	24.9	350	16.445	0.72878
P19801	AOC1	PM	3	3	4.4	751	3.6326	0.082514							2	2	2.9	751	1.4754	0.045333							2	2	2	751	1.5867	0.073405	3	3	2.9	751	3.0153	0.013947
P20020	ATP2B1	PM	27	27	25.8	1258	42.674	0.61573	35	23	29.5	1258	133.55	0.56901	19	12	20.4	1258	28.097	1.0855	10	4	10.2	1258	14.536	0.89646	9	2	8.8	1258	2.4054	0.55589	15	8	13.7	1258	46.37	0.88412
P20042	EIF2S2		8	8	24	333	8.8079	0.43741	6	6	22.5	333	7.03	0.5948	10	10	33.9	333	20.976	1.4364	4	4	12.9	333	12.927	0.71862	5	5	15.6	333	9.4636	0.6876	3	3	9.3	333	8.7154	0.74395
P20073	ANXA7	PM	3	3	7.4	488	2.4063	0.70386	7	7	18.2	488	9.4839	0.50527													2	2	3.5	488	1.464	0.51167
P20290	BTF3								2	2	12.6	206	1.6596	0.43927	4	4	23.3	206	2.9379	0.51871
P20336	RAB3A	PM													4	2	16.8	220	2.4984	0.88292
P20337	RAB3B	PM													5	3	22.8	219	7.2264	1.1697	4	3	22.4	219	4.9226	1.3197
P20339	RAB5A	PM	7	4	39.1	215	9.4612	0.79653	8	6	41.4	215	17.582	0.50708	8	5	43.3	215	14.961	1.0737	7	5	39.1	215	12.822	1.0248	6	3	33	215	5.0633	0.80689	10	7	53	215	17.696	0.74961
P20340	RAB6A	PM	13	6	47.6	208	36.967	0.7635	12	5	50.5	208	36.968	0.4127	12	5	53.8	208	23.724	1.1269	11	9	43.8	208	36.406	0.96123	14	6	54.3	208	22.11	0.89313	12	6	54.8	208	37.134	0.8846
P20585	MSH3														4	4	3.7	1137	4.6186	1.2297
P20594	NPR2	PM													25	25	29.4	1047	61.108	0.92069	20	19	26	1047	90.239	0.79547
P20618	PSMB1		6	6	25.7	241	3.0586	0.62443	5	5	32	241	15.016	0.23417	6	6	29	241	7.3897	0.83514	2	2	12.4	241	1.6551	0.62692	5	5	17.4	241	2.7862	0.43495
P20645	M6PR	PM	7	7	26.4	277	17.736	0.53534	9	9	30.7	277	53.998	0.3589	3	3	15.9	277	45.609	1.1214	5	5	27.1	277	130.59	1.1133	6	6	22.7	277	23.615	0.62497	5	5	22.4	277	20.684	1.0229
P20700	LMNB1		19	19	32.3	586	56.013	0.55148	37	34	55.6	586	323.31	0.49822	25	24	49.7	586	174.26	0.66803	46	41	71.8	586	323.31	1.0024	26	26	45.4	586	139.07	0.66581	34	31	52.7	586	174.63	0.87736
P20827	EFNA1	PM							2	2	8.3	205	1.9193	0.19151													2	2	8.3	205	2.452	0.77841	2	2	8.8	205	1.5547	1.4536
P20839	IMPDH1								3	2	6	514	2.5278	0.43489
P20929	NEB		6	6	1.2	6669	1.6024	0.91331
P21266	GSTM3																										5	5	23.1	225	2.8928	0.54576
P21281	ATP6V1B2	PM	3	3	9.8	511	2.7358	0.53468	4	4	11	511	9.2292	0.38666													4	4	12.1	511	5.8478	0.69352	5	5	14.1	511	13.608	0.6438
P21283	ATP6V1C1	PM							5	5	15.4	382	15.894	0.4211	4	4	12.8	382	2.23	1.0466							5	5	15.4	382	2.8828	0.68444	4	4	10.5	382	4.9996	0.53524
P21291	CSRP1		5	5	45.6	193	10.075	1.7062	10	10	60.1	193	43.016	0.20932	3	3	28	193	6.849	0.79792	2	2	14	193	3.4311	0.76142
P21333	FLNA	PM	92	85	46.8	2647	296.5	0.70837	124	116	57.8	2647	323.31	0.33108	76	70	42	2647	323.31	1.3599	64	59	34.9	2647	153.41	0.70196	53	51	30.6	2647	117.55	0.5905	97	88	45.5	2647	323.31	0.80833
P21359	NF1		3	3	1.6	2839	3.2214	0.085							2	2	1	2839	2.0192	3.3969
P21397	MAOA																																3	3	6.6	527	7.4368	0.82223
P21453	S1PR1	PM													4	4	13.6	382	4.2729	2.8027	2	2	5.8	382	2.3446	1.2949
P21579	SYT1	PM	5	5	13	422	4.1106	0.44248	7	7	18	422	23.609	0.65504	3	3	9	422	5.6851	1.5041	5	5	15.6	422	3.7297	1.1115
P21583	KITLG	PM																									6	6	19.4	273	14.992	0.50328	10	10	22.7	273	20.384	0.87347
P21589	NT5E	PM	18	18	39.5	574	73.469	2.0678	29	28	55.4	574	323.31	0.36485	56	55	68.5	574	323.31	0.88222	58	58	68.6	574	323.31	0.98041							10	10	20.9	574	41.903	0.96304
P21730	C5AR1	PM							2	2	4.9	350	2.8772	0.085449
P21731	TBXA2R	PM																									2	2	6.1	343	6.5381	0.79256
P21796	VDAC1	PM	11	11	47.3	283	26.012	1.0706	20	20	70	283	225.02	0.28825	10	10	44.5	283	23.261	0.53094	16	16	59.4	283	82.278	0.79597	14	13	51.2	283	29.887	0.73619	15	15	61.8	283	68.934	0.75507
P21860	ERBB3	PM	3	3	2.5	1342	3.6966	0.381	4	4	4.1	1342	4.6788	1.0031							2	2	2.3	1342	1.7535	0.90034	4	4	4.9	1342	4.9922	0.63417
P21912	SDHB	PM							3	3	12.9	280	5.1215	0.31717	3	3	9.3	280	3.6516	0.82057	2	2	8.2	280	5.4119	0.65724	3	3	11.1	280	3.9898	1.0783	2	2	6.8	280	5.4119	0.75424
P21926	CD9	PM	8	8	31.1	228	73.292	0.50355	9	9	32	228	97.674	0.38658	10	10	32	228	74.893	0.75345	10	10	32	228	117.71	0.7113	13	13	34.2	228	83.237	0.53173	7	7	26.3	228	70.616	0.87639
P21953	BCKDHB														2	2	5.9	392	3.0043	1.4884
P21964	COMT	PM							7	7	30.6	271	9.7369	0.41995	4	4	21	271	5.7459	1.2917	5	5	18.5	271	8.2219	0.90865
P21980	TGM2	PM	10	10	17.9	687	15.344	1.4021	15	15	28.5	687	96.679	0.19711	3	3	6.4	687	3.7836	0.5421	9	9	16	687	25.448	0.29755							5	5	7	687	4.9895	0.39631
P22059	OSBP	PM							4	4	7.1	807	6.5509	0.52747
P22061	PCMT1		16	16	70.9	227	39.291	0.79672	17	17	70.9	227	145.5	0.60035	15	15	69.2	227	130.31	0.87556	17	17	73.6	227	181.67	0.71111	18	18	74	227	84.801	0.77492	17	17	73.1	227	149.26	0.56657
P22087	FBL		15	14	52.3	321	31.656	0.66834	16	15	48	321	51.605	0.4199	17	16	54.5	321	80.865	0.76094	16	15	47.4	321	56.75	0.88311	19	18	52.3	321	71.542	0.70359	16	15	49.8	321	110.29	0.81384
P22102	GART		17	17	24.6	1010	24.624	0.70195	20	20	31.2	1010	63.411	0.53615	14	14	18.1	1010	25.984	1.0324	6	6	8.9	1010	13.536	0.86781	19	19	26.2	1010	30.629	0.59433	17	17	25.5	1010	51.398	0.5202
P22234	PAICS		13	13	33.6	425	33.177	0.6436	15	15	42.8	425	166.61	0.42271	15	15	37.4	425	33.642	1.0202	10	10	27.5	425	32.446	0.6431	15	15	35.5	425	33.527	0.51367	14	14	38.1	425	54.699	0.6499
P22303	ACHE	PM																									2	2	5	614	4.3387	1.161
P22307	SCP2		2	2	5.5	547	3.0243	0.73345																			2	2	5.5	547	2.1424	0.8142
P22314	UBA1		15	15	23.4	1058	41.296	0.74518	17	17	21	1058	192.43	0.27214	11	11	16	1058	38.944	0.71075	10	10	14.7	1058	52.378	0.63572	20	20	27.2	1058	52.967	0.59119	20	20	26.3	1058	137.96	0.57181
P22392	NME2								4	4	37.5	152	5.0539	0.29658													2	2	19.1	152	2.5192	0.44689	3	3	20.4	152	4.4511	0.72464
P22413	ENPP1	PM	16	16	27.8	925	36.125	0.82402	29	29	38.1	925	230.81	0.61994	28	28	35.6	925	207.27	1.1734	36	36	49.2	925	186.71	1.0158	27	27	36.5	925	70.044	0.71201	10	10	16.8	925	20.944	0.78386
P22455	FGFR4	PM	15	12	25.8	802	53.052	0.47732	14	11	24.1	802	21.403	0.77617													8	6	14.8	802	10.561	0.73414	7	5	12.8	802	14.135	0.99475
P22570	FDXR		21	21	51.5	491	42.027	0.63455	25	25	64.4	491	126.47	0.3522	6	6	13.8	491	6.486	1.2565							18	18	45.4	491	28.565	0.8235	17	17	45.6	491	49.984	1.0579
P22607	FGFR3	PM																			5	2	7.2	806	10.305	1.1454	6	4	11.3	806	4.5271	0.70199
P22626	HNRNPA2B1		12	12	45	353	31.774	0.55827	27	27	63.5	353	257.27	0.41494	13	13	47.9	353	30.657	0.55825	16	16	43.6	353	65.407	0.96149	12	12	42.8	353	22.974	0.65224	25	24	67.7	353	131.51	0.96612
P22695	UQCRC2		11	11	31.8	453	34.326	0.73537	16	16	43.9	453	195.28	0.44845	15	15	45.5	453	101.39	1.1514	17	17	50.6	453	129.68	0.82268	15	15	41.9	453	66.643	0.78089	17	17	46.1	453	136.53	0.82815
P22830	FECH		7	7	21.5	423	9.5268	0.69098	12	12	37.8	423	30.828	0.45329	9	9	26	423	17.613	0.79785	3	3	7.3	423	3.8516	0.90935	6	6	12.3	423	4.3207	0.74553	16	16	46.6	423	37.972	0.93904
P23193	TCEA1								3	3	11.3	301	2.2769	0.36976																			4	4	14	301	8.3207	0.79193
P23229	ITGA6	PM	58	58	54	1130	323.31	0.92654	69	69	55.5	1130	323.31	0.504	83	83	63.3	1130	323.31	1.3424	106	106	67.1	1130	323.31	1.0397	49	49	47.1	1130	237.86	0.66472	46	46	41.7	1130	284.73	1.0635
P23246	SFPQ		6	5	9.6	707	9.7654	0.59736	15	13	23.2	707	163.82	0.29721	12	10	19.2	707	44.811	0.92808	13	12	27.6	707	30.395	1.0139	14	13	22.2	707	31.018	0.6548	15	14	23.9	707	43.078	0.86868
P23284	PPIB		10	10	47.7	216	15.184	0.6059	10	10	50.5	216	21.429	0.22303	8	8	37.5	216	10.021	0.76669	13	13	61.1	216	26.277	0.53523	13	13	57.4	216	16.315	1.0095	12	12	56.9	216	26.88	0.60269
P23368	ME2								3	3	7.7	584	2.4316	0.90787							3	3	6.3	584	1.8557	0.62226	3	3	6.7	584	4.1378	1.2667	2	2	3.9	584	15.951	0.69129
P23378	GLDC	PM							5	5	6.7	1020	2.6102	0.39293	2	2	2.8	1020	3.6092	1.386	6	6	11.1	1020	10.227	0.85534
P23381	WARS		2	2	6.2	471	1.9519	0.99542	7	7	22.5	471	8.4256	0.3159	2	2	6.6	471	2.7698	0.76442	2	2	6.2	471	2.166	0.752							2	2	7.6	471	2.2443	0.52171
P23396	RPS3	PM	22	22	77	243	68.137	0.68662	27	27	81.1	243	160.25	0.41586	27	27	84.4	243	62.556	0.74619	28	28	86.4	243	80.68	0.7491	22	22	77	243	68.265	0.80647	27	27	84.8	243	94.63	0.69559
P23458	JAK1		11	11	11.9	1154	13.569	0.52906	25	24	26	1154	44.076	0.32291	9	9	9.7	1154	12.023	1.293	10	9	12.5	1154	14.357	1.0678
P23468	PTPRD	PM																			45	33	30.1	1912	315.99	1.0476	63	47	42.5	1912	193.72	0.66625	36	19	25.6	1912	64.499	1.0145
P23470	PTPRG	PM	15	15	12.5	1445	28.101	0.74832	14	14	12.2	1445	66.589	0.78098	9	9	7.7	1445	15.586	2.7991	11	11	8.5	1445	15.429	0.98134	11	11	9	1445	20.672	1.0141	7	7	5.5	1445	8.7068	1.2248
P23471	PTPRZ1	PM													3	3	1.9	2315	2.629	3.1544													4	4	1.8	2315	4.0432	2.1301
P23526	AHCY		9	9	25.7	432	11.726	0.64052	16	16	34.7	432	130.57	0.22069	7	7	18.5	432	13.33	0.68104	8	8	20.6	432	68.897	0.56204	7	7	18.5	432	9.7384	0.35283	8	8	20.6	432	17.909	0.4565
P23528	CFL1	PM	14	12	68.1	166	38.305	0.82971	13	11	65.1	166	301.04	0.40543	10	8	63.3	166	35.281	0.80534	13	11	79.5	166	65.773	0.70028	14	10	73.5	166	33.259	0.62736	13	10	75.3	166	83.329	0.50768
P23634	ATP2B4	PM							15	3	12.4	1241	1.5587	0.64211							9	3	10.1	1241	6.8319	0.94408	10	3	10.6	1241	17.473	0.49484
P23919	DTYMK		2	2	9	212	1.3226	0.79605	5	5	23.6	212	4.2052	0.45832	2	2	9.9	212	1.2822	1.5791							4	4	18.9	212	2.3147	0.56746	3	3	13.2	212	2.6625	0.61576
P23921	RRM1								3	3	5.2	792	1.7238	0.27877
P24390	KDELR1								2	2	13.7	212	1.556	0.60058
P24468	NR2F2																										2	2	4.1	414	1.129	0.65739	2	2	5.8	414	2.8867	1.0214
P24534	EEF1B2		2	2	11.1	225	4.2514	0.58577	4	4	16.9	225	6.9298	0.37381	3	3	11.1	225	9.3315	0.94684	4	4	27.6	225	3.1773	0.57646	3	3	11.1	225	4.8087	0.4833
P24539	ATP5F1		2	2	9	256	2.2368	0.58918	3	3	13.7	256	3.5855	0.32012	5	5	22.3	256	4.7641	0.90611							8	8	30.9	256	22.326	0.7107	5	5	22.3	256	30.763	0.5244
P24666	ACP1	PM							4	4	25.3	158	2.145	0.39272
P24752	ACAT1		6	6	20.4	427	13.308	0.99753	13	13	36.1	427	49.622	0.44277	10	10	30.7	427	33.485	0.53299	12	12	40	427	84.693	0.83861	16	16	50.1	427	42.079	0.68391	18	18	43.3	427	91.911	0.72115
P24928	POLR2A		6	6	4.8	1970	4.4214	0.29973	10	10	5.9	1970	10.069	0.59039	8	8	5.6	1970	15.436	1.3068	9	9	5	1970	8.8909	0.77845	9	9	6.8	1970	10.685	0.63808	20	20	12.5	1970	39.992	1.0551
P24941	CDK2																																5	3	19.5	298	4.3172	0.90626
P25054	APC	PM							2	2	1	2843	1.7297	0.77103
P25116	F2R	PM	4	4	9.9	425	6.8103	0.77792	3	3	5.6	425	2.7442	0.4275	5	5	12.2	425	64.853	1.0848	3	3	5.6	425	10.082	1.0029
P25205	MCM3		11	11	11.3	808	21.8	0.74867	30	30	42	808	191.4	0.57597	17	17	23.4	808	31.328	0.87527	14	14	18.6	808	33.642	0.83996	13	13	18.8	808	24.254	0.63783	17	17	28.8	808	58.932	0.77438
P25325	MPST																										3	3	11.4	297	2.7366	0.54917
P25398	RPS12		2	2	19.7	132	5.8884	0.54063	6	6	60.6	132	38.146	0.79757							4	4	35.6	132	3.371	1.0538	2	2	18.9	132	4.3395	1.1724
P25445	FAS	PM	10	10	37.3	335	31.62	0.84177	17	17	42.4	335	108.39	0.34758	17	17	48.1	335	140.04	1.0466	20	20	53.1	335	203.74	1.3589							3	3	9.6	335	8.3407	1.3545
P25685	DNAJB1		3	3	12.9	340	3.7014	0.78342	9	8	30	340	9.7162	0.37075	5	5	17.1	340	5.1107	0.81953	3	3	11.8	340	9.7617	0.46721							4	3	15	340	1.6903	0.99377
P25686	DNAJB2								2	2	8	324	2.5654	0.41103
P25705	ATP5A1	PM	25	25	51.7	553	86.534	0.74398	38	38	67.3	553	323.31	0.4368	31	30	59.5	553	131.45	1.0286	37	37	64.7	553	316.81	0.8634	38	38	66.4	553	181.37	0.77459	43	43	67.5	553	323.31	0.78033
P25786	PSMA1		2	2	6.5	263	1.9502	0.4258	5	5	22.1	263	5.0725	0.20887	3	3	14.8	263	3.9473	0.77469	4	4	20.5	263	4.7211	0.39727							4	4	18.3	263	5.0177	0.53775
P25787	PSMA2		4	4	17.1	234	3.6954	0.65439	4	4	28.6	234	4.895	0.27483																			2	2	9	234	3.4621	0.73694
P25788	PSMA3								6	6	30.2	255	18.991	0.28953	2	2	6.3	255	1.2816	0.88032	2	2	9.8	255	3.5295	0.62524							5	5	20.8	255	4.2008	0.78399
P25789	PSMA4		6	6	26.4	261	8.0919	0.5495	6	6	18.8	261	12.216	0.30676	5	5	23.8	261	6.5855	0.75675	3	3	10.3	261	3.2799	0.77302	5	5	23.8	261	5.4197	0.52972	5	5	23.8	261	9.6599	0.61768
P25942	CD40	PM	4	4	27.8	277	12.304	0.51524	5	5	34.3	277	27.393	0.45703	8	8	35.4	277	93.522	0.87747	8	8	43.7	277	132.25	0.92946	9	9	37.5	277	95.656	0.59531	12	12	54.2	277	103.68	0.88255
P26006	ITGA3	PM	38	38	29.9	1051	271.23	1.5772	43	43	32.4	1051	323.31	0.43887	42	42	31.8	1051	323.31	1.4325	50	50	37.7	1051	323.31	1.3447	12	12	12.3	1051	23.492	0.67527	17	17	15.8	1051	111.99	1.1631
P26022	PTX3														4	4	12.1	381	13.237	0.66355	3	3	11.3	381	7.2945	1.9973
P26038	MSN	PM	10	6	16.3	577	9.1684	0.72327	17	11	28.1	577	69.917	0.25897	12	7	20.3	577	18.593	0.91284	9	4	17	577	4.3992	0.70581							5	5	6.1	577	6.339	0.58051
P26196	DDX6		8	8	24	483	29.625	0.70706	19	19	45.5	483	68.785	0.52718	11	11	30.6	483	33.612	1.1854	7	7	22.4	483	41.229	0.94596	8	8	22.8	483	36.855	0.70987	8	8	26.3	483	43.149	0.61712
P26358	DNMT1								13	13	8.4	1616	14.473	0.39239							15	15	11.3	1616	17.669	0.91551	3	3	1.8	1616	1.8538	0.73453	18	18	13.8	1616	25.398	0.8101
P26368	U2AF2		2	2	5.9	475	3.6719	0.47177							3	3	7.6	475	5.4418	0.58278	5	5	19.8	475	10.18	0.77917							3	3	10.1	475	13.787	0.60639
P26373	RPL13								10	10	29.4	211	12.137	0.38182	10	10	46.9	211	17.142	0.88631	13	13	46.4	211	45.354	0.80253	7	7	32.2	211	12.646	0.67433	8	8	37.9	211	27.076	0.7141
P26440	IVD																				3	3	7.8	423	1.825	0.8306							2	2	4.5	423	1.6455	1.1983
P26572	MGAT1								4	4	9.4	445	5.7113	0.74345	3	3	5.8	445	3.4417	1.1194	2	2	4.9	445	4.9024	0.87792	3	3	5.8	445	2.011	1.014	4	4	8.3	445	2.384	1.0577
P26599	PTBP1		15	12	39	531	50.491	0.62895	22	18	58.8	531	323.31	0.36242	15	12	36.2	531	46.842	0.75202	25	20	61.2	531	202.98	0.87701	16	12	39	531	48.104	0.77445	18	14	43.7	531	110.73	0.82586
P26639	TARS								16	16	26.3	723	13.764	0.27958							7	7	11.6	723	9.7617	0.77856							6	6	8.2	723	9.1624	0.49997
P26640	VARS		3	3	2.6	1264	1.7419	0.58185	20	20	21.4	1264	50.431	0.54785	22	22	21.2	1264	35.494	1.1172	24	24	26.2	1264	59.055	0.59183	18	18	18.5	1264	25.016	0.58467	5	5	4.9	1264	16.765	0.59062
P26641	EEF1G		17	17	35.2	437	41.761	0.7207	23	23	43.5	437	246.64	0.27671	13	13	36.6	437	104.79	0.79581	15	15	36.6	437	70.012	0.55326	17	17	39.8	437	39.566	0.60073	15	15	34.8	437	122.69	0.5535
P26992	CNTFR	PM																									3	3	7.5	372	3.8846	0.65946
P27105	STOM	PM	8	8	27.4	288	13.427	0.77486	12	12	46.9	288	188.56	0.60418	11	11	44.4	288	13.891	0.8875	13	13	39.6	288	26.025	0.7608	5	5	20.1	288	9.2576	0.92503	2	2	5.2	288	3.2743	0.97389
P27144	AK4																				4	4	30.9	223	3.0833	0.89471
P27348	YWHAQ		9	7	38.8	245	55.63	0.77319	16	14	46.9	245	187.15	0.3634	11	9	44.9	245	84.656	0.98214	10	7	42.9	245	70.218	0.72936	7	5	35.5	245	43.44	0.5334	8	6	32.7	245	162.03	0.48548
P27635	RPL10		12	12	36.4	214	16.577	0.67941	18	18	55.6	214	35.042	0.47808	18	18	59.8	214	41.632	0.96285	21	21	73.8	214	44.923	0.8197	15	15	53.7	214	24.652	0.71831	19	11	66.8	214	40.156	0.69496
P27694	RPA1		10	10	15.4	616	10.101	0.85611	11	11	27.8	616	115.76	0.36513	13	12	26.9	616	23.21	0.60065	15	15	34.1	616	60.209	0.56812	14	14	24.4	616	22.146	0.77456	22	21	44.2	616	75.376	0.61218
P27695	APEX1								4	4	16.7	318	16.885	0.20138
P27701	CD82	PM													5	5	19.9	267	14.403	0.9068
P27708	CAD		40	38	22.3	2225	103.64	0.68621	58	56	30.4	2225	120.13	0.61004	39	39	23.9	2225	94.202	1.2507	49	49	25.8	2225	142.45	0.63836	53	51	33.3	2225	183.37	0.59878	30	30	15.7	2225	61.922	0.82518
P27797	CALR	PM	3	3	9.4	417	1.8368	0.39694	6	6	19.2	417	11.646	0.28562	4	4	14.6	417	7.7128	0.95953	5	5	19.2	417	37.757	0.47507	4	4	12.9	417	7.8349	0.88633	9	9	31.7	417	64.376	0.42926
P27816	MAP4	PM							4	4	5	1152	3.9176	0.35699	2	2	2.7	1152	3.6163	0.71374													4	4	4.3	1152	8.1834	0.61165
P27824	CANX		10	10	19.1	592	25.721	0.65817	17	17	30.4	592	144.29	0.21908	10	10	22	592	21.11	0.80178	11	11	21.3	592	35.423	0.65718	13	13	22.6	592	30.61	1.0491	13	13	30.1	592	38.94	0.62304
P27987	ITPKB																				3	3	4.7	946	0.99692	1.157
P28066	PSMA5		4	4	28.6	241	6.6902	0.40274	4	4	24.9	241	61.926	0.25878	5	5	28.2	241	8.9235	0.78837	2	2	14.1	241	6.8196	0.63094	4	4	31.1	241	6.0433	0.52272	3	3	17	241	12.166	0.54064
P28070	PSMB4								2	2	5.7	264	3.0744	0.19578							2	2	8.7	264	2.0713	0.564
P28072	PSMB6								3	3	13	239	4.6033	0.24307							2	2	8.8	239	2.8999	0.59967	2	2	8.8	239	1.6998	0.36487	2	2	8.8	239	3.8157	0.79757
P28074	PSMB5		4	4	14.1	263	4.4627	0.60419	8	8	27.4	263	30.006	0.26775	2	2	8	263	4.1567	0.67753	2	2	12.5	263	1.7954	0.54887	3	3	10.3	263	1.7142	0.51993	4	4	20.9	263	3.503	0.67667
P28288	ABCD3		14	14	25.6	659	41.057	0.60164	16	16	28.7	659	59.394	0.54232	10	10	19.6	659	24.023	1.486	9	9	17.5	659	15.771	0.95747	17	17	28.5	659	40.32	0.76283	22	22	34.7	659	63.224	0.83497
P28331	NDUFS1	PM	5	5	10.5	727	12.638	0.901	13	13	26	727	40.836	0.45398	7	7	15.8	727	14.673	1.1416	6	6	12.1	727	13.828	1.0587	7	7	14.4	727	15.202	0.85787	6	6	9.8	727	10.642	0.78991
P28332	ADH6																										2	2	6	368	1.3279	0.80316
P28340	POLD1		2	2	1.9	1107	3.1777	0.7564	15	15	16.4	1107	16.726	0.66077							4	4	4.3	1107	3.9844	0.7584
P28347	TEAD1								2	2	4.9	426	3.0727	0.48753
P28370	SMARCA1		12	6	11.4	1054	9.9221	0.47214	26	14	24.1	1054	20.982	0.55723	20	11	20.2	1054	13.871	1.4149	14	3	12.1	1054	4.3128	0.86995	15	6	15.4	1054	10.025	0.55278	14	5	11.3	1054	7.9153	0.9929
P28472	GABRB3	PM	9	9	18.2	473	32.867	1.272	6	6	14.6	473	61.927	0.90796													2	2	5.5	473	3.2636	0.78603	2	2	3.6	473	3.1288	1.2224
P28482	MAPK1	PM	4	4	12.2	360	3.7535	0.49702	6	5	21.9	360	11.519	0.43205	6	6	21.1	360	10.494	1.0263	3	3	8.3	360	3.9232	0.9181							5	5	19.2	360	8.9073	0.6003
P28827	PTPRM	PM	18	17	16	1452	44.835	1.0843	40	38	32.4	1452	255.26	0.88659
P28838	LAP3														7	7	17.5	519	19.628	0.8201	5	5	13.3	519	10.399	0.81635							3	3	6.9	519	2.1191	0.75903
P28907	CD38	PM	15	15	52	300	20.432	5.2414	24	24	61.3	300	75.448	0.61226
P29144	TPP2		3	3	2.8	1249	1.188	0.64837	10	10	12.2	1249	17.495	0.5586	12	12	12.7	1249	10.694	0.53794	17	17	20.1	1249	19.813	0.84753
P29279	CTGF	PM													2	2	6.6	349	1.2855	0.93039							7	7	26.6	349	11.534	0.79265	14	14	46.7	349	23.606	0.55534
P29317	EPHA2	PM	63	61	69.3	976	323.31	0.8682	65	63	67	976	323.31	0.57584	70	67	71.5	976	323.31	1.2416	78	76	77	976	323.31	0.93728	45	43	55.7	976	230.83	0.83844	48	46	59.5	976	290.65	0.69972
P29323	EPHB2	PM	26	24	32.7	1055	187.76	1.3672	34	32	38.1	1055	323.31	0.41802	20	16	24.2	1055	50.455	1.2981	14	11	18.4	1055	60.017	1.0367	7	4	9.7	1055	10.066	0.55211	6	4	6	1055	6.7247	0.91249
P29372	MPG								3	3	14.8	298	2.5636	0.49525																			4	4	14.8	298	4.0973	0.74028
P29401	TKT		20	20	41.1	623	66.903	0.9423	30	30	56.2	623	223.67	0.47795													7	7	16.9	623	9.6615	0.57579	5	5	12.7	623	18.879	0.63259
P29597	TYK2																				6	6	6.8	1187	11.585	1.0974
P29692	EEF1D		7	7	33.1	281	17.206	0.40183	8	8	36.7	281	54.091	0.36333	8	8	33.8	281	31.435	2.1488	5	5	21.4	281	38.697	0.62422	7	7	32	281	20.048	0.53193	6	6	26	281	18.094	0.5673
P30040	ERP29		3	3	12.3	261	1.6395	0.85341	4	4	19.9	261	2.5519	0.35293	7	7	32.6	261	10.209	1.1387	9	9	40.2	261	18.124	0.80088	5	5	21.1	261	5.5063	0.95543	6	6	23	261	12.216	0.75543
P30041	PRDX6		15	15	75	224	29.812	0.95124	19	19	78.6	224	31.149	0.49307	15	15	61.2	224	29.882	0.98397	8	8	49.1	224	30.451	0.93483	15	15	72.8	224	39.571	0.7268	14	14	54.5	224	36.251	0.56155
P30042	C21orf33														4	4	10.8	268	3.8931	0.7957	3	3	17.9	268	1.9198	1.1389
P30043	BLVRB	PM	6	6	35.9	206	11.528	0.95135	7	7	43.7	206	12.507	0.46343	2	2	16	206	2.8246	0.58242							3	3	19.4	206	3.4997	0.67295	2	2	16	206	2.7761	0.7973
P30048	PRDX3		11	11	44.1	256	24.65	0.70221	10	10	43.8	256	28.551	0.44633	10	10	43.8	256	25.895	0.90926	8	8	37.9	256	16.428	0.83777	10	10	37.1	256	14.653	0.72503	10	10	38.7	256	19.046	0.94017
P30050	RPL12		7	7	54.5	165	61.55	0.69163	9	9	71.5	165	143.3	0.34228	9	9	68.5	165	27.262	0.76963	13	13	76.4	165	194.11	0.70508	8	8	63.6	165	59.544	0.76417	12	12	72.7	165	131.32	0.64201
P30084	ECHS1		6	6	30.3	290	9.6039	0.61194	8	8	32.1	290	21.828	0.42969	9	9	42.4	290	15.534	0.95631	8	8	37.9	290	27.88	0.54758	11	11	45.9	290	17.718	0.76522	15	15	52.4	290	54.318	0.71853
P30085	CMPK1		5	5	28.6	196	4.4918	0.95002	6	6	30.6	196	8.7784	0.55604	5	5	28.6	196	6.5748	0.96545	3	3	17.3	196	5.0046	0.60937	5	5	28.6	196	5.1621	0.78231	5	5	25	196	8.1978	0.52955
P30101	PDIA3		12	12	26.7	505	25.138	0.6499	23	23	45.1	505	50.044	0.31077	20	20	42.8	505	50.438	0.80601	26	26	57.4	505	147.48	0.76363	14	14	30.3	505	20.463	1.0587	17	17	37.4	505	74.321	0.61133
P30153	PPP2R1A	PM	7	7	15.8	589	7.3928	0.46079	10	10	23.6	589	23.585	0.38672	7	7	17.3	589	10.845	1.2221	4	4	10.5	589	4.3853	0.70924							2	2	3.9	589	1.5057	1.1839
P30419	NMT1	PM	3	3	6	496	2.1714	0.84514	6	6	15.3	496	12.325	0.35223
P30466	HLA-B								14	3	35.1	362	14.077	0.073953
P30481	HLA-B								20	4	59.4	362	167.53	0.097972
P30511	HLA-F	PM							5	3	16.2	346	5.44	0.39456													5	2	17.9	346	5.5429	0.77652	4	2	16.2	346	4.8542	1.0099
P30519	HMOX2	PM							3	3	14.9	316	21.074	0.20441							2	2	7.9	316	42.539	0.76214	3	3	13.6	316	3.9395	0.88285	3	3	13.9	316	35.117	0.7377
P30520	ADSS	PM	2	2	5.5	456	1.7079	0.89736	4	4	13.2	456	11.899	0.50283
P30530	AXL	PM	24	24	34.1	894	98.457	1.4452	39	37	53.4	894	323.31	0.58333	39	38	49.2	894	323.31	1.8394	41	39	54.5	894	323.31	1.8059							21	19	30	894	66.603	1.8055
P30550	GRPR	PM													5	5	16.7	384	8.052	1.1916	4	4	14.6	384	7.2894	2.12
P30566	ADSL		3	3	8.5	484	2.7733	0.61734	3	3	6.8	484	2.7843	0.2473													5	5	15.9	484	9.0971	0.53118
P30740	SERPINB1		9	8	27.4	379	13.168	1.168	10	9	29.8	379	23.108	0.53809
P30825	SLC7A1	PM	3	3	6.8	629	10.55	0.46542	5	5	9.7	629	18.44	0.6195							5	4	9.7	629	31.223	0.86634	4	3	8.1	629	7.4616	0.58801	4	3	8.4	629	25.638	0.92858
P30837	ALDH1B1		5	3	9.5	517	2.8998	0.68748	9	7	22.2	517	7.9645	0.40276													7	7	17.8	517	9.4208	0.79205	2	2	6	517	5.6519	0.7532
P30838	ALDH3A1	PM	3	2	8.8	453	5.8293	0.81569	7	7	19.2	453	25.734	0.31967
P30876	POLR2B		6	6	6.2	1174	10.701	0.75729	23	23	25.6	1174	70.446	0.47147	10	10	13.6	1174	22.406	0.84033	16	16	18.9	1174	52.44	0.90513	10	10	11.7	1174	11.677	0.62367
P30989	NTSR1	PM													7	7	27.8	418	52.15	1.7191	4	4	12	418	6.5059	0.86192
P31040	SDHA	PM	4	4	7.4	664	5.939	0.83882	12	12	26.7	664	70.539	0.39678	8	8	15.4	664	12.292	0.59546	12	12	29.2	664	26.386	0.6098	16	16	34.5	664	31.993	1.1543	13	13	31	664	47.29	0.75185
P31153	MAT2A		15	15	39.7	395	21.863	0.70229	13	13	32.2	395	107.57	0.40448	3	3	6.6	395	4.0514	0.78978	5	5	14.4	395	5.5999	0.73797	9	9	22.5	395	8.8997	0.78961	10	10	27.1	395	21.377	0.57926
P31327	CPS1		16	14	13.1	1500	22.274	1.1383	39	37	31.1	1500	54.503	0.62854
P31350	RRM2								2	2	8	389	2.3894	0.4084
P31431	SDC4	PM	7	7	25.3	198	22.285	0.34898	9	9	29.8	198	38.382	0.27441	10	10	29.8	198	69.748	0.3708	6	6	29.8	198	30.089	0.85993	2	2	13.6	198	4.9966	0.8649	9	9	29.8	198	112.24	0.75613
P31641	SLC6A6	PM	6	5	10	620	5.1828	0.71249	10	10	10.8	620	14.96	0.50957	3	3	3.1	620	2.2633	0.62649	4	4	6.3	620	5.3705	1.0772	2	2	2.4	620	2.3704	0.84992	4	4	6.9	620	5.5369	1.0463
P31644	GABRA5	PM	5	5	14.5	462	17.528	1.0851	6	4	14.1	462	10.271	0.56649
P31689	DNAJA1		11	10	40.1	397	32.149	0.5521	13	12	45.3	397	125.72	0.33802	12	11	40.1	397	32.128	0.67834	8	7	22.9	397	30.061	0.65797	10	9	35.3	397	18.196	0.62813	16	16	52.1	397	64.568	0.56781
P31751	AKT2	PM							3	3	8.7	481	3.8064	0.36933
P31930	UQCRC1		15	15	46.2	480	47.302	0.78258	18	17	48.1	480	113.12	0.43679	13	13	41.5	480	47.877	1.069	12	12	36.9	480	34.164	0.90059	16	16	46.2	480	42.552	0.86917	18	18	47.3	480	73.414	0.79154
P31939	ATIC	PM	3	3	5.6	592	3.1627	0.48783	4	4	7.8	592	3.8236	0.2602	2	2	3.9	592	1.7091	0.7088	2	2	3.7	592	4.1726	0.51191							2	2	3	592	2.808	0.47832
P31942	HNRNPH3		4	3	14.7	346	6.44	0.68134	8	6	26.9	346	43.704	0.48213	8	7	30.1	346	16.753	1.0991	7	5	22	346	11.965	0.9843	6	5	20.2	346	9.1842	0.75474	9	8	33.5	346	32.372	0.9194
P31943	HNRNPH1		17	7	45	449	87.577	0.54989	23	12	53.5	449	323.31	0.43549	19	8	48.6	449	172.37	0.97017	26	15	60.1	449	323.31	0.94953	19	9	55.2	449	93.735	0.64604	19	10	50.1	449	174.55	0.85885
P31946	YWHAB								5	2	26.4	246	7.9373	0.39413	4	2	19.9	246	4.7704	0.69067	8	3	34.1	246	8.017	1.5154	5	2	26.4	246	1.843	0.45821	5	2	26.8	246	2.5399	0.48525
P31948	STIP1		5	5	10.9	543	6.3922	0.47813	15	15	33.7	543	23.651	0.30271	3	3	7.2	543	9.1208	1.0331	3	3	7.2	543	4.4428	0.52525	2	2	4.2	543	3.4163	0.44865	2	2	3.7	543	3.3736	0.51517
P32004	L1CAM	PM	32	32	29.1	1257	78.772	0.28007	32	32	27.8	1257	140.93	0.19573							45	45	34.3	1257	144.55	1.1422	37	37	32.5	1257	96.893	0.52866	4	4	3.7	1257	2.7193	0.27954
P32119	PRDX2																										4	3	22.7	198	2.1323	0.61685	3	2	23.2	198	4.5082	0.49352
P32121	ARRB2	PM							2	2	7.6	409	1.8368	0.2534
P32322	PYCR1								7	6	27.6	319	19.664	0.69603							2	2	7.2	319	8.3372	0.72302	10	9	48.6	319	20.133	0.67983	12	11	52.4	319	57.986	0.81944
P32418	SLC8A1	PM													3	3	5.7	973	3.4935	1.0818
P32969	RPL9		7	7	22.9	192	10.774	0.7615	16	16	51	192	57.712	0.42192	8	8	32.8	192	30.915	0.77983	13	13	43.2	192	31.585	0.76553	8	8	32.8	192	11.818	0.77817	15	14	51.6	192	60.48	0.65632
P32970	CD70	PM							4	4	26.9	193	5.7908	0.31978	5	5	35.2	193	17.732	0.64308	5	5	33.2	193	16.494	0.56058							4	4	24.9	193	3.7313	0.65547
P33121	ACSL1	PM							3	3	5.4	698	2.1338	0.23377
P33176	KIF5B		6	5	8.7	963	11.926	0.47734	19	14	25.9	963	104.56	0.44223	8	8	10.4	963	21.515	1.378	6	5	8.8	963	3.6012	0.58181	7	5	9.7	963	14.352	0.57266	9	7	11.8	963	33.955	0.73111
P33316	DUT														3	3	16.3	252	3.8589	0.98343	2	2	10.7	252	1.8957	0.72876
P33527	ABCC1	PM	70	67	47.9	1531	323.31	0.62785	73	71	50.6	1531	323.31	0.59236	39	38	30.6	1531	303.02	1.2806	61	60	47.3	1531	323.31	0.95721	48	47	39.3	1531	296.25	0.74467	40	39	29.7	1531	193.11	0.95872
P33981	TTK																				2	2	2.3	857	2.393	0.0099324	2	2	3	857	1.1355	0.0016656	2	2	3	857	1.628	0.0040713
P33991	MCM4		10	10	13.2	863	14.325	0.70928	22	22	30.8	863	100.1	0.6657	21	21	30.2	863	40.659	1.1547	16	16	25.1	863	39.998	0.83131	15	15	20.3	863	25.072	0.62781	19	19	26	863	35.048	0.77287
P33992	MCM5		16	16	28.9	734	28.233	0.784	33	33	47.4	734	85.429	0.5593	25	25	43.5	734	50.037	0.91249	27	27	49.2	734	53.344	0.87289	17	17	28.7	734	34.643	0.74785	28	28	42.6	734	81.763	0.72423
P33993	MCM7		23	23	39.1	719	68.186	0.67702	32	32	53.1	719	317.27	0.58929	29	29	47.8	719	114.75	1.169	35	35	61.5	719	159.36	0.81146	23	23	37.4	719	66.678	0.72308	31	31	51.2	719	112.4	0.70169
P34896	SHMT1		3	2	7.2	483	2.59	0.35741
P34897	SHMT2		8	7	16.9	504	10.232	0.9409	11	11	25.2	504	28.063	0.37722	9	9	18.7	504	9.6702	0.58424	7	7	17.3	504	22.162	1.1188	18	18	41.1	504	41.798	0.83626	15	15	35.9	504	66.153	0.71947
P34913	EPHX2		3	3	4.9	555	1.9352	0.82588
P34925	RYK	PM													2	2	5.8	604	4.7327	1.0908
P34932	HSPA4		5	5	8.9	840	7.9206	0.55656	12	11	19.5	840	19.552	0.27312													4	3	7.4	840	4.2522	0.52735	4	3	6.3	840	5.4196	0.76834
P35052	GPC1	PM	40	39	63.1	558	296.11	0.59094	38	38	58.4	558	323.31	0.33827	19	19	44.1	558	113.31	0.39594	27	27	48.2	558	92.477	0.90616	22	22	51.3	558	60.183	0.62482	31	31	48.4	558	129.23	0.74121
P35221	CTNNA1	PM	3	2	4.7	906	2.6081	0.51448	15	13	22.6	906	72.583	0.49275							4	4	7.9	906	12.524	0.89892
P35222	CTNNB1	PM	35	30	56.5	781	282.41	0.23494	29	25	54.3	781	323.31	1.6768	35	31	62.5	781	323.31	3.7098	36	32	64.8	781	323.31	1.516	10	7	15.2	781	19.835	0.48944	11	9	14.6	781	45.071	0.825
P35232	PHB	PM	14	14	62.1	272	34.669	0.62055	21	21	78.7	272	193.32	0.42327	16	16	69.5	272	62.513	0.96322	23	23	77.2	272	126.19	0.8262	16	16	65.1	272	39.342	0.70053	22	22	83.5	272	86.288	0.68458
P35237	SERPINB6	PM	3	3	13.3	376	6.7061	0.93812	8	7	26.1	376	6.6671	0.55518	8	8	26.6	376	17.002	1.1175													4	4	14.4	376	5.5448	0.85406
P35240	NF2	PM	2	2	3	595	1.1946	1.1009	3	3	5.7	595	3.061	0.38462							4	4	8.1	595	3.5666	0.80858
P35241	RDX	PM							10	2	15.3	583	2.2209	0.27726													3	3	4.3	583	2.414	0.51168
P35249	RFC4								4	4	10.2	363	1.6561	0.42823	4	4	11.6	363	5.6062	1.0792							5	5	16.8	363	4.6723	0.6971	5	5	15.7	363	4.8813	0.74056
P35250	RFC2								6	5	19.5	354	20.418	0.41357	2	2	6.2	354	16.699	1.3088													4	4	13.6	354	6.5908	0.77785
P35268	RPL22		6	6	50.8	128	15.659	0.97173	9	9	57.8	128	45.44	0.59066	3	3	25.8	128	3.8012	0.86616	7	7	57.8	128	19.186	0.87447	7	7	51.6	128	21.74	0.94637	4	4	26.6	128	7.0713	0.83697
P35270	SPR		2	2	13	261	2.1496	0.70182	6	6	31	261	5.0366	0.27392																			2	2	12.6	261	4.0603	0.34375
P35368	ADRA1B	PM							2	2	5.6	520	2.095	0.51866
P35579	MYH9	PM	79	62	43.6	1960	285.99	0.52532	96	76	50.7	1960	323.31	0.36936	178	146	68.5	1960	323.31	1.7889	82	65	43.6	1960	287.78	0.53771	70	57	40.1	1960	243.35	0.66311	100	82	45.3	1960	323.31	0.68289
P35580	MYH10	PM	22	7	11.8	1976	6.9266	0.42255	20	4	9.6	1976	4.6313	0.50561	119	88	56.7	1976	323.31	2.3089	20	7	9.7	1976	6.8426	0.61606	18	7	11.1	1976	18.413	0.85076	38	23	21.2	1976	80.436	0.77883
P35606	COPB2		6	6	11.8	906	16.039	0.80779	29	29	44.3	906	145.83	0.44889	8	8	14.2	906	21.407	0.46005	6	6	11.8	906	27.973	0.70165	12	12	18.7	906	27.403	0.67562	8	8	10.9	906	21.23	0.61962
P35610	SOAT1																				5	5	9.6	550	11.174	0.71237	5	5	12	550	12.22	0.76077	2	2	5.8	550	7.0982	0.73302
P35611	ADD1	PM							4	4	8.4	737	3.4032	0.49688																			2	2	3.5	737	3.1511	1.0832
P35613	BSG	PM	13	13	27.8	385	113.5	0.7089	12	12	27.8	385	323.31	0.38841	19	19	45.5	385	323.31	0.95825	16	16	41.8	385	323.31	0.8269	17	17	43.6	385	303.3	0.64911	16	16	37.1	385	323.31	0.73199
P35637	FUS		4	2	8.2	526	11.489	0.44566	5	3	8.9	526	10.851	0.26007	5	3	8.9	526	6.4403	0.68612	9	7	16.7	526	122.8	0.84184	6	4	11.2	526	7.2888	0.64651	9	7	19.6	526	30.731	0.77165
P35659	DEK														3	3	9.6	375	6.8286	1.0679	3	3	9.6	375	6.4347	0.70173							2	2	5.6	375	3.7491	0.78295
P35914	HMGCL														3	3	9.8	325	3.6112	1.2505
P35916	FLT4	PM																			3	3	2.1	1363	3.3278	1.3278	5	5	5.6	1363	5.7118	1.0052
P35998	PSMC2		23	23	56.1	433	35.655	0.54546	20	20	59.8	433	160.33	0.45094	25	25	56.8	433	60.852	1.093	16	16	39.5	433	41.254	0.80694	19	19	50.1	433	27.921	0.62787	20	20	50.8	433	58.478	0.62612
P36021	SLC16A2	PM	2	2	3.2	539	3.1416	0.75299	2	2	3.2	539	1.9573	0.45456	3	3	5.6	539	8.3508	0.85463	3	3	5.6	539	6.4235	0.9075	2	2	3.2	539	4.154	0.56344	2	2	3.5	539	1.5859	0.97363
P36269	GGT5	PM	2	2	3.9	586	1.2379	0.68489	9	9	24.4	586	62.551	0.13684
P36383	GJC1	PM													3	3	13.1	396	33.613	0.72163	3	3	21.2	396	59.546	0.64181
P36405	ARL3		2	2	9.9	182	1.7964	0.92615							2	2	11	182	1.4839	1.1418							3	3	15.4	182	1.1681	0.87933
P36507	MAP2K2	PM							3	3	8.2	400	3.678	0.42823
P36537	UGT2B10		2	2	5.5	528	1.1369	0.4475
P36542	ATP5C1		5	5	19.1	298	5.6206	0.59677	8	8	28.2	298	32.983	0.42387	8	8	31.9	298	20.9	0.85807	9	9	35.2	298	38.175	0.85048	8	8	31.5	298	18.482	0.7494	9	9	32.2	298	40.039	0.80667
P36551	CPOX		5	5	12.1	454	5.4305	0.56946	10	10	27.1	454	15.077	0.33582	9	9	20	454	16.878	1.1289	2	2	4.4	454	2.9479	0.62937	5	5	13.4	454	5.6414	1.1266	8	8	15.9	454	9.8161	0.79965
P36578	RPL4		3	3	9.1	427	2.7091	0.60545	23	23	51.1	427	110.6	0.36992	10	10	28.1	427	14.835	0.79518	16	16	36.1	427	39.053	0.83317	8	8	21.8	427	9.7516	0.6008	13	13	35.4	427	28.062	0.62828
P36776	LONP1								8	8	10.8	959	6.3596	0.6881	10	10	11.2	959	14.174	2.01	9	9	13.8	959	18.694	1.2817	14	14	14.8	959	21.451	0.82199	8	8	8.9	959	10.297	0.88795
P36873	PPP1CC	PM	8	2	29.4	323	3.8966	0.47557	12	2	38.1	323	4.4589	0.3284	11	2	34.7	323	4.937	0.82197							13	4	43.7	323	27.283	0.78934	12	2	42.1	323	18.084	0.85222
P36894	BMPR1A	PM	7	6	17.1	532	54.406	0.50384	5	4	10	532	8.4327	0.56234	7	7	15.6	532	57.434	1.1996	5	5	10.2	532	19.483	0.97616	8	8	20.3	532	37.963	1.0134	5	5	11.5	532	26.64	0.93099
P36896	ACVR1B	PM	4	2	8.1	505	2.0176	0.4273
P36897	TGFBR1	PM	5	3	12.7	503	5.7358	0.61273	3	3	5.8	503	4.9338	0.61915	5	4	11.3	503	17.082	1.2071							2	2	5.6	503	2.2976	0.86012
P36941	LTBR	PM	6	6	16.3	435	9.2882	0.96075	3	3	11.7	435	27.837	0.61832
P36957	DLST		10	10	22.7	453	32.835	0.89702	14	14	31.1	453	71.424	0.49008	10	10	24.3	453	38.842	0.85765	16	16	38.4	453	160.76	0.80659	12	12	24.5	453	29.538	0.91262	9	9	17.2	453	59.039	0.81
P36969	GPX4														2	2	15.2	197	1.4783	0.87259
P37108	SRP14								3	3	27.2	136	23.517	0.43554	3	3	16.9	136	3.3573	0.81561	4	4	30.1	136	56.352	0.88146
P37173	TGFBR2	PM	3	3	5.8	567	3.0842	0.73746	14	14	32.5	567	97.432	0.42956	3	3	5.8	567	2.0326	0.96274
P37268	FDFT1														2	2	6.7	417	4.2904	1.0285
P37802	TAGLN2		9	9	57.8	199	8.8373	1.0312	5	5	24.6	199	39.401	0.49917	2	2	11.6	199	3.2333	0.85313	3	3	17.1	199	2.8784	0.66777
P37837	TALDO1		6	6	19.6	337	7.0875	0.53692	8	8	22.8	337	9.9023	0.27126																			2	2	6.2	337	3.7857	0.52048
P38117	ETFB								5	5	24.3	255	11.858	0.36808													4	4	15.7	255	1.8255	1.0628	3	3	11.8	255	4.5629	0.67852
P38159	RBMX		8	8	21.5	391	10.952	0.47439	14	14	36.3	391	72.894	0.38712	8	8	20.5	391	16.223	0.46059	21	6	45.3	391	39.983	0.95176	17	17	44.5	391	69.066	0.80364	35	35	60.1	391	133.36	0.90709
P38432	COIL														4	4	8.5	576	6.6094	0.99468	6	6	9.9	576	8.2922	0.76779
P38435	GGCX																										3	3	4.4	758	2.1467	0.72325	3	3	4.5	758	2.8605	0.88267
P38606	ATP6V1A	PM	8	8	15.7	617	10.004	0.60085	16	16	31	617	27.631	0.34173	4	4	10.5	617	16.177	0.95735	10	10	24.3	617	21.441	0.73272	9	9	23.3	617	14.679	0.55531	10	10	22	617	14.887	0.69219
P38646	HSPA9		31	30	51.5	679	77.174	0.57198	33	33	55.8	679	323.31	0.44278	39	38	55.1	679	167.22	1.0892	38	37	56.4	679	323.31	0.8682	47	47	60.1	679	196.16	0.75559	38	37	55.5	679	323.31	0.70033
P38919	EIF4A3		16	12	33.8	411	39.201	0.67443	22	18	48.2	411	59.809	0.43579	20	16	39.9	411	43.787	0.59979	18	14	45	411	39.452	0.88263	22	17	48.4	411	38.431	0.75602	26	22	61.6	411	77.95	0.76271
P39023	RPL3		17	17	41.4	403	50.292	0.74332	27	27	49.6	403	205.88	0.3728	25	25	52.1	403	69.334	0.73913	21	21	45.2	403	65.063	0.786	20	20	45.4	403	42.002	0.75664	26	26	50.9	403	124.4	0.67769
P39060	COL18A1		7	7	4.9	1754	9.3149	0.77663	10	10	7.2	1754	57.399	0.54545							11	11	8.1	1754	32.943	1.0794	3	3	2.6	1754	3.8511	1.1795	6	6	3.6	1754	7.2642	0.63209
P39656	DDOST	PM	13	13	36	456	35.318	0.74225	19	19	50	456	263.05	0.4674	17	17	43.2	456	89.046	1.072	18	18	53.3	456	72.181	0.85859	15	15	34.6	456	36.721	0.84676	15	15	35.1	456	73.832	0.92209
P39748	FEN1								4	4	12.9	380	3.8641	0.37371													3	2	11.3	380	2.8406	0.56476	4	4	16.6	380	4.3059	0.55981
P40121	CAPG								4	4	14.1	348	3.0244	0.16428
P40123	CAP2	PM							3	2	7.1	477	4.0837	0.36708
P40189	IL6ST	PM	21	21	32	918	62.398	0.70185	23	23	31	918	125.43	0.56258	22	22	30.8	918	62.778	0.87374	12	12	21.2	918	19.806	0.85439							11	11	12.1	918	18.424	0.77666
P40199	CEACAM6	PM							4	4	20.3	344	66.107	0.59067
P40227	CCT6A		17	17	38.8	531	35.989	0.59931	26	23	48	531	243.02	0.47455	18	16	44.1	531	46.467	0.89432	17	17	41.4	531	46.61	0.66823	18	15	41.8	531	31.967	0.58402	23	19	39.9	531	111.54	0.64307
P40429	RPL13A		6	6	25.6	203	4.2998	0.72669	13	13	44.8	203	19.078	0.38672	9	9	31.5	203	11.82	0.91243	9	9	36.5	203	12.8	0.74205	10	10	32	203	9.4147	0.68348	8	8	34	203	14.737	0.66541
P40616	ARL1		4	4	22.1	181	5.9354	0.786	6	6	42	181	9.0156	0.45337	4	3	22.1	181	6.527	1.0459	2	2	11	181	2.1822	0.9172	3	3	18.8	181	3.4856	0.7231	2	2	11	181	3.1078	0.6815
P40763	STAT3	PM	7	7	12.7	770	13.186	0.79739	20	20	34.2	770	59.816	0.25248													6	6	11.2	770	6.8357	0.71646	5	5	10.1	770	15.514	0.55187
P40925	MDH1								5	5	22.2	334	11.891	0.17744													2	2	8.7	334	3	0.33752	2	2	8.1	334	3.1779	0.66151
P40926	MDH2		14	14	53.3	338	34.766	0.78063	17	17	52.7	338	63.137	0.2609	12	12	49.4	338	32.475	0.79296	15	15	55	338	36.329	0.54861	23	23	71.3	338	66.512	0.90013	27	27	71	338	170.27	0.46062
P40937	RFC5														3	3	8.8	340	2.406	0.92498							2	2	9.1	340	3.0791	0.71391
P40938	RFC3		4	4	12.6	356	8.2556	0.46014	6	6	21.3	356	7.2826	0.46415	9	9	27	356	31.185	1.236							4	4	15.2	356	4.7408	0.66133	6	6	23	356	13.224	0.99729
P40939	HADHA		29	29	48.5	763	182.95	0.61744	37	37	54.9	763	323.31	0.3272	40	40	60.8	763	312.35	0.71863	29	29	51.1	763	274.7	0.7917	25	25	40	763	99.731	0.62563	18	18	30.9	763	110.2	0.7777
P41091	EIF2S3		19	19	49.4	472	76.368	0.91613	24	24	55.1	472	323.31	0.48581	16	16	40.5	472	67.943	0.55708	14	14	41.7	472	97.962	0.68568	20	20	50	472	67.712	0.68098	20	20	49.2	472	171.45	0.61559
P41217	CD200	PM													5	5	26.3	278	9.8264	0.78801	3	3	11.9	278	3.496	1.4929
P41227	NAA10								2	2	10.6	235	2.8657	0.37152							3	3	17	235	3.3205	0.62622	2	2	10.6	235	3.5201	0.65342	3	3	17.9	235	7.3925	0.48917
P41250	GARS		20	20	31.7	739	33.02	0.81848	26	26	40.3	739	121.84	0.62119	24	24	41	739	52.046	0.94158	10	10	16.5	739	14.756	0.91537	16	16	25.3	739	25.646	0.77078	18	18	24.1	739	44.288	0.6085
P41252	IARS		17	17	14.3	1262	21.472	0.71577	46	46	41.8	1262	216.28	0.80066	32	32	28.8	1262	117.53	1.1961	47	47	44.2	1262	227.67	0.7873	35	35	31.5	1262	83.139	0.60759	8	8	5.6	1262	12.969	0.76574
P41273	TNFSF9	PM	2	2	13.8	254	4.8187	0.23744
P41440	SLC19A1	PM	6	6	12.9	591	6.2929	0.84244	7	7	16.1	591	15.171	0.46136	8	8	17.3	591	16.911	1.0418	13	13	22.3	591	35.913	1.0701	11	11	20.6	591	16.508	0.72373	10	10	19.5	591	24.455	0.92575
P41743	PRKCI	PM							2	2	5.9	596	8.2189	0.36334
P42025	ACTR1B								5	2	17.8	376	2.7997	0.51628
P42126	ECI1																										2	2	7.6	302	2.5944	0.95774	2	2	6	302	5.3257	0.44804
P42166	TMPO		4	2	8.2	694	1.3064	0.45353							10	4	22.9	694	9.1571	1.2995	10	5	30.7	694	8.4091	0.83634	6	3	12.4	694	4.3093	0.58628	5	2	11.1	694	13.969	0.78716
P42167	TMPO		5	3	14.3	454	7.65	0.5025	5	2	16.1	454	5.1368	0.38335	15	9	44.5	454	36.079	1.2994	12	7	42.5	454	38.31	0.97799	5	2	16.3	454	1.4902	0.76664	5	2	16.7	454	2.5273	0.80744
P42224	STAT1		26	26	41.9	750	97.088	0.6339	36	36	51.3	750	323.31	0.519	2	2	3.7	750	8.2749	1.1553	3	3	8	750	11.22	0.72888	8	8	15.9	750	17.896	0.67593	13	13	20.7	750	30.944	0.57783
P42285	SKIV2L2		4	4	5.7	1042	5.5943	0.56921	21	21	25.5	1042	114.41	0.42791	18	17	21.2	1042	26.507	1.1017	22	21	27.3	1042	45.917	0.86216	7	7	9.6	1042	15.421	0.62808	10	10	9.6	1042	18.828	0.82444
P42330	AKR1C3		16	5	52.3	323	19.166	1.0552	19	8	50.5	323	20.18	0.7169
P42677	RPS27		4	2	40.5	84	7.1218	0.4694													3	2	31	84	8.812	1.1384	2	2	23.8	84	2.9234	0.83078
P42695	NCAPD3														3	3	4.1	1498	4.1795	1.9405
P42696	RBM34		3	3	9.3	430	1.7285	0.66906	2	2	5.6	430	1.7091	0.69727	6	6	17	430	5.1851	0.81039	4	4	12.3	430	5.8654	0.79639	4	4	12.1	430	4.9997	1.0137	4	4	12.8	430	11.531	0.72276
P42704	LRPPRC		24	24	21.9	1394	52.047	0.38693	27	27	23.8	1394	65.089	0.5892	39	38	32.5	1394	114.09	2.3352	48	48	40.7	1394	120.61	0.79518	60	59	45.4	1394	109.13	0.96917	32	32	26.3	1394	89.352	0.82207
P42765	ACAA2								9	9	33.5	397	39.203	0.28692	2	2	5.3	397	2.5501	0.49374	7	7	29.2	397	14.002	0.97009	6	6	19.4	397	7.9614	0.71744	2	2	9.8	397	13.716	0.62179
P42858	HTT																										2	2	1	3142	1.5079	0.68619
P42892	ECE1	PM	8	8	11.9	770	19.74	0.74156	16	16	27.4	770	323.31	0.38988	25	25	39.9	770	138.9	1.2588	24	24	44.8	770	189.21	0.91595	10	10	18.3	770	17.804	0.95194	4	4	6.9	770	8.5421	0.82138
P43003	SLC1A3	PM													2	2	5.9	542	4.4996	1.3013	2	2	5.9	542	4.0148	2.8461
P43007	SLC1A4	PM	9	9	27.3	532	30.274	0.60848	5	5	19.2	532	35.454	0.83117	12	12	29.7	532	40.435	1.4666	7	7	20.5	532	34.478	1.3358	9	9	25.4	532	82.341	0.49015	8	8	25.4	532	32.95	0.74762
P43034	PAFAH1B1		6	6	16.1	410	4.598	0.76368	7	7	23.7	410	26.73	0.29882
P43121	MCAM	PM	16	16	29.3	646	83.711	0.28922	27	27	40.1	646	323.31	0.090555	16	16	26	646	77.59	0.49468	17	17	34.1	646	104.34	0.4092							3	3	6.2	646	31.929	0.065995
P43243	MATR3		11	11	20.5	847	16.935	0.39954	15	15	24.3	847	277.38	0.33729	23	23	32.8	847	42.979	1.2606	17	17	30.5	847	82.813	1.0141	12	12	21.3	847	24.94	0.64515	11	11	18.5	847	29.867	0.9184
P43246	MSH2		6	6	8.6	934	9.7886	0.58359	20	20	25.8	934	36.449	0.64489	13	13	16	934	18.643	1.2033	6	6	8.8	934	10.046	0.72006	19	19	22.7	934	26.339	0.61546	20	20	24.8	934	37.968	0.70226
P43250	GRK6	PM							2	2	5.2	576	4.2802	0.389
P43304	GPD2		10	10	17.3	727	13.016	0.68996	19	19	35.5	727	37.588	0.37584	13	13	22.3	727	17.95	1.0824	7	7	13.1	727	8.4059	0.84907	9	9	16.4	727	16.623	0.87149	6	6	9.2	727	10.313	0.84248
P43307	SSR1								3	3	11.9	286	3.3841	0.34696							2	2	6.6	286	3.0126	0.64802	3	3	11.9	286	4.1463	0.7241	3	3	11.9	286	4.6254	0.62708
P43353	ALDH3B1	PM							6	6	15.6	468	9.3124	0.51319
P43355	MAGEA1	PM																															6	3	15.5	309	5.3029	0.76214
P43358	MAGEA4								10	7	31.2	317	18.551	0.012718	12	8	36.9	317	45.115	0.96162	12	8	37.9	317	48.184	0.70363	10	6	29	317	17.754	0.68969	16	12	42	317	90.774	0.66116
P43362	MAGEA9																										6	3	19.4	315	3.6493	0.69686	5	2	15.9	315	2.4693	0.54445
P43363	MAGEA10														5	2	13.8	369	5.4683	1.0066							5	2	13.8	369	5.5246	0.75872	7	4	17.3	369	9.6591	0.71269
P43487	RANBP1								2	2	10.9	201	1.5617	0.49264
P43490	NAMPT		4	4	10.2	491	4.1992	1.0976	6	6	17.7	491	7.7464	0.73302	6	6	12.4	491	4.5919	0.98339							8	8	18.1	491	11.196	0.65196	5	5	13.6	491	11.61	0.5266
P43686	PSMC4		9	9	24.2	418	13.721	0.45065	7	7	18.7	418	16.706	0.39149	9	9	20.8	418	14.302	1.3824	8	8	25.6	418	11.262	0.75593	5	5	11.5	418	3.4896	0.55797	12	12	37.6	418	29.095	0.64726
P43897	TSFM								4	4	14.8	325	9.9888	0.47439	9	9	31.4	325	11.833	0.97871	11	11	34.5	325	20.589	0.909	3	3	9.5	325	2.2624	0.84905	3	3	11.1	325	3.2151	0.7942
P45877	PPIC														2	2	9.9	212	2.8401	1.4241	3	3	14.6	212	4.4913	0.98993	2	2	9.9	212	1.8923	0.62493
P45880	VDAC2		15	15	55.1	294	73.512	0.67446	15	15	62.6	294	323.31	0.36154	16	16	61.6	294	111.25	0.71509	15	15	54.1	294	185.62	0.75839	16	15	57.1	294	63.387	0.68758	16	16	56.5	294	196.43	0.73621
P45954	ACADSB								4	4	11.3	432	4.9358	0.77532																			2	2	4.2	432	2.112	1.0101
P45973	CBX5		3	3	16.8	191	1.4895	0.65017	4	3	26.7	191	1.6346	0.49805	5	5	33	191	6.0658	0.26231	8	8	36.6	191	24.184	0.86331							3	3	16.8	191	2.8891	0.95791
P45974	USP5		3	3	5.2	858	2.3344	1.1757	13	13	19.3	858	73.68	0.50704	3	3	5	858	8.8828	1.0281	5	5	9.2	858	7.899	0.58156	2	2	2.7	858	1.4948	0.67268
P46013	MKI67		5	5	2.1	3256	2.9409	0.32784	5	5	2.6	3256	2.9581	0.50222	11	11	5	3256	6.6277	1.0786	11	11	5.7	3256	7.7055	0.96671	11	11	5.8	3256	10.871	0.66771	14	14	6.4	3256	26.122	0.72173
P46060	RANGAP1														7	7	17.2	587	9.0891	1.4485	2	2	6.8	587	3.6895	0.78262
P46063	RECQL		9	9	16.6	649	16.508	0.7812	15	15	30.8	649	84.372	0.26931	16	16	35.3	649	42.751	0.52103	19	19	38.1	649	53.866	0.72747	9	9	17.6	649	15.577	0.67508	11	11	19	649	23.771	0.6057
P46087	NOP2		7	7	10.3	812	10.719	0.65828	15	15	23.5	812	90.972	0.46024	17	17	25.2	812	80.265	0.74221	13	13	20.6	812	93.438	0.88142	14	14	20.4	812	41.983	0.76725	17	17	24.6	812	96.243	0.94785
P46100	ATRX																										2	2	1.2	2492	1.1254	0.39957
P46109	CRKL														3	3	11.9	303	2.2759	0.92787													2	2	8.9	303	1.5023	0.60815
P46199	MTIF2								2	2	3.7	727	3.3669	0.8129	2	2	3	727	1.9949	1.0663	3	3	5.8	727	2.4296	0.87557	4	4	6.3	727	1.5916	0.84321	3	3	5	727	3.3622	0.80108
P46379	BAG6																				3	3	2.7	1132	2.5975	0.65001	2	2	1.9	1132	2.8707	0.46083
P46459	NSF	PM	5	5	6.6	744	3.6486	0.53578	14	14	21.4	744	49.6	0.3204	4	4	5.2	744	4.4272	1.2537	11	11	16.9	744	21.796	0.92435	4	4	5.4	744	2.6268	0.68932	12	12	15.9	744	42.915	0.84594
P46531	NOTCH1	PM	17	16	9	2555	53.726	0.4454	6	6	3.2	2555	59.446	0.45634	7	6	3.2	2555	13.64	1.3336	12	11	6.8	2555	24.81	0.9764	10	10	5.4	2555	21.331	0.86913	12	12	6.4	2555	62.222	0.57535
P46734	MAP2K3								5	5	18.7	347	13.279	0.36432	4	4	9.8	347	4.6611	0.79969													2	2	4.3	347	3.0833	0.52121
P46736	BRCC3								2	2	7.9	316	1.6377	0.64706
P46776	RPL27A								6	6	32.4	148	25.572	0.48301	2	2	16.2	148	3.446	0.89295	4	4	25.7	148	13.703	0.80245	5	5	31.1	148	6.8755	0.76259	4	4	32.4	148	15.964	0.58405
P46777	RPL5		18	18	53.2	297	40.426	0.85996	22	22	47.1	297	106.39	0.32825	16	16	48.5	297	47.58	0.66195	16	16	53.2	297	42.876	0.75251	15	15	46.5	297	50.392	0.78524	26	26	57.9	297	125.05	0.66499
P46778	RPL21		10	10	43.8	160	11.849	0.74005	16	16	58.1	160	28.806	0.46134	8	8	43.1	160	20.006	0.80528	16	15	61.9	160	76.865	0.73589	10	10	51.9	160	15.588	0.79802	17	16	63.8	160	42.436	0.63338
P46779	RPL28		3	3	16.1	137	1.8665	0.76293	6	6	32.8	137	12.245	0.43812	4	4	25.5	137	5.1719	0.7497	7	7	41.6	137	12.848	0.7962	6	6	32.1	137	7.6669	0.81392	8	8	41.6	137	18.48	0.66858
P46781	RPS9		7	7	28.4	194	5.9794	0.71476	12	12	40.7	194	19.859	0.35792	11	11	39.7	194	13.29	0.93817	8	8	28.4	194	14.694	0.77138	12	12	36.6	194	12.568	0.66179	9	9	31.4	194	11.498	0.61927
P46782	RPS5		5	5	24	204	6.9376	0.66153	8	8	32.8	204	67.105	0.36852	5	5	30.9	204	11.355	0.7782	12	12	42.2	204	22.605	0.78513	8	8	31.9	204	11.348	0.63716	12	12	44.6	204	37.255	0.57766
P46783	RPS10		6	6	32.7	165	3.9936	0.64841	5	5	32.1	165	2.7647	0.59438							3	3	27.9	165	1.9872	0.56021	8	8	46.7	165	10.804	0.63349	6	6	34.5	165	13.342	0.46687
P46821	MAP1B	PM	6	6	4.1	2468	9.835	0.39791	12	12	6.9	2468	31.63	0.39128
P46934	NEDD4	PM	4	3	2.9	1319	2.6336	0.80996
P46939	UTRN	PM													18	18	7.1	3433	18.073	4.3091													8	8	2.9	3433	10.644	1.0663
P46940	IQGAP1	PM	17	17	13.4	1657	26.432	0.25351	31	30	25.4	1657	74.63	0.38476	31	31	22.9	1657	57.548	3.4268	11	11	10.3	1657	19.882	0.72881	18	18	15.3	1657	32.538	0.47633	21	20	17.2	1657	32.722	0.92084
P46977	STT3A		10	10	12.8	705	13.343	0.67303	12	12	15.3	705	13.008	0.52633	13	11	15.2	705	19.465	1.0709	10	9	12.8	705	9.4229	0.99549	11	9	12.6	705	12.806	0.78917	12	11	15.3	705	16.614	0.88822
P47755	CAPZA2		6	4	28.3	286	12.514	0.80439	9	7	38.1	286	45.249	0.36769	9	7	37.8	286	22.68	1.0062							7	5	24.8	286	11.509	0.98714	4	3	14.7	286	31.973	0.80374
P47756	CAPZB		8	8	40.4	277	21.403	0.88774	16	16	54.9	277	78.263	0.41358	12	12	49.8	277	34.455	1.0793	11	11	47.3	277	42.936	0.81238	5	5	27.8	277	5.5609	0.69179	8	8	41.5	277	24.575	0.61502
P47897	QARS		9	9	15.1	775	19.04	0.72408	13	13	20.9	775	111.7	0.41143	10	10	16.3	775	10.562	1.166	11	11	17.2	775	18.87	0.81915	15	15	24.3	775	30.299	0.60041	21	21	32.4	775	70.886	0.69038
P47914	RPL29																				3	3	16.4	159	17.251	0.68063
P47985	UQCRFS1		4	4	19	274	3.3768	0.6205	4	4	14.2	274	7.2599	0.33663	8	8	24.8	274	7.4009	0.80061	3	3	11.3	274	6.6453	0.86162	4	4	19	274	3.158	0.73008	4	4	14.2	274	5.7235	0.8914
P48029	SLC6A8	PM																									3	3	5.5	635	2.7601	0.3439	2	2	3.6	635	3.3092	0.5409
P48047	ATP5O	PM	7	7	41.3	213	10.746	0.68842	6	6	29.6	213	9.0962	0.38676	8	8	49.8	213	19.299	0.94604	9	9	42.7	213	22.272	0.92122	10	10	61.5	213	23.189	0.7553	10	10	48.4	213	23.239	0.63861
P48059	LIMS1	PM							9	9	32.3	325	10.03	0.2386
P48060	GLIPR1	PM	2	2	13.9	266	4.0648	2.1401	6	6	27.4	266	20.284	0.23739	11	11	48.1	266	31.595	1.0637	8	8	47.7	266	58.488	1.2938
P48067	SLC6A9	PM													2	2	4.5	706	4.5239	1.0577	4	4	5.4	706	7.3547	0.98507	5	5	9.3	706	14.293	0.56292	5	5	8.6	706	9.7728	1.0669
P48307	TFPI2								4	4	21.7	235	7.1696	0.375
P48426	PIP4K2A	PM																									2	2	6.4	406	1.1872	0.68425
P48444	ARCN1		11	11	19.4	511	14.096	0.76651	13	13	25.6	511	21.832	0.39732	8	8	13.5	511	7.2207	0.83172	4	4	15.7	511	10.981	0.54794	8	8	15.1	511	8.7793	0.7632	11	11	22.1	511	21.748	0.60195
P48506	GCLC		3	3	6.3	637	3.5772	1.0087	5	5	11.3	637	6.5861	0.43072
P48507	GCLM		3	3	13.1	274	6.3845	0.67156	4	4	21.2	274	13.989	0.40351													4	4	21.2	274	6.4087	0.69951	8	8	36.5	274	18.126	0.50533
P48509	CD151	PM	12	12	28.5	253	27.043	0.9112	9	9	25.7	253	40.23	0.4856	14	14	32.4	253	36.492	1.2132	11	11	26.1	253	27.206	1.141	4	4	16.2	253	4.8168	0.68188	6	6	19.4	253	10.474	1.2335
P48551	IFNAR2	PM							2	2	4.9	515	2.1074	0.68396	2	2	4.9	515	3.6046	0.97751
P48556	PSMD8		2	2	5.1	350	3.8672	0.65389	2	2	5.1	350	2.8291	0.25286	4	4	11.1	350	4.7735	0.98717							4	4	9.4	350	3.5956	0.40128	5	5	13.7	350	9.3846	0.57658
P48643	CCT5		22	22	35.3	541	31.391	0.58128	31	31	59.1	541	111.35	0.4113	25	25	63.8	541	45.998	0.94062	23	23	55.3	541	57.289	0.66257	17	17	36.8	541	26.222	0.62357	25	25	53.8	541	54.306	0.6416
P48651	PTDSS1		2	2	5.7	473	2.3799	0.78852	3	3	9.7	473	5.2893	0.4445	2	2	5.7	473	3.0387	1.4146							2	2	5.7	473	1.1429	0.98391	2	2	5.7	473	1.7616	0.9135
P48729	CSNK1A1		2	2	6.5	337	3.7742	0.64172	7	7	19.3	337	10.488	0.38567	4	4	13.6	337	5.4486	0.85396	4	4	10.7	337	1.6261	0.62843	6	6	19.3	337	7.5271	0.73823	9	9	32.9	337	25.046	0.69774
P48730	CSNK1D	PM							2	2	6	415	2.3332	0.6005
P48735	IDH2		8	8	18.8	452	7.8078	0.59498	12	12	34.5	452	29.291	0.33864													10	10	22.3	452	11.826	0.99378	3	3	7.7	452	3.6441	0.91608
P48960	CD97	PM	19	19	28.4	835	91.45	0.80445	21	21	34.3	835	323.31	0.40245	31	31	43.1	835	323.31	1.0574	25	25	35.4	835	323.31	0.85004	26	26	35.4	835	159.73	0.71263	22	22	34.3	835	149.9	0.7008
P49005	POLD2								4	4	13.6	469	3.8831	0.64463
P49023	PXN	PM							6	6	16.8	591	6.8017	0.25444	4	4	9.5	591	3.5414	1.1018	5	5	12.4	591	28.503	0.74419
P49184	DNASE1L1		8	8	31.1	302	18.141	1.0854	8	8	30.8	302	28.166	0.49487	8	8	30.1	302	17.621	0.87884	5	5	18.5	302	11.328	0.74602	4	4	18.5	302	3.9323	0.74673	5	5	21.5	302	13.284	0.74527
P49189	ALDH9A1								3	3	8.1	494	7.919	0.3861
P49207	RPL34								3	3	16.2	117	2.7498	0.35032	2	2	12.8	117	2.8529	0.75379	2	2	12.8	117	2.8936	0.84536	2	2	12.8	117	2.8611	0.79869	3	3	13.7	117	3.3169	0.91905
P49257	LMAN1		7	7	20.8	510	11.783	0.8063	9	9	26.5	510	41.69	0.39394	8	8	26.5	510	13.677	0.94154	7	7	20.2	510	11.582	0.75797	9	9	27.6	510	18.597	0.89695	8	8	20.2	510	35.568	0.71151
P49321	NASP																																2	2	2.2	788	2.2229	0.46774
P49327	FASN	PM	67	67	35.1	2511	265.12	0.54236	86	86	40.6	2511	323.31	0.53825	61	61	33.9	2511	263.03	1.0904	99	99	49.2	2511	323.31	0.65897	68	68	38	2511	323.31	0.60148	68	68	33.2	2511	220.86	0.63412
P49368	CCT3	PM	26	26	51	545	47.144	0.57162	25	25	47.2	545	118.53	0.41044	23	23	49.4	545	47.835	1.1288	18	18	39.8	545	36.704	0.6249	20	20	42.9	545	32.24	0.61758	22	22	46.2	545	59.987	0.63748
P49406	MRPL19		4	4	13.7	292	5.5035	0.71764	11	11	33.9	292	12.994	0.41381	6	6	19.9	292	5.405	0.87904	5	5	15.1	292	8.1449	0.86795	4	4	10.3	292	3.7184	0.78924	4	4	14	292	7.322	0.97025
P49411	TUFM		22	22	52.7	452	93.998	0.67926	33	33	72.6	452	323.31	0.43509	29	29	68.1	452	289.71	0.96317	29	29	67.3	452	318.15	0.85164	24	24	60	452	56.462	0.73679	26	26	62.4	452	229.32	0.88424
P49419	ALDH7A1								2	2	5.6	539	1.9267	0.53314													3	3	8.9	539	3.7824	0.59078
P49454	CENPF								4	4	1.7	3210	1.5632	0.026686	3	3	1.3	3210	1.7773	0.75014
P49588	AARS		3	3	4.6	968	5.6917	0.70816	15	15	19	968	22.468	0.64017							2	2	3	968	2.8063	0.93398	7	7	8.9	968	10.947	0.42506	6	6	7.4	968	17.617	0.5859
P49589	CARS								4	4	6.3	748	3.0382	0.49634
P49591	SARS		4	4	8.4	514	3.7184	0.79092	6	6	11.5	514	5.7306	0.47713													2	2	4.3	514	1.3039	0.77125	2	2	3.9	514	2.8244	0.58685
P49720	PSMB3								2	2	16.6	205	7.0629	0.18549
P49721	PSMB2								7	7	31.3	201	6.4056	0.24293													2	2	8.5	201	1.2024	0.49421
P49736	MCM2		11	11	16.4	904	15.572	0.64582	21	21	33.4	904	73.358	0.61935	16	16	24.3	904	79.949	1.5421	14	14	19.8	904	34.999	0.83122	13	13	17.6	904	26.619	0.5346	16	16	25.1	904	42.476	0.81816
P49748	ACADVL		5	5	11.1	655	5.9454	0.76515	23	23	38.6	655	81.323	0.41464	6	6	11.5	655	8.998	1.031	8	8	18.5	655	20.98	0.84255	7	7	15.3	655	12.353	0.91734	11	11	21.7	655	31.333	0.75278
P49755	TMED10	PM	6	6	21.5	219	12.908	0.68543	9	9	31.1	219	20.661	0.26416	7	7	29.2	219	15.228	0.90725	8	8	31.1	219	31.827	0.82635	9	9	41.1	219	19.583	0.77691	13	13	34.2	219	35.141	0.80124
P49756	RBM25								2	2	4.2	843	2.9149	0.64205	4	4	7.1	843	5.4358	0.99356	4	4	7.4	843	6.186	0.72803	2	2	3.9	843	1.6919	0.69731
P49768	PSEN1	PM							3	3	9.4	467	2.5862	0.49718	3	3	12.6	467	4.7911	1.1068	3	3	14.3	467	6.1082	1.1262							4	4	19.5	467	12.74	0.76925
P49790	NUP153														5	5	3.9	1475	3.8079	0.96075	2	2	2.2	1475	2.9763	0.91154							12	12	9.6	1475	25.651	0.99483
P49792	RANBP2		8	8	3.3	3224	9.204	0.28518	7	6	3	3224	6.6575	0.34587	10	7	4.4	3224	15.047	1.803	8	3	3	3224	19.881	0.72592	10	10	5.2	3224	14.083	0.96903	15	10	7.7	3224	38.258	0.87863
P49821	NDUFV1	PM	4	4	13.6	464	5.1071	0.70021	9	9	30.4	464	11.627	0.46226	4	4	13.6	464	2.801	0.9415							5	5	12.7	464	7.1548	0.72061	5	5	12.3	464	3.1944	0.82464
P49840	GSK3A		5	5	13.7	483	2.955	0.78619	4	3	12.8	483	10.487	0.45061	2	2	5.4	483	1.9239	0.84549							6	5	17.6	483	5.1249	0.7085
P49841	GSK3B	PM							6	5	23.1	420	6.5113	0.61989																			3	3	11.2	420	5.4077	0.57667
P49902	NT5C2		3	3	4.6	561	2.7911	0.6345	4	4	7.7	561	4.2978	0.32711
P49915	GMPS		11	11	21.9	693	18.408	0.69319	21	21	41	693	81.616	0.46935	15	15	29.9	693	25.348	1.0995	13	13	26.4	693	16.691	0.65559	9	9	18	693	14.13	0.66477	10	10	19.5	693	20.498	0.48849
P49916	LIG3								8	8	8.3	1009	8.3817	0.56027							4	4	3.6	1009	2.2804	0.78938	3	3	2.8	1009	2.4196	0.609	6	6	5.6	1009	8.5452	0.7722
P49959	MRE11A								5	5	8.9	708	7.2872	0.47774	3	3	4.2	708	1.5103	0.7994	3	3	4.2	708	11.186	0.83674
P50148	GNAQ	PM							3	2	10.6	359	3.7047	0.36848	2	2	7.5	359	2.7712	1.1596
P50213	IDH3A		5	5	18.3	366	4.9158	0.76149	8	8	20.2	366	10.169	0.37495	7	7	19.9	366	9.6903	1.0698							8	8	27	366	9.7905	0.85845
P50281	MMP14	PM							6	5	10.8	582	2.2228	0.0098429	22	22	33.8	582	72.008	1.034	20	20	33.3	582	111.57	0.93705
P50336	PPOX								4	4	9.9	477	2.7189	0.42345	7	7	15.7	477	7.7289	1.041							8	8	18	477	10.624	0.68115	4	4	9.6	477	5.3845	1.1668
P50395	GDI2		7	7	21.8	445	6.3562	1.0061	5	5	16.6	445	5.5342	0.32935																			4	4	12.1	445	4.376	0.50794
P50402	EMD								8	8	36.6	254	36.846	0.35578	5	5	27.6	254	9.1274	0.80592	9	9	37	254	37.31	1.0526							5	5	20.9	254	7.6495	0.87061
P50416	CPT1A		8	8	12	773	15.168	0.74956	12	12	18.9	773	73.97	0.3431	11	11	16.3	773	31.818	1.2945	9	9	15	773	17.636	0.88473	13	13	19.4	773	32.837	0.74799	16	16	23.3	773	55.877	0.91459
P50443	SLC26A2	PM	8	8	13.9	739	21.712	0.72033	16	16	24.2	739	145.41	0.33075	12	12	16.4	739	31.919	0.91032	21	21	33.6	739	158.03	0.93619	11	11	14.2	739	27.687	0.62353	10	10	13	739	46.601	0.76402
P50453	SERPINB9		3	2	8.5	376	1.6618	0.8265	8	6	23.7	376	18.442	0.48685
P50454	SERPINH1		12	12	40	418	45.513	0.71499	21	21	61.2	418	150.59	0.3467	20	20	59.8	418	66.383	0.99937	19	19	51.7	418	94.002	0.61614	17	17	46.4	418	42.456	0.78323	21	21	49.8	418	92.05	0.63939
P50552	VASP	PM	9	9	34.7	380	15.027	0.60155	12	12	37.4	380	25.84	0.38647	11	11	39.5	380	30.889	0.80126	16	16	48.2	380	88.739	0.60884	3	3	13.2	380	2.9866	0.85461	8	8	27.6	380	14.309	0.55911
P50579	METAP2	PM							3	3	9.4	478	2.1346	0.27963
P50583	NUDT2																										2	2	25.9	147	1.4874	0.62665
P50613	CDK7								2	2	7.8	346	2.2137	0.35082																			2	2	5.5	346	1.5705	0.96611
P50749	RASSF2	PM							2	2	6.7	326	2.9596	0.74823
P50750	CDK9								3	2	7.5	372	2.0689	0.46867	6	5	15.6	372	6.3076	1.0348													3	2	5.9	372	5.078	0.72705
P50895	BCAM	PM	31	31	53.8	628	323.31	1.0556	36	36	58.6	628	323.31	0.60294	29	29	52.4	628	220.79	1.0652	30	30	56.2	628	323.31	0.82137	27	27	49.4	628	114.18	0.60262	19	19	35.5	628	124.43	1.1689
P50914	RPL14		7	7	30.2	215	11.105	0.75972	8	8	30.7	215	11.534	0.36327	9	9	34	215	25.1	0.80758	7	7	27.9	215	13.808	0.7249	8	8	35.3	215	12.082	0.77959	8	8	30.7	215	18.136	0.71499
P50990	CCT8		32	32	54.9	548	103.4	0.63525	33	33	63.3	548	129.6	0.40945	28	28	53.8	548	70.6	0.88743	24	24	49.8	548	74.418	0.69636	23	23	44.5	548	54.228	0.6459	30	30	53.6	548	123.9	0.69266
P50991	CCT4		17	17	37.7	539	37.178	0.54738	24	24	50.6	539	100.94	0.38459	21	21	45.6	539	61.7	0.96794	19	19	52.3	539	179.48	0.70436	20	20	46.2	539	32.621	0.57705	22	22	51.2	539	148.45	0.65526
P50995	ANXA11		8	8	17.2	505	7.7444	0.77717	14	13	29.3	505	16.52	0.42437																			2	2	4	505	3.5859	0.65603
P51003	PAPOLA								5	4	8.6	745	4.0692	0.60572							2	2	4.2	745	2.9712	0.43799
P51114	FXR1		11	11	28.7	621	21.502	0.60784	11	9	27.2	621	23.129	0.59399	12	10	29.6	621	34.807	1.0206	7	7	15.1	621	16.197	0.74054	12	10	30.4	621	29.193	0.76133	8	6	15	621	27.868	0.76202
P51116	FXR2								5	3	7.9	673	2.8139	2.5158	4	2	6.8	673	2.8308	1.3436													4	2	5.8	673	4.0596	0.88648
P51148	RAB5C	PM	7	4	38.9	216	26.95	0.84556	10	8	63	216	47.521	0.39462	7	5	40.3	216	19.769	1.0144	8	6	44.4	216	30.496	0.85592	8	5	45.4	216	26.971	0.83834	12	9	63.9	216	70.223	0.79129
P51149	RAB7A	PM	8	7	40.6	207	15.066	0.70851	12	11	61.8	207	40.168	0.29392	9	8	47.3	207	48.481	0.73773	13	13	74.9	207	58.735	0.83974	10	9	49.8	207	18.825	0.86676	13	13	62.3	207	40.424	0.79299
P51151	RAB9A	PM	5	5	25.4	201	7.0965	0.67508	7	7	35.8	201	12.619	0.39893	5	5	25.4	201	7.1385	0.96852	3	3	18.9	201	3.6732	0.83376	3	3	18.9	201	2.4378	0.93897	3	3	12.9	201	5.5589	0.95425
P51153	RAB13	PM	6	3	30	203	8.7454	0.79632	10	7	46.3	203	12.327	0.44292	6	3	30	203	14.184	1.0089	9	6	45.8	203	29.638	0.90831	5	2	25.1	203	6.2955	0.86849	8	5	37.4	203	18.453	0.99256
P51398	DAP3		2	2	7.3	398	5.6197	0.46904	8	8	19.3	398	7.7469	0.6322	11	11	27.1	398	14.495	1.4595							7	7	23.9	398	11.045	0.95649	12	12	30.4	398	15.969	0.82073
P51511	MMP15	PM	15	14	31.7	669	29.518	0.62639	15	14	28	669	102.01	0.40344													13	13	29.9	669	23.372	0.63804	14	14	25.9	669	34.572	1.1382
P51553	IDH3G		3	3	10.4	393	4.0319	0.70417	4	4	14.5	393	10.129	0.34845	2	2	5.3	393	2.5366	0.89146													4	4	13.5	393	3.4176	0.85138
P51570	GALK1		5	5	15.8	392	7.8038	0.9183	10	10	26.3	392	27.522	0.51409													3	3	11	392	5.0567	0.57548	6	6	18.1	392	19.654	0.57311
P51571	SSR4		3	3	17.3	173	4.9769	0.77051	5	5	31.2	173	9.0514	0.44269	3	3	17.3	173	5.2365	1.1896	7	7	40.5	173	27.82	0.9341	6	6	39.9	173	17.225	0.82657	9	9	43.9	173	30.979	0.88053
P51572	BCAP31	PM	2	2	9.8	246	3.7001	0.60006	5	5	23.2	246	16.353	0.23957	3	3	15.4	246	5.9723	1.0044	7	7	30.5	246	11.415	0.77129	2	2	11.8	246	2.5233	2.1415	3	3	13.4	246	4.6102	0.57035
P51610	HCFC1								19	18	12.5	2035	51.216	0.4654	13	13	9.3	2035	20.043	0.6852	14	14	10.6	2035	25.043	0.73923	12	11	7.7	2035	12.424	0.6257	12	12	7.2	2035	19.942	0.7289
P51636	CAV2	PM	2	2	13.6	162	2.0643	0.55325							2	2	13.6	162	3.1002	1.3889
P51648	ALDH3A2		7	6	18.1	485	14.784	0.49254	14	14	32.6	485	39.758	0.38447													4	4	9.1	485	4.4841	1.0471	3	3	7.8	485	4.2183	0.65685
P51654	GPC3	PM																			5	5	9.7	580	4.4783	0.82586	3	3	5.9	580	2.1747	1.9148
P51659	HSD17B4		12	12	24.3	736	33.465	0.78384	27	27	44.4	736	204.4	0.34824	18	18	30.8	736	66.875	1.3183	19	19	33.3	736	67.163	1.0583	21	21	36.8	736	64.799	0.71313	28	28	40.1	736	102.75	0.92093
P51665	PSMD7		2	2	7.7	324	2.3352	0.68087	5	5	17.3	324	9.0691	0.37021	2	2	7.1	324	2.4854	0.84801							4	4	19.1	324	6.0989	0.55508	9	9	37.7	324	18.888	0.55748
P51693	APLP1	PM	2	2	4.5	650	3.2209	0.51747	7	7	12.2	650	4.1404	0.54654													2	2	3.2	650	1.9502	0.98167
P51805	PLXNA3	PM													18	6	9.7	1871	8.0154	1.2014	20	6	10	1871	3.9952	1.0787	23	9	12	1871	10.434	0.5271	24	11	13	1871	13.575	0.59117
P51809	VAMP7	PM							5	5	27.7	220	6.4163	0.44808	5	5	20.9	220	4.8895	1.1849	2	2	16.4	220	1.3885	0.72051	5	5	20.9	220	5.0661	0.87405	4	4	15.5	220	4.9705	0.95909
P51811	XK	PM													4	4	10.1	444	3.3572	1.0628	3	3	10.4	444	5.5123	0.71562
P51812	RPS6KA3								2	2	3.2	740	1.7145	0.63605																			3	2	4.3	740	4.2034	0.40715
P51828	ADCY7	PM							2	2	1.6	1080	1.5937	0.32541
P51843	NR0B1		4	4	10.2	470	5.5456	0.63759	11	11	36.6	470	17.71	0.53411
P51857	AKR1D1		3	3	5.5	326	3.9765	1.3454	2	2	3.1	326	4.6777	0.97432
P51957	NEK4														2	2	2.5	841	1.8238	0.84759
P51991	HNRNPA3		6	6	21.7	378	34.429	0.78745	23	23	48.4	378	292.14	0.28003	11	11	27.5	378	144.24	0.42033	20	20	46.3	378	135.51	0.78978	10	10	34.7	378	82.544	0.70545	31	30	57.7	378	279.08	0.87581
P52209	PGD		20	20	45.3	483	74.325	0.94426	27	27	55.9	483	210.53	0.65319	7	7	20.7	483	14.376	0.73732							9	9	25.9	483	15.624	0.6055	12	12	31.9	483	45.249	0.50988
P52272	HNRNPM		15	15	24.4	730	46.367	0.53105	24	24	38.1	730	160.47	0.39271	27	27	46.6	730	73.558	1.6342	36	36	51.9	730	233.85	0.99225	24	24	36.7	730	38.72	0.62846	22	22	42.1	730	59.542	0.80223
P52292	KPNA2		11	11	25.9	529	104.67	0.49548	11	11	25.9	529	97.961	0.32517	12	12	29.5	529	89.013	1.1501	13	13	32.3	529	160.53	0.7452	10	10	25.7	529	36.952	0.61768	14	14	34.4	529	152.49	0.56668
P52294	KPNA1								7	7	14.3	538	9.5789	0.42633
P52429	DGKE	PM																			2	2	4.4	567	1.7869	0.86547
P52434	POLR2H								3	3	34	150	48.542	0.46948							4	4	15.3	150	9.1204	0.84519	2	2	18.7	150	2.0444	0.95925	3	3	18.7	150	3.5367	0.92834
P52565	ARHGDIA								4	4	35.3	204	6.4097	0.24437							3	3	30.9	204	2.0081	0.63196							2	2	23	204	2.8525	0.34293
P52569	SLC7A2	PM													3	2	6.1	658	5.5503	1.0465	3	2	5.3	658	1.6996	1.2513	3	2	5.3	658	1.2138	0.64889	3	2	5.3	658	2.4555	0.90452
P52594	AGFG1		2	2	5.9	562	3.0158	0.75485	6	6	14.4	562	22.105	0.43803
P52597	HNRNPF	PM	12	10	40	415	14.952	0.53155	15	13	50.6	415	165.09	0.3871	12	10	42.2	415	67.272	0.88034	11	9	38.1	415	87.222	0.94294	12	10	40	415	15.633	0.61741	12	10	41	415	50.869	0.84477
P52701	MSH6		5	5	3.7	1360	4.9884	0.44211	14	14	12.1	1360	15.954	0.49572	4	4	2.9	1360	1.9149	1.1392	8	8	6.9	1360	5.7646	0.72842	11	11	10.1	1360	13.232	0.5547	9	9	8.6	1360	12.655	0.58694
P52789	HK2																										3	3	3.7	917	1.6731	0.61038	7	4	8.9	917	9.4458	0.63115
P52799	EFNB2	PM													5	4	24.9	333	3.0425	1.0446	5	4	28.2	333	34.487	0.87531							5	4	23.1	333	5.3243	1.0484
P52803	EFNA5	PM	7	7	42.1	228	30.615	0.78693	7	7	30.7	228	13.918	0.50608	6	6	30.3	228	13.079	1.3646	5	5	26.8	228	11.473	1.096	2	2	14.9	228	1.8685	0.42842
P52895	AKR1C2		18	4	49.5	323	42.221	0.85566	20	3	56.7	323	8.1705	0.58565
P52907	CAPZA1		8	6	39.2	286	26.966	0.73048	9	7	41.6	286	48.617	0.35229	11	9	52.4	286	62.833	0.97006	6	5	26.9	286	25.374	0.91352	9	7	39.9	286	25.814	0.7794	11	10	53.8	286	60.636	0.59294
P52943	CRIP2								3	3	32.2	208	1.7144	0.19498	3	3	20.7	208	5.3229	1.3391	4	4	38.9	208	40.577	0.60769
P52948	NUP98		2	2	1.2	1817	1.8527	0.53007	3	3	1.4	1817	1.6203	0.27705	4	4	2.8	1817	2.6062	1.6389							7	7	5.1	1817	7.824	0.98934
P53004	BLVRA		10	10	36.5	296	13.677	0.87608	13	13	40.9	296	86.196	0.62031	8	8	28.4	296	21.034	0.99784							10	10	34.5	296	15.021	0.78202	12	12	41.9	296	42.605	0.65148
P53007	SLC25A1		2	2	7.7	311	2.077	0.59875	3	3	10.6	311	4.5638	0.47901	7	7	20.3	311	14.817	1.1556	6	6	21.9	311	10.244	0.83927	3	3	10.3	311	3.8445	0.51833	6	6	17.7	311	12.79	0.6841
P53350	PLK1		7	7	18.4	603	21.109	0.31446	6	6	12.3	603	6.5905	0.56981							4	4	14.6	603	9.5528	0.77697	13	13	28.9	603	16.343	0.64657	11	11	26.4	603	46.699	0.58174
P53396	ACLY	PM	41	41	42.9	1101	155.21	1.0106	53	52	54.9	1101	323.31	0.54105	19	19	20.5	1101	34.15	1.225	10	10	11.4	1101	6.2018	0.62173	29	29	30.6	1101	46.692	0.62175	34	34	38.1	1101	114.4	0.60554
P53582	METAP1								3	3	16.1	386	2.2103	0.36185
P53597	SUCLG1	PM	6	6	23.1	346	15.847	0.68959	8	8	31.8	346	41.154	0.44631	6	6	22.3	346	26.585	0.97338	6	6	22.3	346	39.464	0.86754	5	5	22.8	346	16.665	0.78811	9	9	25.7	346	44.679	0.88376
P53618	COPB1	PM	7	7	10.6	953	8.2762	0.50234	17	17	23.7	953	57.086	0.55853	6	6	7.9	953	5.8116	1.1698	4	4	6	953	2.7647	0.71374	11	11	16.2	953	14.046	0.60928	11	11	15.3	953	32.628	0.59993
P53621	COPA		21	21	19.8	1224	47.556	0.64147	37	37	35	1224	108.11	0.48204	19	19	18.4	1224	35.87	1.1134	30	30	29	1224	104.88	0.61144	23	23	24.3	1224	49.09	0.69078	25	25	22.6	1224	42.273	0.75149
P53680	AP2S1	PM							3	3	19	142	3.0384	0.46769							2	2	13.4	142	1.2483	1.4364
P53701	HCCS																				2	2	9.3	268	3.5328	0.97048
P53794	SLC5A3	PM							2	2	2.6	718	2.1989	0.44875	4	4	5.6	718	5.1413	0.87805	4	4	6.7	718	4.4433	0.7736	6	6	10	718	6.6806	0.4369	4	4	6	718	4.3601	0.75454
P53801	PTTG1IP																				2	2	11.7	180	5.3229	1.1599
P53985	SLC16A1	PM	8	8	11.6	500	87.179	0.58856	10	10	18.4	500	323.31	0.45604	11	11	18	500	227.22	0.93841	13	13	20	500	323.31	0.84759	11	11	18	500	142.59	0.59477	13	13	18	500	312.86	0.75333
P53992	SEC24C		11	11	14.4	1094	13.98	0.77862	16	16	20.6	1094	73.037	0.51212	10	10	12.8	1094	17.85	1.1263	2	2	2.8	1094	3.4697	0.67199	6	6	7.4	1094	9.9913	0.70046	5	5	6.4	1094	6.7628	0.6131
P54132	BLM		2	2	1.3	1417	1.7661	1.0549							2	2	1.6	1417	1.7602	0.44933
P54136	RARS		13	13	24.5	660	21.442	0.59619	26	26	46.8	660	85.106	0.47574	21	21	36.4	660	33.161	1.4971	23	23	42.7	660	45.282	0.86444	24	24	42.1	660	50.762	0.60533	25	25	47.4	660	71.829	0.67205
P54289	CACNA2D1	PM	40	40	39.4	1103	217.55	1.0863	45	45	40	1103	323.31	0.63097	46	46	40.9	1103	323.31	1.209	44	43	47.5	1103	323.31	1.0878	22	22	24.6	1103	63.656	0.86247	34	34	32	1103	174.4	0.8519
P54577	YARS		5	5	9.7	528	3.5838	0.63485	13	13	27.1	528	15.667	0.59366													4	4	6.2	528	2.6483	0.63027	2	2	5.9	528	3.4318	0.40633
P54578	USP14	PM	8	8	21.1	494	10.569	0.64433	10	10	21.7	494	18.681	0.54502	9	9	22.3	494	22.969	0.91012	5	5	12.8	494	2.2812	0.52234	5	5	13.8	494	8.6784	0.75716	3	3	6.3	494	10.179	0.67702
P54646	PRKAA2								4	2	12.3	552	1.6617	0.11756
P54652	HSPA2	PM	22	10	35.1	639	22.34	0.46896	23	11	41.3	639	55.958	0.53865	14	2	20.2	639	2.361	0.89583
P54709	ATP1B3	PM	12	12	38.7	279	27.858	0.36715	14	14	46.2	279	71.324	0.30198	20	20	63.4	279	67.897	0.76383	16	16	56.6	279	99.784	0.88767	20	20	50.2	279	55.176	0.48056	20	20	48.7	279	85.392	0.7536
P54753	EPHB3	PM																									15	6	20	998	18.623	0.54417	10	4	11.9	998	6.1186	0.88156
P54756	EPHA5	PM	4	2	4.1	1037	2.2298	0.82553							7	5	7.4	1037	4.3471	1.3047
P54760	EPHB4	PM	31	26	44.2	987	144.24	0.73961	44	40	56.6	987	323.31	0.54851	39	32	51.8	987	260.93	1.0345	38	29	49.1	987	323.31	0.877	36	29	49.5	987	171.86	0.67549	37	29	50.2	987	255.03	0.89126
P54764	EPHA4	PM							4	2	5.4	986	2.2456	0.57139
P54819	AK2								4	4	20.1	239	2.703	0.28421							3	3	14.2	239	3.0414	0.87747							2	2	11.7	239	2.7537	0.57124
P54852	EMP3	PM	2	2	13.5	163	2.719	0.60608																			2	2	13.5	163	2.9283	0.5783
P54886	ALDH18A1		14	14	18.9	795	20.805	0.75666	26	26	36.2	795	86.695	0.60767	26	26	37.6	795	51.013	1.1414	28	28	42.8	795	98.989	1.0629	17	17	24.3	795	33.435	0.71865	22	22	29.1	795	74.611	0.90384
P54920	NAPA	PM							6	6	26.8	295	4.5757	0.45171							2	2	8.8	295	2.7051	0.72591
P55010	EIF5	PM																															2	2	4.9	431	1.7024	2.3703
P55011	SLC12A2	PM	22	22	22.2	1212	82.533	0.47912	21	21	22.2	1212	149.2	0.72053	19	19	20.6	1212	48.312	1.0983	25	25	25.2	1212	59.816	0.76682	22	22	23	1212	62.696	0.44955	27	27	27.6	1212	104.8	1.0441
P55036	PSMD4		3	3	14.9	377	4.9801	0.67502	7	7	30.8	377	173.49	0.52605	5	5	22.3	377	8.9507	0.93299	3	3	16.2	377	4.9415	0.74909	6	6	28.6	377	8.6274	0.67442	5	5	20.2	377	18.205	0.69173
P55039	DRG2		5	4	16.8	364	8.6383	0.77218	8	7	22.8	364	9.9163	0.44221	3	2	7.7	364	4.4475	0.78189													5	5	13.2	364	5.8929	0.64617
P55060	CSE1L		7	7	10.7	971	19.632	0.41985	9	9	10.4	971	25.491	0.69776	15	15	18.9	971	22.27	1.8443	6	6	9.2	971	8.3555	1.0193	11	11	14.3	971	16.569	0.47121	7	7	9.4	971	17.463	0.63187
P55072	VCP		17	17	30.3	806	30.311	0.46236	36	36	56.7	806	323.31	0.24654	15	15	27.9	806	44.854	0.7912	29	29	52.1	806	142.09	0.64406	18	18	31.1	806	53.731	0.40915	20	20	33.1	806	87.486	0.57927
P55082	MFAP3	PM	4	4	10.5	362	3.5621	0.57642	5	2	15.5	362	7.2244	0.61326	2	2	5.8	362	2.4194	1.0633	2	2	5.2	362	2.5759	0.70576	4	4	9.7	362	2.2752	0.35341	3	3	7.7	362	6.0627	0.7367
P55084	HADHB		23	23	47.7	474	38.94	0.6615	24	24	59.9	474	121.17	0.34166	26	26	58	474	85.163	0.80302	17	17	42.6	474	38.395	0.78892	18	18	34.8	474	21.602	0.64705	11	11	36.5	474	31.217	0.72961
P55085	F2RL1	PM	3	3	7.6	397	2.2866	0.86839							5	5	10.8	397	7.119	0.74543	3	3	8.6	397	2.4434	1.0372							3	3	7.6	397	2.6907	0.93843
P55196	MLLT4	PM																															3	3	2.1	1824	2.0481	0.80921
P55199	ELL																										2	2	3.4	621	1.3219	0.71314
P55209	NAP1L1		3	2	10.2	391	7.0414	0.51326	8	8	17.6	391	34.494	0.31925	4	3	13	391	6.7519	0.71561	2	2	5.6	391	1.5148	0.59423							3	3	10.5	391	6.1872	0.47244
P55265	ADAR		3	3	3.5	1226	4.3447	0.43873	18	18	20.7	1226	37.663	0.41362	14	14	14.8	1226	21.284	1.1877	9	9	11.1	1226	19.473	0.76093	16	16	17.5	1226	26.163	0.56847	18	18	18.3	1226	41.613	0.82842
P55268	LAMB2								6	6	4.8	1798	6.2535	0.83107
P55283	CDH4	PM	4	3	7.1	916	3.1084	2.9323	12	10	18.1	916	46.8	0.72409
P55285	CDH6	PM							3	3	4.1	790	2.5135	2.1687
P55735	SEC13		5	5	27.3	322	14.442	0.92425	6	6	31.4	322	14.776	0.39944	5	5	24.5	322	9.7239	0.8239							7	7	38.5	322	11.081	0.82558	5	5	24.5	322	9.3188	0.7471
P55786	NPEPPS		3	3	4	919	5.6038	0.69087	16	16	21.3	919	23.172	0.36328	10	10	12.8	919	12.802	0.9777	2	2	2.8	919	3.5372	0.76297	2	2	2.8	919	3.1155	0.64678	3	3	4	919	8.2136	0.62413
P55795	HNRNPH2		12	3	28.7	449	3.0047	0.77947	16	6	42.8	449	37.996	0.46153	14	4	33.9	449	12.186	1.3445	15	5	38.3	449	75.622	0.9353	11	2	24.9	449	2.3322	0.7641	13	5	36.3	449	10.546	0.99627
P55854	SUMO3														2	2	20.4	103	1.8763	0.78848
P55884	EIF3B		14	14	23.1	814	21.267	0.8096	22	22	31.4	814	110.06	0.60826	15	15	27.9	814	29.957	0.86229	20	20	33.2	814	52.94	0.7089	23	23	39.4	814	41.671	0.71442	19	19	29.6	814	78.529	0.64237
P55899	FCGRT	PM	3	3	14.5	365	2.6563	0.69163	5	5	20.8	365	2.1679	0.69765	3	3	14.5	365	1.661	0.87534							4	4	17.8	365	1.9526	0.567
P56159	GFRA1	PM	5	5	10.8	465	9.0456	3.1096	12	11	26.9	465	59.94	0.9845													7	7	16.1	465	25.458	0.65604	8	8	19.1	465	48.199	1.6734
P56182	RRP1																				2	2	5.4	461	1.6143	0.92292
P56192	MARS		8	8	13.1	900	12.159	0.60516	22	22	32.1	900	37.198	0.6733	19	19	28.3	900	69.072	1.6375	15	15	24.9	900	62.965	0.84439	19	19	31.9	900	34.222	0.56955	15	15	22.8	900	33.199	0.75254
P56199	ITGA1	PM	15	15	12.8	1179	25.07	0.61535	18	18	16.2	1179	66.405	0.9548	23	23	20.7	1179	57.32	1.3452							4	4	4	1179	3.7342	0.97193	20	20	18.1	1179	54.516	1.2151
P56282	POLE2														2	2	4.6	527	1.3986	0.91166
P56377	AP1S2								2	2	15.9	157	3.2942	0.37025
P56537	EIF6		4	4	22.9	245	8.5218	0.81256	6	6	42.9	245	62.753	0.41279	4	4	22.9	245	20.646	0.8783	8	8	46.5	245	66.361	0.93926	4	4	22.9	245	5.4733	0.68979	7	7	43.3	245	22.79	0.71328
P56545	CTBP2		8	8	22.5	445	14.706	0.72283	8	8	20	445	20.531	0.4163	5	5	16	445	11.799	0.90291	3	3	8.3	445	2.7494	0.84036	6	4	15.1	445	9.6205	0.89296	7	7	22	445	30.452	0.79798
P56589	PEX3														3	3	6.4	373	1.4738	1.2426
P56749	CLDN12	PM													3	3	11.5	244	1.6701	0.88142	4	4	12.3	244	4.4515	0.83536							3	3	9.8	244	5.8559	0.22158
P56937	HSD17B7	PM							6	6	17.9	341	4.2472	0.50518
P57087	JAM2	PM													5	5	19.8	298	9.5675	0.88968	5	5	18.8	298	13.104	1.2509							2	2	7.4	298	2.2047	1.1378
P57088	TMEM33		6	6	21.9	247	22.013	0.81222	8	8	25.5	247	16.387	0.44776	12	12	43.3	247	42.183	1.2198	7	7	25.1	247	22.233	1.0364	9	9	32.8	247	39.338	0.91687	7	7	24.7	247	17.586	0.85922
P57740	NUP107														3	3	4	925	4.0794	2.2091							3	3	4.6	925	1.9392	1.0423
P57772	EEFSEC								2	2	4.2	596	2.6509	0.48165
P58317	ZNF121														2	2	5.6	390	2.6365	0.86738
P58335	ANTXR2	PM													23	21	36.4	489	75.483	1.139	20	18	33.3	489	73.597	1.3107
P58658	EVA1C		4	4	10.7	441	3.6016	1.3651	4	4	10.4	441	4.6926	0.75536
P59998	ARPC4		3	3	18.5	168	2.8249	0.886	3	3	18.5	168	6.0809	0.29384	2	2	13.7	168	2.6835	1.5115	5	5	25	168	5.69	0.63864							5	5	25	168	3.4138	0.59947
P60033	CD81	PM	6	6	32.6	236	87.638	0.5015	6	6	30.5	236	323.31	0.46397	5	5	31.4	236	128.31	0.90524	5	5	28.8	236	160.2	1.121	5	5	30.9	236	76.494	0.51979	3	3	19.5	236	36.615	0.83045
P60174	TPI1		5	5	26.9	286	6.5874	0.54631	10	10	38.1	286	23.587	0.30283	7	7	30.1	286	8.8758	0.86978	8	8	37.1	286	26.118	0.41138	5	5	20.6	286	7.3434	0.39269	8	8	37.8	286	30.002	0.5248
P60228	EIF3E		9	9	17.8	445	10.417	0.56081	6	6	12.8	445	4.0985	0.38986	9	9	16.2	445	9.5567	0.92706	2	2	4.5	445	6.0069	0.6043	9	9	18.4	445	6.8286	0.54799	6	6	15.1	445	8.2167	0.57461
P60660	MYL6								3	3	25.2	151	3.2169	0.25275	4	4	31.8	151	12.193	2.4674
P60842	EIF4A1		26	14	54.7	406	132.53	0.78583	32	17	70.7	406	323.31	0.52266	26	14	54.7	406	166.54	0.79863	27	23	65	406	172.78	0.61348	26	14	52.7	406	83.484	0.77112	28	15	63.1	406	277.81	0.56517
P60866	RPS20		3	3	26.1	119	1.9601	0.8206	8	8	53.8	119	113.25	0.43267	2	2	16	119	2.4233	1.9477	6	6	31.9	119	7.2446	0.82571	2	2	15.1	119	2.1852	0.99793	2	2	16.8	119	3.0884	1.4231
P60891	PRPS1														3	3	9.1	318	4.4862	0.91901	2	2	6	318	2.4877	0.68258
P60900	PSMA6		5	5	21.1	246	6.5468	0.54403	10	10	42.3	246	12.4	0.24741	5	5	21.1	246	6.3982	0.82078							3	3	12.6	246	2.3828	0.49432	4	4	17.5	246	5.3888	0.65387
P60953	CDC42	PM	3	2	16.8	191	2.3948	0.60296	6	5	37.2	191	8.9739	0.22652							7	6	33.5	191	6.7103	0.62767	3	3	19.9	191	3.5588	0.52632	4	4	27.7	191	8.2679	0.54843
P60981	DSTN		7	7	43	165	12.442	0.85107	10	9	71.5	165	30.317	0.38387	2	2	13.9	165	5.3674	0.74505							4	4	24.2	165	5.7494	0.63396	5	5	35.8	165	8.9625	0.50799
P60983	GMFB								3	2	22.5	142	6.6788	0.48836
P61006	RAB8A	PM	7	3	25.6	207	2.5386	0.77157	7	3	29	207	4.2714	0.30838							6	4	32.4	207	24.811	0.90364	8	4	35.3	207	4.8175	0.84168	6	4	32.4	207	28.055	0.89417
P61009	SPCS3		3	3	17.8	180	4.7769	0.79301	2	2	11.7	180	3.0688	0.44641	4	4	21.7	180	24.252	0.48089	3	3	10	180	5.4124	1.0289	3	3	15.6	180	5.5996	0.88915	4	4	12.2	180	5.4392	0.85125
P61011	SRP54								4	4	9.1	504	2.486	0.43519	4	4	6.9	504	3.6987	1.2769							2	2	3.8	504	1.3904	0.79882
P61019	RAB2A		12	5	59.9	212	40.032	0.73889	13	7	67.9	212	57.739	0.3887	13	5	59.4	212	68.149	0.95257	13	8	59.9	212	145.96	0.92615	12	6	59.9	212	44.183	0.88298	11	6	52.8	212	49.117	0.87806
P61020	RAB5B	PM	5	2	27.9	215	4.232	0.74345	6	4	37.2	215	4.8872	0.36234	7	4	37.7	215	5.8317	0.91534	5	3	28.4	215	8.1067	0.91815							5	2	27.9	215	6.8452	0.74742
P61026	RAB10	PM	12	9	58.5	200	15.375	0.72357	12	9	51.5	200	25.1	0.29475	7	4	32.5	200	7.9862	0.81374	5	3	24	200	8.17	0.96264	8	5	38	200	8.3363	0.72903	5	3	30.5	200	11.983	0.60389
P61077	UBE2D3	PM							2	2	14.3	147	1.8279	0.59032							2	2	14.3	147	1.5093	0.68014
P61081	UBE2M		7	7	31.7	183	10.657	0.81271	9	9	41	183	14.671	0.51307	7	7	34.4	183	8.4355	0.89637	5	5	25.7	183	9.0493	0.54754	5	5	24.6	183	6.1119	0.66616	5	5	25.7	183	11.125	0.48959
P61086	UBE2K																																3	3	14	200	1.7826	0.61291
P61106	RAB14	PM	6	6	40	215	11.556	0.76406	13	13	68.4	215	57.703	0.30756	11	11	58.1	215	22.506	1.056	8	8	49.3	215	27.347	0.86772	8	8	48.8	215	10.25	0.70405	9	9	46.5	215	29.684	0.76783
P61158	ACTR3		7	7	25.8	418	9.4839	0.68384	9	9	34.7	418	17.509	0.26929	11	11	34.4	418	25.383	1.1112	2	2	8.6	418	4.2441	0.54231							2	2	10.5	418	2.552	0.57301
P61160	ACTR2		3	3	9.9	394	6.9236	0.72644	6	6	18.8	394	6.2215	0.31164	8	8	22.3	394	11.371	1.4616							3	3	8.1	394	1.1903	0.72619
P61163	ACTR1A		2	2	8.8	376	4.3284	0.83172	9	6	37	376	62.138	0.39661	3	3	11.4	376	16.474	0.79307	3	3	9.8	376	3.8557	0.55565	2	2	8.5	376	5.2136	0.65445	6	3	26.6	376	16.614	0.60231
P61201	COPS2														2	2	5.2	443	3.1369	1.2952
P61221	ABCE1		15	15	28.4	599	25.677	0.6795	17	17	33.6	599	34.281	0.42659	4	4	9.5	599	6.2347	0.53216	5	5	11.7	599	5.3871	0.59067	4	4	8.8	599	8.1108	0.65394	3	3	7.2	599	4.248	0.49721
P61224	RAP1B	PM																															4	4	20.7	184	7.8817	0.67861
P61225	RAP2B	PM	6	6	35.5	183	6.1313	0.80214	6	4	36.1	183	5.2324	0.48476	6	3	32.2	183	5.2871	1.0849	3	2	13.7	183	10.164	1.1737	4	4	26.2	183	2.5524	0.85522	4	3	26.8	183	4.8459	0.81492
P61247	RPS3A		15	15	51.5	264	38.342	0.60396	18	18	56.4	264	323.31	0.33603	16	16	58	264	102.98	0.86421	19	19	65.9	264	114.9	0.8015	11	11	47.3	264	21.932	0.6266	15	15	52.7	264	121.6	0.68608
P61254	RPL26								10	10	42.1	145	11.74	0.4386							16	16	64.8	145	33.64	0.80658	8	8	37.2	145	10.401	0.87492	13	13	48.3	145	49.858	0.66359
P61289	PSME3								2	2	11.8	254	3.7746	0.3133
P61313	RPL15		3	3	14.7	204	4.454	0.90628	15	15	56.4	204	25.175	0.52459	9	9	36.8	204	14.412	0.85294	11	11	41.7	204	36.583	0.83978	9	9	41.7	204	11.516	0.76355	10	10	39.2	204	23.393	0.7466
P61353	RPL27		5	5	31.6	136	6.0476	1.0205	10	10	54.4	136	25.23	0.39175	6	6	42.6	136	9.2895	0.70517	9	9	54.4	136	24.709	0.74437	6	6	39	136	12.19	0.95673	9	9	54.4	136	38.985	0.58973
P61421	ATP6V0D1	PM							3	3	12	351	3.3046	0.3061	4	4	10.8	351	3.2249	1.1294							3	3	6.8	351	3.1455	0.63147	5	5	14.8	351	9.4016	0.63804
P61586	RHOA	PM							7	2	42.5	193	8.0005	0.32062
P61619	SEC61A1								3	3	6.3	476	3.1708	0.48717	3	3	4.6	476	3.8223	1.172							3	3	6.3	476	3.5883	0.74249	6	6	12.4	476	7.2275	0.81481
P61626	LYZ														2	2	12.2	148	1.5412	0.050955
P61764	STXBP1	PM													2	2	5.1	594	2.5289	1.1108													3	3	5.2	594	4.0191	0.73773
P61769	B2M	PM	4	4	40.3	119	9.9152	0.71672	4	4	37.8	119	9.3315	0.2486	6	6	46.2	119	15.023	0.82433	7	7	54.6	119	38.081	0.87188	4	4	40.3	119	8.9403	0.78345	3	3	31.9	119	4.9571	0.91429
P61923	COPZ1		2	2	14.1	177	2.6444	0.64567	4	4	35	177	5.8021	0.41164							3	3	22	177	2.5625	0.61552	2	2	20.9	177	4.5071	0.73185	5	5	39	177	8.1599	0.55769
P61956	SUMO2																																3	2	33.7	95	17.934	0.84064
P61962	DCAF7								3	3	12.3	342	4.4138	0.47185	3	3	9.9	342	4.1412	0.74475							2	2	5.6	342	1.4537	0.88331	6	6	23.4	342	12.901	0.69109
P61964	WDR5		6	6	25.4	334	10.722	0.66475	7	7	32.9	334	18.881	0.3501	6	6	23.7	334	14.216	0.61914	3	3	11.4	334	6.6822	0.63068	6	6	28.4	334	10.674	0.61478	10	10	42.5	334	33.079	0.72583
P61966	AP1S1														2	2	15.8	158	2.9875	1.0469
P61978	HNRNPK		18	18	43	463	39.851	0.72964	24	24	51	463	210.46	0.39494	19	19	46.7	463	96.844	0.76446	24	24	65	463	126.84	0.86106	17	17	41.3	463	37.075	0.69711	23	23	52.9	463	111.15	0.79836
P61981	YWHAG		6	3	24.7	247	6.6591	0.84497	7	4	27.5	247	125.57	0.31253	5	3	21.1	247	6.9214	1.0753	10	6	42.1	247	38.513	0.69661	6	3	27.1	247	4.6468	0.60623	6	3	27.1	247	24.208	0.71684
P62070	RRAS2	PM	5	3	28.9	204	4.7165	0.82235	6	4	39.7	204	11.513	0.4011	11	9	53.4	204	37.655	0.96775	9	8	41.7	204	51.965	0.87934	6	4	33.3	204	6.3792	0.85804	5	3	32.4	204	28.668	0.78936
P62081	RPS7		10	10	40.7	194	22.27	0.68435	15	15	48.5	194	94.197	0.43648	9	9	43.3	194	21.308	0.75722	19	19	58.2	194	27.866	0.74947	11	11	57.7	194	27.91	0.77216	20	20	57.2	194	49.485	0.65723
P62136	PPP1CA	PM	9	3	31.2	330	19.093	0.61488	15	5	46.1	330	41.526	0.3956	12	3	39.7	330	37.303	0.82159	9	2	27.9	330	18.522	0.80884	12	3	38.8	330	6.0107	0.75251	15	5	50	330	50.94	0.78375
P62140	PPP1CB	PM	7	2	25.1	327	4.4533	0.76548	13	5	42.2	327	8.4901	0.41732	10	2	30.9	327	1.4524	1.3374	8	2	24.2	327	1.8721	1.0055	12	4	38.2	327	7.9492	0.70882	12	3	41.9	327	17.033	0.83785
P62191	PSMC1		10	10	27.3	440	19.403	0.49766	11	11	29.5	440	16.23	0.49505	12	12	37.7	440	28.236	1.2582	12	12	31.8	440	20.922	0.79664	6	6	14.5	440	10.045	0.54211	9	9	23.2	440	18.061	0.6207
P62195	PSMC5		9	8	34.2	406	15.012	0.48364	12	11	43.8	406	93.825	0.45214	10	9	33.5	406	24.858	1.4311	12	11	41.1	406	40.3	0.82483	12	12	34.5	406	13.681	0.54374	13	13	44.3	406	32.954	0.71327
P62241	RPS8		11	11	53.4	208	57.218	0.81787	21	21	62.5	208	323.31	0.51426	17	17	60.1	208	127.89	0.86424	22	22	68.8	208	188.55	0.78416	16	16	60.1	208	104.4	0.82888	21	21	63.5	208	128.5	0.6636
P62244	RPS15A		6	6	42.3	130	8.5452	0.77971	6	6	34.6	130	16.981	0.49821	5	5	35.4	130	6.9933	0.87156	6	6	38.5	130	11.6	0.79843	4	4	20.8	130	5.5573	0.85793
P62249	RPS16		4	4	26.7	146	7.6047	0.66607	7	7	45.2	146	27.012	0.34976	4	4	22.6	146	3.777	0.72987	6	6	39.7	146	4.3916	0.75007	2	2	10.3	146	1.2934	0.69651	4	4	26.7	146	8.9864	0.59438
P62258	YWHAE	PM	12	10	50.6	255	23.682	0.72442	9	7	30.2	255	36.946	0.29323	8	6	35.3	255	13.671	1.002	12	10	70.2	255	29.091	0.63407	7	5	33.3	255	9.3596	0.58209	8	6	36.9	255	23.158	0.62299
P62263	RPS14		2	2	7.9	151	2.0138	0.71253	6	6	33.1	151	17.544	0.43197	3	3	24.5	151	2.9907	0.7251	5	5	26.5	151	9.0194	0.73325	3	3	32.5	151	1.9902	0.82304	3	3	19.2	151	5.2439	0.56535
P62266	RPS23								6	6	44.1	143	35.663	0.45561	2	2	15.4	143	2.598	0.76235	6	6	49.7	143	6.6032	0.70458	2	2	15.4	143	3.1026	0.81549	2	2	15.4	143	3.7375	0.73569
P62277	RPS13								3	3	26.5	151	4.7297	0.36502							2	2	15.2	151	1.1975	0.63396							2	2	15.2	151	2.9069	0.49422
P62280	RPS11		18	18	70.9	158	32.963	0.7013	19	19	72.8	158	126.34	0.47918	15	15	62	158	33.073	0.86959	20	20	74.7	158	120.08	0.79095	14	14	62	158	37.044	0.74285	28	28	82.9	158	145.2	0.64357
P62314	SNRPD1		2	2	20.2	119	3.5036	1.6865	3	3	37	119	10.464	0.43174							3	3	37	119	9.5392	0.88664	2	2	27.7	119	5.9915	0.82588	2	2	20.2	119	6.1795	0.91794
P62316	SNRPD2																				3	3	22	118	4.544	0.50337
P62318	SNRPD3								2	2	24.6	126	3.334	1.0005							2	2	24.6	126	6.8107	1.1888	2	2	24.6	126	4.8975	0.93708	2	2	24.6	126	2.237	1.0725
P62330	ARF6	PM	3	3	21.1	175	3.8719	0.83878							5	5	41.7	175	2.593	1.2515
P62333	PSMC6		10	10	26.5	389	16.927	0.50513	17	17	52.2	389	43.531	0.43448	14	14	40.9	389	26.171	1.484	7	7	22.9	389	19.573	0.76028	9	9	33.9	389	13.694	0.59371	13	13	44.7	389	32.85	0.64402
P62424	RPL7A		5	5	19.5	266	5.2447	0.62939	15	15	44.7	266	164.52	0.39992	15	15	45.1	266	65.172	0.73249	16	16	45.5	266	46.492	0.6971	14	14	44.7	266	25.078	0.68114	17	17	45.1	266	51.397	0.59604
P62491	RAB11A	PM																			7	6	33.8	216	8.575	0.81064							6	6	30.6	216	13.254	0.80536
P62495	ETF1		9	9	24.5	437	17.635	0.80534	9	9	22.4	437	63.083	0.4656	6	6	14	437	14.589	0.78815	4	4	11.9	437	18.75	0.65012	10	10	25.2	437	25.286	0.84688	9	9	26.8	437	47.979	0.55612
P62633	CNBP																				4	4	28.2	177	4.2663	0.97397
P62701	RPS4X		20	20	61.2	263	44.11	0.65423	26	11	73.8	263	144.81	0.39074	26	26	73	263	63.176	0.84839	22	22	63.9	263	77.165	0.79261	23	23	63.1	263	44.494	0.6865	27	27	73.4	263	79.516	0.65746
P62714	PPP2CB																																5	5	17.2	309	6.9199	0.79877
P62750	RPL23A		4	4	20.5	156	4.9942	0.72853	9	9	37.2	156	23.177	0.44262	5	5	28.2	156	10.413	0.77622	10	10	44.2	156	30.914	0.70133	7	7	34	156	9.9657	0.78556	12	12	46.8	156	25.084	0.55537
P62753	RPS6		11	11	34.5	249	15.919	0.68607	20	20	49.4	249	142.53	0.43645	16	16	41.8	249	80.163	0.81322	17	17	35.7	249	77.033	0.75358	14	14	41.4	249	37.07	0.74555	16	16	32.9	249	54.775	0.67186
P62805	HIST1H4A		4	4	41.7	103	5.4705	0.38431	6	6	51.5	103	46.821	0.642	8	8	44.7	103	21.728	1.411	11	11	51.5	103	30.188	1.7626	5	5	42.7	103	8.9022	0.63096	3	3	29.1	103	6.8493	0.76048
P62820	RAB1A		14	7	66.8	205	23.254	0.654	18	8	86.8	205	73.116	0.39854	12	5	60.5	205	25.522	1.0007	13	7	64.4	205	23.561	0.78024	14	7	77.1	205	28.012	0.6859	15	9	62	205	33.634	0.71317
P62826	RAN		18	18	59.7	216	57.751	0.68769	19	19	59.7	216	323.31	0.54257	17	17	56.5	216	85.49	0.66306	22	22	63.9	216	268.91	0.63912	17	17	59.3	216	57.809	0.68518	22	22	61.6	216	165.55	0.60259
P62829	RPL23		5	5	45.7	140	11.742	0.69562	5	5	38.6	140	7.2645	0.51105	2	2	27.1	140	6.7193	0.88145	5	5	40.7	140	17.547	0.77664	3	3	32.9	140	8.0284	0.75915	3	3	34.3	140	15.085	0.65448
P62834	RAP1A	PM	3	3	12	184	2.6371	0.53333																			5	5	19.6	184	4.8095	0.42078
P62847	RPS24								3	3	29.3	133	14.641	0.47456	3	3	24.1	133	4.7772	0.94138	5	5	35.3	133	18.319	0.82723	4	4	34.6	133	5.7979	0.8828	4	4	35.3	133	11.954	0.71629
P62854	RPS26								3	3	31.3	115	3.6833	0.44749	3	3	31.3	115	2.6178	0.76528	3	3	31.3	115	4.164	0.69441	2	2	20.9	115	1.9296	0.79102	3	3	31.3	115	6.1946	0.69789
P62873	GNB1	PM	10	7	37.1	340	48.618	0.72876	12	7	42.4	340	182.04	0.39555	10	6	33.5	340	102.58	1.0862	9	6	27.6	340	79.671	0.93393	10	7	37.4	340	29.166	0.83309	14	9	56.2	340	152.14	0.95158
P62879	GNB2	PM	8	5	26.5	340	30.138	0.62546	11	4	33.2	340	49.703	0.4072	10	3	32.4	340	16.668	0.9086	9	3	26.5	340	44.404	0.90432	8	3	26.8	340	16.221	0.69942	11	6	40	340	50.326	0.87087
P62888	RPL30		3	3	35.7	115	6.4389	0.57368	2	2	30.4	115	21.016	0.53959	3	3	27	115	2.1766	0.92676	2	2	30.4	115	4.0656	0.5957	3	3	24.3	115	2.2098	0.50545	2	2	21.7	115	3.1649	0.61776
P62899	RPL31								2	2	18.4	125	3.8224	0.43361							2	2	15.2	125	2.8893	0.86255							2	2	15.2	125	3.0055	0.59486
P62906	RPL10A		14	14	53.9	217	25.478	0.62019	13	13	47	217	103.33	0.53712	14	14	51.6	217	44.124	0.84889	11	11	44.7	217	97.675	0.72771	13	13	48.8	217	24.416	0.72634	11	11	41.9	217	46.311	0.58048
P62913	RPL11		10	10	46.6	178	41.042	0.73859	17	17	57.9	178	145.04	0.46735	11	11	46.6	178	69.878	0.787	10	10	40.4	178	99.666	0.75201	5	5	28.1	178	21.798	0.75381	20	20	55.6	178	83.922	0.62815
P62917	RPL8		8	8	35.8	257	17.576	0.72817	11	11	39.7	257	72.725	0.40823	13	13	50.6	257	48.446	0.91316	13	13	43.2	257	132.46	0.85879	10	10	39.3	257	14.228	0.73314	10	10	37	257	64.691	0.81247
P62937	PPIA		2	2	11.5	165	1.8878	0.52153	5	5	41.8	165	16.921	0.45554	3	3	20.6	165	5.4311	0.51313	4	4	35.2	165	10.55	0.72783	2	2	13.3	165	2.6196	0.60028	3	3	19.4	165	2.1976	2.9806
P62979	RPS27A	PM	8	8	45.5	156	44.074	0.61675	14	14	58.3	156	250.98	0.39324	8	8	46.2	156	92.382	0.96881	13	13	54.5	156	97.479	0.89687	8	8	53.8	156	36.529	0.64385
P62987	UBA52	PM																															13	13	56.2	128	100.25	0.70294
P62993	GRB2	PM	3	3	12.4	217	1.4619	0.81026	4	4	17.1	217	4.0144	0.64296													5	5	20.3	217	3.8884	0.87337	3	3	10.6	217	1.8838	0.6418
P62995	TRA2B								8	8	29.5	288	8.8129	0.37267	3	3	6.6	288	4.4774	0.54166	8	8	25.7	288	23.419	0.97918	4	4	10.4	288	4.2024	0.90223	8	8	25	288	29.944	0.97406
P63000	RAC1	PM	8	7	44.8	192	13.4	0.6588	12	5	48.4	192	19.097	0.21393	8	7	38	192	12.843	0.82134	13	12	48.4	192	20.573	0.83394	7	7	39.1	192	8.845	0.65459	5	2	28.6	192	7.7951	0.75255
P63010	AP2B1	PM	5	5	6.3	937	3.0979	0.65353	15	8	16.5	937	23.949	0.44985	8	4	10.5	937	7.7266	1.1681	7	5	9.8	937	5.497	0.92181	8	8	8.1	937	7.7739	0.67561	8	8	8.4	937	8.9087	0.74936
P63092	GNAS		8	7	21.8	394	7.841	0.63988	13	12	28.9	394	52.969	0.53695	8	7	20.3	394	10.301	1.1851	7	6	18.8	394	24.935	0.89466	7	6	17	394	5.8533	0.66999	6	5	16.8	394	7.9969	0.61109
P63096	GNAI1	PM	11	6	28.5	354	17.738	0.81075	19	8	42.9	354	31.145	0.38385	11	4	33.9	354	9.2255	1.3347	6	2	18.9	354	8.8126	1.2995	13	6	34.5	354	12.687	0.81191	13	6	37	354	20.133	1.0577
P63104	YWHAZ		9	7	42.9	245	41.359	0.70749	11	9	42.9	245	202.56	0.34637	11	9	45.7	245	70.017	0.92894	15	11	58.8	245	112.18	0.63426	6	4	29.4	245	7.7054	0.44946	7	5	34.3	245	52.202	0.54487
P63151	PPP2R2A		7	7	19.5	447	15.831	0.56832	12	12	30.6	447	125.5	0.57416	5	5	11.6	447	11.701	1.0605							7	7	19.7	447	13.736	0.62326
P63162	SNRPN														7	7	27.5	240	8.4315	0.39234	5	5	23.3	240	7.995	0.96015	5	5	21.2	240	8.2529	0.90124	4	4	18.3	240	6.0923	0.96231
P63165	SUMO1	PM							2	2	18.8	101	2.922	0.46076																			2	2	28.7	101	2.6108	0.65575
P63167	DYNLL1	PM																			2	2	25.8	89	3.2399	0.76935
P63241	EIF5A								4	4	30.5	154	4.4129	0.23424
P63244	GNB2L1	PM	23	23	73.2	317	150.87	0.75441	23	23	83	317	323.31	0.49519	24	24	75.1	317	217.57	0.68558	23	23	82	317	208.35	0.81503	22	22	73.2	317	91.78	0.9106	21	21	77.6	317	276.1	0.7296
P63261	ACTG1	PM							43	3	80.8	375	323.31	0.3118
P67775	PPP2CA	PM	3	3	10.4	309	3.1376	0.69994	6	4	22	309	4.2522	0.31835	3	3	10.7	309	4.7391	0.82054
P67809	YBX1		4	4	28.7	324	58.573	0.64449	10	6	47.2	324	148.08	0.41864	7	7	42.3	324	63.553	0.91546	12	9	54	324	320.29	0.78718	12	9	54.9	324	92.028	0.78748	12	9	51.9	324	323.31	0.60046
P67812	SEC11A																				2	2	11.7	179	1.2555	0.79645							2	2	9.5	179	2.4894	0.6812
P67870	CSNK2B	PM	3	3	14.4	215	1.6403	0.59394	7	7	38.1	215	14.31	0.45191	3	3	12.6	215	3.7362	1.075	6	6	26.5	215	18.208	0.72922	2	2	6.5	215	1.2085	0.54737	6	6	30.2	215	9.5897	0.60933
P67936	TPM4								6	2	15.7	248	3.8796	0.32037	8	2	20.2	248	2.8011	1.0644
P68104	EEF1A1	PM	27	16	58.7	462	105.97	0.69248	28	13	64.5	462	323.31	0.37905	25	14	50.2	462	146.28	0.81206	25	14	61	462	138.25	0.66277	25	13	51.7	462	77.671	0.63519	32	16	62.6	462	146.51	0.46147
P68133	ACTA1								26	4	43.8	377	76.193	0.32558																			23	2	37.1	377	10.986	0.58727
P68363	TUBA1B														24	2	60.5	451	201.68	1.0105
P68366	TUBA4A		22	4	56.9	448	10.156	0.62244	25	4	62.3	448	36.527	0.27793							22	2	57.1	448	4.4211	0.043369
P68371	TUBB4B		27	4	67	445	286.55	0.75443	30	2	68.1	445	323.31	0.46124	26	3	60.9	445	296.75	1.1036
P68400	CSNK2A1	PM	10	9	28.1	391	18.53	0.5578	13	12	43	391	48.271	0.38928																			13	12	44	391	32.44	0.64821
P68402	PAFAH1B2	PM							3	3	14.8	229	4.6953	0.44538
P69849	NOMO3																										5	5	5.8	1222	6.9085	0.98814
P78310	CXADR	PM	19	19	55.1	365	68.516	0.37496	24	24	62.7	365	223.68	0.50225	18	18	54.5	365	86.102	0.75345	20	20	60.3	365	111.6	0.78461	16	16	48.5	365	39.922	0.48164	20	20	61.9	365	95.508	0.78216
P78324	SIRPA	PM	24	24	58.1	504	235.17	0.67144	25	25	54.8	504	323.31	0.63729													16	16	42.9	504	56.777	0.64771	9	7	26.8	504	37.302	0.91525
P78346	RPP30		3	3	15.3	268	1.8069	0.60654	4	4	19.4	268	6.9785	0.3283	3	3	14.9	268	2.4078	0.74333	3	3	13.1	268	3.952	0.82424							4	4	21.3	268	4.0973	0.8702
P78347	GTF2I		4	4	4.8	998	5.7056	0.26258	5	5	6.7	998	6.958	0.48213	17	17	20.4	998	32.797	1.9199	18	18	26	998	33.083	0.87653	9	9	11.1	998	14.834	0.63948	9	9	11.4	998	25.185	0.89678
P78348	ASIC1	PM																									4	4	8.5	528	3.8111	0.65965
P78357	CNTNAP1	PM	20	20	16.8	1384	45.506	1.9103	27	27	23.1	1384	78.517	0.99375	10	10	8.7	1384	16.599	2.1675													14	14	13.9	1384	31.399	1.2118
P78358	CTAG1A														4	4	43.9	180	6.126	1.0659	5	5	45.6	180	20.981	0.64861	2	2	30	180	2.2845	0.70955	5	5	51.7	180	27.413	0.63211
P78371	CCT2		18	18	42.1	535	42.222	0.54032	23	23	53.8	535	133.61	0.31554	19	19	42.2	535	71.142	0.91664	19	19	47.5	535	82.022	0.68635	18	18	41.7	535	38.308	0.48917	18	18	49.5	535	44.184	0.62554
P78380	OLR1	PM							3	3	9.9	273	4.2416	0.028268
P78395	PRAME	PM													3	3	8.1	509	1.6674	0.9176	2	2	6.1	509	2.6089	0.77808
P78406	RAE1		6	6	22.3	368	10.367	0.58173	6	6	18.5	368	18.143	0.39016	7	7	26.4	368	14.018	0.74964	4	4	10.6	368	9.2898	1.3369	9	9	29.3	368	8.009	0.62437	11	11	39.7	368	28.484	0.76822
P78410	BTN3A2	PM	2	2	6	334	2.1033	0.93292	7	4	24.6	334	4.175	0.69181	11	7	37.1	334	17.273	1.1801							5	4	14.1	334	6.1922	0.99402	5	3	16.8	334	4.7137	1.4117
P78504	JAG1	PM	22	21	23	1218	74.737	1.0354	20	19	18.4	1218	100.61	0.8888	8	7	9.7	1218	18.859	1.7148	3	2	3	1218	1.4541	0.92638							11	10	12.7	1218	24.006	0.86592
P78527	PRKDC		78	78	20.7	4128	172.83	0.2621	80	80	22.8	4128	272.94	0.5651	175	175	42.7	4128	323.31	2.7711	111	111	31.8	4128	314.19	0.83606	70	70	20.1	4128	119.31	0.56939	113	113	27.8	4128	323.31	0.98547
P78536	ADAM17	PM	15	15	21.8	824	49.973	0.74697	22	22	27.7	824	264.07	0.40803	22	22	27.5	824	105.48	0.92163	24	24	31.6	824	92.489	0.782	21	21	23.9	824	86.534	0.71643	17	17	21.6	824	50.13	0.95615
P78552	IL13RA1	PM	2	2	5.2	427	2.1407	1.0597	3	3	8	427	3.4689	0.46181													3	3	8.2	427	3.2594	1.3276
P82650	MRPS22		4	4	16.9	360	4.8303	0.55998	3	3	9.2	360	3.4726	0.38849	9	9	34.4	360	18.011	0.90514							8	8	30.8	360	14.447	0.8642	9	9	26.7	360	18.005	0.71448
P82664	MRPS10																										3	3	16.4	201	3.2965	0.82979
P82673	MRPS35		3	3	15.8	323	3.0017	0.71084	6	6	22.6	323	4.8062	0.4049	5	5	15.8	323	28.917	0.96975	5	5	20.7	323	4.2809	0.81104							4	4	15.5	323	3.9747	0.95873
P82675	MRPS5		4	4	15.6	430	3.6971	0.77334	10	10	33.5	430	14.079	0.51209	14	14	36.3	430	18	0.89345	7	7	22.6	430	7.575	0.91135	5	5	15.6	430	7.784	0.75328	12	12	33.7	430	18.318	0.93146
P82912	MRPS11		4	4	28.9	194	4.1703	0.73113	6	6	43.8	194	10.937	0.52348	4	4	23.2	194	5.0643	1.1941	3	3	22.2	194	5.9633	0.96501	3	3	22.2	194	5.5727	0.83248	3	3	22.2	194	5.3245	0.87851
P82930	MRPS34								4	4	18.8	218	2.3372	0.46461	6	6	27.5	218	3.8569	1.0331	3	3	15.6	218	3.8927	0.92536	5	5	22.5	218	3.8641	0.96791	2	2	7.3	218	1.7189	0.71076
P82933	MRPS9		2	2	5.1	396	1.5091	0.66602	8	8	18.9	396	37.512	0.5471	8	8	25.3	396	14.812	1.3139							5	5	14.4	396	8.254	0.86501	7	7	17.9	396	17.199	0.88442
P82979	SARNP														2	2	11.9	210	2.4781	0.76008
P83111	LACTB		4	4	9.5	547	1.9633	0.93999	9	9	12.1	547	8.6696	0.38493							2	2	3.8	547	1.4608	1.1901
P83731	RPL24		8	8	40.8	157	12.053	0.65884	9	9	35.7	157	39.161	0.47065	8	8	37.6	157	19.597	0.87013	9	9	35.7	157	58.708	0.73427	8	8	38.9	157	18.515	0.67827	10	10	42	157	29.055	0.65566
P84022	SMAD3	PM	8	4	22.8	425	12.258	0.92279	12	6	25.9	425	19.846	0.4401	3	3	8.5	425	2.3914	0.83661	2	2	5.9	425	2.569	0.66109
P84077	ARF1	PM	6	4	28.2	181	12.889	0.8612	9	6	53	181	40.047	0.51446	6	3	43.6	181	11.913	0.97173	6	3	40.3	181	8.3347	0.70187	8	4	58.6	181	10.713	0.74709	7	3	50.8	181	36.946	0.68344
P84085	ARF5	PM							5	2	33.3	180	4.0391	0.61361	6	3	42.2	180	3.3896	0.75827													7	3	44.4	180	12.415	0.64664
P84095	RHOG	PM	7	6	41.9	191	7.1019	0.73689	8	7	59.2	191	22.155	0.43404	4	3	25.1	191	2.1277	0.77564	5	4	40.8	191	10.807	0.77455	3	3	19.4	191	3.352	0.73833	2	2	19.9	191	9.5012	0.68362
P84098	RPL19								5	5	21.9	196	9.3627	0.38908	3	3	16.8	196	4.5844	1.0312	7	7	24	196	9.5535	0.77262	3	3	16.8	196	4.391	0.54097	2	2	10.2	196	1.8785	0.62128
P84103	SRSF3		4	4	28.7	164	6.2157	0.74879	6	5	35.4	164	17.109	0.36221	8	7	42.1	164	19.123	0.52245	12	11	54.9	164	36.862	0.85041	8	7	42.1	164	12.852	0.82161	11	10	51.8	164	29.103	0.89591
P86791	CCZ1								2	2	6.4	482	5.5243	0.40938																			2	2	4.6	482	4.4647	0.45043
P98088	MUC5AC	PM							8	8	2.8	5654	7.3388	1.2556
P98155	VLDLR	PM	12	12	18.2	873	14.749	1.1081	13	13	19.6	873	47.079	1.3218	4	4	7.7	873	4.1596	3.468	4	4	6.6	873	3.191	1.351
P98160	HSPG2	PM	23	23	6.8	4391	44.11	1.4907	59	59	18.8	4391	241.45	0.47706							18	18	4.9	4391	25.531	1.1437	2	2	0.7	4391	3.1963	1.0712	11	11	3.3	4391	16.596	0.64236
P98172	EFNB1	PM	12	12	52.6	346	78.491	0.51918	9	9	37.6	346	163.86	0.44711	14	13	54	346	167.59	0.92101	11	10	48.3	346	94.704	0.93442	13	13	58.1	346	60.558	0.47767	13	12	56.1	346	162.47	0.77418
P98194	ATP2C1								7	7	9.8	919	8.1152	0.43867	3	3	4.4	919	3.1873	1.3371	6	6	7.8	919	7.4296	0.91562
P98196	ATP11A	PM							4	3	5.4	1134	1.8275	0.56823																			3	2	2.9	1134	3.2164	0.68428
Q00059	TFAM								7	7	26.8	246	6.0116	0.40185	7	7	28	246	8.4876	1.0728	5	5	17.9	246	6.5037	0.74822							2	2	8.9	246	2.6003	0.6367
Q00325	SLC25A3	PM	8	8	24.6	362	15.131	0.70614	12	12	29.8	362	32.772	0.41609	13	13	34	362	29.463	0.93762	15	15	30.7	362	29.642	0.82281	10	10	29.3	362	16.171	0.70012	14	14	36.5	362	36.991	0.77305
Q00341	HDLBP	PM	3	3	3.2	1268	7.4249	0.714	11	11	11.6	1268	26.254	0.59167	4	4	4.3	1268	8.9739	2.018	10	10	9.9	1268	15.236	0.69334	11	11	10.5	1268	21.124	0.70118	5	5	4.4	1268	7.9326	0.76127
Q00534	CDK6		3	2	11.7	326	4.8293	0.97932	9	8	33.4	326	7.7133	0.53947	6	5	25.2	326	6.9827	1.295							3	2	10.7	326	3.0917	0.96324
Q00535	CDK5	PM	3	2	9.2	292	3.7452	0.88032	4	3	12	292	3.7034	0.55347							6	5	23.6	292	9.8021	0.85366	5	4	22.9	292	5.7643	0.69468	7	6	27.4	292	14.975	0.59262
Q00577	PURA								3	2	17.1	322	9.0432	0.39996													2	2	9.9	322	1.849	0.59914	5	3	22.7	322	4.2893	0.66836
Q00610	CLTC	PM	62	47	44	1675	168.76	0.47368	69	69	44.7	1675	323.31	0.40329	57	57	38.6	1675	256.26	1.3116	57	57	42.1	1675	261.18	0.73452	62	62	39.2	1675	152.91	0.58878	54	41	34.7	1675	195.66	0.7934
Q00653	NFKB2								2	2	4.1	900	1.4162	0.21146
Q00796	SORD		2	2	5.3	357	2.5115	0.76287	7	7	25.2	357	9.6751	0.29829	4	4	15.7	357	7.5913	0.9404							2	2	5.3	357	1.9568	0.63124	4	4	16.2	357	7.4175	0.62376
Q00839	HNRNPU		29	28	40.8	825	84.215	0.90603	53	52	53.3	825	323.31	0.41111	45	44	47.3	825	208.61	0.56717	50	49	53.5	825	323.31	0.84887	32	31	36.1	825	150.91	0.64725	46	45	51.6	825	323.31	0.77638
Q01082	SPTBN1	PM	18	17	9.7	2364	28.674	0.22044	28	26	15	2364	43.506	0.40833	17	17	10.1	2364	28.103	3.7133	2	2	0.8	2364	2.262	1.2327	7	7	4.6	2364	11.601	0.66491	6	6	3.5	2364	8.4504	1.036
Q01085	TIAL1		2	2	5.6	375	2.8595	0.6239	5	3	11.7	375	7.1505	0.38384	4	4	10.1	375	4.0285	0.97075	4	4	8.3	375	4.3386	0.82458	4	4	11.5	375	4.6204	0.71101	3	3	5.9	375	3.4076	0.64379
Q01105	SET								2	2	7.9	290	4.255	0.47589	2	2	7.2	290	5.4105	0.91725													2	2	7.2	290	4.3297	0.48999
Q01130	SRSF2								2	2	8.6	221	2.5403	0.53038							3	3	13.1	221	1.9224	0.46177							2	2	6.3	221	2.1022	0.70466
Q01518	CAP1	PM	14	13	32.8	475	63.609	1.3605	22	21	45.1	475	213.32	0.34355	10	10	21.1	475	84.185	0.40269	8	8	25.9	475	40.949	0.60604	13	13	30.5	475	43.622	0.75103	16	16	41.5	475	69.63	0.6215
Q01581	HMGCS1		7	7	14.4	520	28.866	0.56368
Q01650	SLC7A5	PM	12	11	19.7	507	81.911	0.49414	11	10	17.9	507	270.26	0.56518	10	9	16.8	507	96.078	1.1313	13	12	19.7	507	114.24	0.96138	8	7	16.2	507	67.584	0.62861	13	12	18.1	507	120.02	0.9329
Q01780	EXOSC10								9	9	15.8	885	9.2137	0.49668	12	12	19.4	885	12.782	1.3765	4	4	6	885	7.0236	1.0542	7	7	12	885	10.186	0.62123	5	5	7	885	11.211	0.95746
Q01813	PFKP		27	23	42	784	115.24	0.72427	40	35	53.1	784	323.31	0.38738	8	8	15.9	784	11.589	0.95223	4	3	7.4	784	8.6706	0.83397	7	5	8.8	784	4.9834	0.76003	5	2	6	784	3.8883	0.54698
Q01844	EWSR1	PM							3	3	7.3	656	40.468	0.28053							2	2	4.4	656	3.8744	0.7927							2	2	4.4	656	8.3284	0.78406
Q01968	OCRL	PM							5	5	5.7	901	5.6218	0.49245
Q01970	PLCB3																				2	2	1.5	1234	1.2074	0.88218							3	3	3.1	1234	5.5565	0.85975
Q01973	ROR1	PM	16	16	27.6	937	41.614	1.6674	23	22	36.3	937	119.21	0.5766	9	9	14.8	937	13.394	1.5181	3	3	5	937	1.7679	1.1266
Q01974	ROR2	PM							3	2	4	943	2.5862	0.59546													10	9	12.2	943	17.084	0.63804	9	8	11.5	943	23.026	0.84711
Q02127	DHODH	PM																									2	2	6.8	395	2.6808	0.85302
Q02218	OGDH		5	5	5.3	1023	5.471	0.74996	17	17	20.4	1023	42.49	0.30245	13	13	16.6	1023	26.688	0.94341	19	19	33.2	1023	34.107	0.83063	3	2	2.2	1023	2.3237	0.8454	7	7	7.4	1023	9.8957	0.80743
Q02224	CENPE		3	3	1.8	2701	1.1435	2.1381	2	2	1	2701	1.5925	0.57001	2	2	1.1	2701	1.77	1.5191													4	4	2.1	2701	2.8166	1.0294
Q02241	KIF23		2	2	3.1	960	5.5032	0.59753	4	4	5	960	4.8969	0.28585	8	8	9.7	960	33.237	0.9399	4	4	8.6	960	6.5176	0.75338	6	6	9.1	960	9.5065	0.38315	3	3	4.9	960	5.8661	0.66912
Q02297	NRG1	PM	4	4	6.4	640	4.9082	3.1236	4	4	7	640	6.4145	1.7293	3	3	5.5	640	10.006	1.4846	3	3	5.5	640	7.6638	0.9487	3	3	6.9	640	5.0887	0.77309	3	3	5.5	640	3.0066	0.52955
Q02383	SEMG2		5	4	13.2	582	3.806	0.20055
Q02487	DSC2	PM	11	8	17.2	901	60.439	0.46117	16	14	25.6	901	60.32	0.57038	10	10	15	901	25.979	0.9531	7	7	10.7	901	21.927	1.2048	30	30	43.5	901	307.37	0.75915	29	29	34.4	901	323.31	0.94198
Q02543	RPL18A		9	9	42	176	20.322	0.82479	19	19	66.5	176	54.763	0.44278	13	13	56.8	176	30.492	0.83027	19	19	72.2	176	93.554	0.79403	15	15	55.7	176	56.098	0.82036	20	20	77.8	176	98.934	0.6853
Q02750	MAP2K1	PM																			2	2	8.7	393	1.9426	0.74624
Q02790	FKBP4		8	8	20.9	459	11.76	0.63113	7	7	20.5	459	25.254	0.36785	4	4	10.7	459	6.6006	0.96858							6	5	12.4	459	3.0154	0.52835	6	6	17	459	17.115	0.59083
Q02809	PLOD1		3	3	5.6	727	1.5984	0.69481	11	11	18.4	727	27.326	0.33878							4	4	8.4	727	2.0545	0.56364	5	5	9.4	727	7.8309	1.1231	13	13	22.6	727	27.656	0.90933
Q02878	RPL6		4	4	17.4	288	4.7377	0.79185	15	15	50.3	288	54.502	0.37586	13	13	41.3	288	13.65	0.69536	4	4	12.5	288	4.0728	0.87709	11	11	34	288	14.566	0.76373	7	7	30.2	288	16.279	0.62639
Q02880	TOP2B		14	5	9.2	1626	4.5031	0.52448	29	17	18.5	1626	23.633	0.58469	6	3	3.8	1626	3.0524	0.69119	16	3	9.1	1626	4.4539	0.98554	18	7	10.9	1626	6.8471	0.62937	11	2	7.1	1626	3.2065	0.88989
Q02952	AKAP12	PM	3	3	2.3	1782	3.8264	0.23998							6	6	5.8	1782	9.1788	1.6429													6	6	4.7	1782	19.541	0.52034
Q02978	SLC25A11	PM	9	9	29.9	314	25.153	0.65089	13	13	44.6	314	100.02	0.37941	5	5	18.2	314	14.722	1.1505							8	8	31.5	314	15.737	0.83725	12	12	42.7	314	71.424	0.91093
Q03001	DST	PM							2	2	0.3	7570	2.5854	0.4231
Q03135	CAV1	PM	8	8	40.4	178	13.898	0.53661	12	12	59	178	40.311	0.48834	9	9	42.7	178	61.626	1.4446	10	10	43.3	178	35.296	0.87788	3	3	18.5	178	3.441	0.62328	3	3	17.4	178	5.6434	0.63231
Q03167	TGFBR3	PM	6	6	9.4	851	12.486	0.73027	5	5	8.1	851	6.5085	0.3689	17	17	24.6	851	35.743	0.74193	7	7	10.7	851	24.758	0.91521	4	4	7.6	851	8.1468	0.861	19	19	25.5	851	60.856	0.77523
Q03169	TNFAIP2		5	5	8.1	654	6.8348	0.85677	16	16	32.7	654	91.35	0.4452
Q03252	LMNB2		6	6	10.5	620	8.3828	0.49764	17	14	33.7	620	49.459	0.51692	15	14	29.2	620	28.521	0.74303	32	27	57.9	620	91.476	0.98528	19	19	32.1	620	39.008	0.74165	27	24	48.2	620	93.346	1.0499
Q03405	PLAUR	PM	6	6	20.6	335	9.8777	0.73001	5	5	27.5	335	22.65	0.26875	16	16	57.9	335	283.05	0.83891	16	16	59.1	335	323.31	0.90625							7	7	23.3	335	112.76	0.94017
Q03518	TAP1		2	2	4.8	808	1.4695	0.39668	5	5	12.5	808	20.985	0.36161	4	4	8.5	808	7.9131	0.82848	4	4	11.5	808	11.795	0.58855	3	3	8.5	808	3.6087	0.61667
Q03519	TAP2								5	4	8.3	686	4.093	0.2362	5	5	8.5	686	9.7738	1.1568							3	3	4.4	686	1.9758	0.73132
Q03701	CEBPZ																										3	3	2.9	1054	2.4598	0.44811
Q04206	RELA																																2	2	4.2	551	4.4584	0.75548
Q04637	EIF4G1		3	3	2.4	1599	3.2859	84.109	2	2	2.3	1599	3.832	0.75941	7	5	5.5	1599	10.857	1.9592							3	2	2.1	1599	2.31	0.83517	4	4	3.9	1599	2.3892	0.78743
Q04656	ATP7A	PM	13	13	10.9	1500	18.968	0.48678	11	10	9.3	1500	25.294	0.5589	11	11	10.5	1500	19.553	1.0766	12	12	9.3	1500	22.424	0.85083	10	10	7.9	1500	13.015	0.61462	16	15	13	1500	28.828	0.93036
Q04721	NOTCH2	PM	16	16	9.3	2471	41.34	0.44533	15	15	8.3	2471	59.737	0.48771	50	50	29.5	2471	318.84	1.7779	50	49	29.3	2471	310.86	0.96208	41	41	23.6	2471	172.3	0.65602	38	38	19.1	2471	278.9	1.0038
Q04759	PRKCQ	PM	2	2	3.1	706	1.2821	2.1371
Q04771	ACVR1	PM	9	9	19.3	509	13.112	0.57338	13	13	28.3	509	28.668	0.56157	11	11	21.4	509	20.237	0.84634	10	10	22	509	16.89	1.1612	6	5	13.4	509	11.751	0.60583	6	6	12.8	509	11.615	0.65891
Q04837	SSBP1																										2	2	10.8	148	1.2234	0.88268
Q04912	MST1R	PM	15	14	14.1	1400	38.805	0.59151	21	20	17.7	1400	63.164	0.34699
Q04917	YWHAH	PM	4	2	15	246	2.4235	0.70472	7	5	25.6	246	13.845	0.37072	6	4	24.8	246	5.8942	0.80351							7	5	32.5	246	9.8718	0.61229	6	4	30.9	246	11.573	0.64729
Q05048	CSTF1								5	5	15.5	431	13.994	0.42458
Q05193	DNM1	PM							16	7	17.9	864	18.986	0.84999
Q05639	EEF1A2		16	5	44.9	463	7.5084	1.0362	18	3	40.4	463	9.4257	0.34998	16	5	39.5	463	4.8802	0.88939	13	2	41.3	463	35.167	0.30077	18	6	42.5	463	8.1584	0.62233	24	8	57.7	463	26.782	0.47384
Q05655	PRKCD	PM																									3	3	4.6	676	1.1342	0.61457
Q06124	PTPN11		20	20	36	597	73.485	0.64835	21	21	45.6	597	128.44	0.7395	27	26	53.8	597	76.637	1.0313	26	26	50.1	597	242.98	0.9208	18	18	36	597	27.236	0.59577	13	13	26.5	597	31.354	0.84064
Q06136	KDSR		2	2	9	332	2.9274	0.69675	2	2	7.8	332	2.7973	0.48424	3	3	12	332	3.2717	1.2302
Q06203	PPAT		5	5	10.8	517	7.0904	0.77044	5	5	11.8	517	7.5021	0.36267
Q06210	GFPT1		16	12	29.3	699	52.56	0.80959	20	16	40.2	699	204.35	0.40972	7	7	13.2	699	8.6263	0.86754	3	3	5.7	699	1.7388	0.71274	11	11	21	699	22.369	0.57717	11	11	20.2	699	40.131	0.60368
Q06265	EXOSC9		2	2	5.2	439	4.0666	0.85158	4	4	11.4	439	18.918	0.48851	3	3	8.7	439	2.3094	0.92138	3	3	7.5	439	5.4587	0.79795	2	2	5.2	439	2.5746	0.63888
Q06323	PSME1														3	3	12	249	2.8682	2.8629
Q06418	TYRO3	PM	2	2	3.3	890	4.0775	0.69208	6	5	10.3	890	6.4246	0.88069							8	7	11.9	890	19.912	1.2891	9	9	16.2	890	18.052	1.0323	5	5	8.8	890	6.7262	1.2309
Q06481	APLP2	PM	6	6	8.9	763	4.2279	0.38651	10	9	14	763	4.5754	0.38784	10	10	13	763	19.75	1.2841	4	4	5.5	763	3.7491	0.79159							13	13	18	763	16.506	0.69039
Q06587	RING1														2	2	6.2	406	1.5829	0.74336
Q06609	RAD51		2	2	8.3	339	6.3356	0.80262							3	3	12.4	339	8.3276	1.1311							2	2	8.3	339	6.8437	0.84722	4	4	14.5	339	13.27	0.86487
Q06830	PRDX1		21	18	70.9	199	65.523	0.5931	27	24	83.4	199	323.31	0.81634	22	19	82.9	199	76.836	0.82374	23	20	80.4	199	120.96	0.61829	25	21	85.9	199	106.18	0.60228	25	21	83.4	199	136.84	0.51192
Q07020	RPL18		2	2	13.8	188	2.1176	0.75351	6	6	34.6	188	15.397	0.36292	5	5	28.2	188	10.956	0.75815	4	4	25	188	17.018	0.70185	6	6	31.4	188	7.7547	0.66484	4	4	25	188	12.095	0.65119
Q07021	C1QBP	PM	8	8	39.4	282	24.279	0.71249	7	7	34	282	41.996	0.37269	6	6	24.1	282	20.005	0.66027	4	4	27	282	15.92	0.69775	7	7	33.7	282	35.056	0.70293	6	6	33.7	282	26.472	0.72717
Q07065	CKAP4	PM	19	19	41.7	602	37.038	0.31566	18	18	39.4	602	107.86	0.34785	7	7	15.9	602	13.634	1.5529	10	10	25.7	602	15.59	0.77507	14	13	27.2	602	25.299	0.93513	14	14	32.1	602	55.645	1.0398
Q07157	TJP1	PM							4	4	3.8	1748	5.2431	0.5942	2	2	1.3	1748	2.2462	2.4198	2	2	2.1	1748	9.6669	0.90173							3	3	2.6	1748	2.2191	0.91476
Q07283	TCHH	PM																									3	2	1.3	1943	2.4256	0.77752
Q07666	KHDRBS1	PM	5	5	12.2	443	8.5802	0.64393	7	7	10.8	443	10.186	0.29762	7	7	14.2	443	13.036	0.67023	12	12	23	443	30.379	0.76946	7	7	14.2	443	10.877	0.76831	9	9	15.8	443	22.659	0.86323
Q07812	BAX																																4	4	30.7	192	10.68	0.9254
Q07864	POLE	PM													3	3	1.9	2286	3.0994	2.3793													3	3	1.5	2286	3.0514	1.0488
Q07866	KLC1								2	2	3.7	573	2.4738	0.53095	3	3	5.6	573	3.2566	1.5455
Q07889	SOS1	PM																															3	3	2.6	1333	1.5726	0.56657
Q07954	LRP1	PM	41	40	10.7	4544	70.281	0.55155	65	61	17.7	4544	129.21	0.5031	11	11	2.9	4544	16.893	1.4896	93	88	23.1	4544	300.46	1.0588	80	80	22.3	4544	153.04	0.69261	19	18	5.1	4544	25.079	0.96476
Q07955	SRSF1								9	8	36.3	248	16.484	0.50285	7	7	29.8	248	8.9791	0.52323	13	12	59.3	248	34.145	0.96264	6	6	21.8	248	9.4945	0.8764	10	9	46	248	20.196	0.87247
Q07973	CYP24A1	PM	2	2	4.5	514	2.3187	0.52725	5	5	12.3	514	2.2356	1.0494
Q08174	PCDH1	PM													3	3	3.1	1060	2.0573	0.97037	17	17	18	1060	88.576	0.84109	12	12	13.5	1060	22.27	0.66241	6	6	7.6	1060	14.18	0.81476
Q08211	DHX9		42	42	38.5	1270	236.08	0.6193	64	64	52.3	1270	323.31	0.44992	52	52	45.6	1270	323.31	1.2657	65	65	53.9	1270	323.31	0.98124	42	42	41.5	1270	207.9	0.66853	43	43	38.7	1270	260.48	0.8662
Q08257	CRYZ		6	6	17	329	8.0781	1.0035	6	6	22.2	329	9.4406	0.58318													2	2	5.8	329	3.0304	0.79188	6	6	24	329	10.492	0.59745
Q08334	IL10RB	PM	5	5	15.1	325	12.795	0.45863	6	6	15.7	325	7.4496	0.37926	7	7	20.9	325	12.032	0.8618	6	6	21.2	325	19.506	0.81851	7	7	20.9	325	12.708	1.035	7	7	23.1	325	17.03	1.0731
Q08345	DDR1	PM	15	15	20.7	913	40.666	0.47759	23	23	33.5	913	63.053	0.44465	4	4	6	913	3.2585	0.84456	7	7	11.4	913	14.285	0.59574
Q08357	SLC20A2	PM							2	2	8	652	9.4606	0.38739
Q08379	GOLGA2														2	2	2.2	1002	1.711	2.1772
Q08380	LGALS3BP		3	3	7.2	585	3.859	0.62047	10	10	26.5	585	25.026	0.2069
Q08426	EHHADH								2	2	3.7	723	2.29	0.35595	2	2	6.1	723	1.3437	0.15431
Q08431	MFGE8	PM	8	8	26.6	387	10.857	1.318	12	12	38.5	387	29.923	0.50148	7	7	25.1	387	13.185	1.0692	11	11	39.8	387	19.255	0.374	8	8	28.4	387	19.855	0.94694	12	12	43.2	387	33.012	0.6394
Q08722	CD47	PM	3	3	8.7	323	4.2298	0.58549	3	3	7.7	323	4.8463	0.38091	3	3	8.7	323	5.6429	0.87185	3	3	8.7	323	5.4523	0.90494	3	3	8.7	323	5.0436	0.5434	4	4	10.5	323	6.3697	0.87312
Q08945	SSRP1		11	11	19.7	709	17.438	0.63496	18	18	32.6	709	134.93	0.59919	7	7	10	709	18.066	0.36947	21	21	35.5	709	85.248	0.81315	16	16	26.1	709	43.166	0.60135	22	22	33	709	65.16	0.74441
Q08AF3	SLFN5																										2	2	2.8	891	1.1853	0.73409
Q08AG5	ZNF844		2	2	3.8	666	1.2343	0.6373
Q08J23	NSUN2		6	6	9.1	767	11.101	0.59119	15	15	23.6	767	84.552	0.45932	8	8	12.8	767	18.464	1.0468	9	9	19.8	767	19.544	0.56134	9	9	17.6	767	12.358	0.71629	15	15	22.9	767	57.503	0.5501
Q09028	RBBP4								9	4	24.2	425	65.794	0.36011	7	3	18.1	425	5.7293	0.91872	7	3	22.8	425	19.877	0.81503	6	2	10.8	425	12.381	0.76813	7	4	24.9	425	29.023	0.89622
Q09160	HLA-A																										14	2	39.2	365	2.1776	0.21135
Q09161	NCBP1								2	2	3.5	790	2.2492	0.47976	5	5	8.7	790	3.7966	1.6033	4	4	8.7	790	8.3782	0.86699							2	2	2.7	790	2.1831	0.62425
Q09666	AHNAK	PM	29	29	14.4	5890	46.585	0.27002	41	41	18.2	5890	226.47	0.42593	37	37	20.8	5890	49.838	1.9526	13	13	7	5890	9.3937	0.88132	16	16	11.7	5890	14.768	0.58502	14	14	9.3	5890	17.756	0.83109
Q0VDD8	DNAH14														2	2	0.8	3507	1.3506	1.5526							3	3	1.1	3507	1.2228	0.99994	3	3	1.1	3507	1.7089	0.62996
Q0VDF9	HSPA14		6	6	15.9	509	7.1404	0.74463	4	4	12.4	509	2.4667	0.42797	2	2	3.9	509	1.4509	0.050259							4	4	12.2	509	6.2427	0.63151	4	4	12.2	509	5.9779	0.44627
Q10471	GALNT2		8	8	14.7	571	12.743	0.80702	11	11	22.6	571	14.676	0.28179
Q10472	GALNT1		7	7	14.5	559	17.321	0.95643	7	7	16.5	559	20.047	0.75806													2	2	5	559	2.6134	0.73033
Q10567	AP1B1								10	3	9	949	3.525	0.37103
Q10570	CPSF1		7	7	5.4	1443	11.502	0.85963	17	17	11.4	1443	36.021	0.43789	11	11	8.8	1443	23.086	0.84086	13	13	9.6	1443	48.399	0.98648	11	11	8.3	1443	14.523	0.72624	18	18	13.6	1443	79.835	0.97127
Q10588	BST1	PM	9	9	25.8	318	30.355	1.8995	15	15	35.8	318	61.551	0.75821
Q10589	BST2	PM							3	3	18.3	180	2.3883	0.12027
Q10713	PMPCA																										4	4	7.8	525	2.8162	0.92277
Q12768	KIAA0196		3	3	3.2	1159	5.0858	0.4855							2	2	1.8	1159	2.7338	1.9584							2	2	1.8	1159	4.3947	0.38668
Q12769	NUP160		5	5	3.6	1436	3.3354	0.57637	15	14	14.7	1436	21.534	0.55525	8	8	7	1436	13.281	1.8344	18	18	15.3	1436	30.001	0.72258	13	13	11.4	1436	18.447	0.92291	3	3	2.4	1436	4.4592	0.70943
Q12788	TBL3		7	7	11.5	808	9.4793	0.68068	17	17	32.9	808	58.863	0.42328	8	8	13	808	13.064	0.65343	15	15	27	808	51.151	0.90465	17	17	29.2	808	43.105	0.82779	16	16	26	808	67.088	0.90795
Q12789	GTF3C1		7	7	3.8	2109	9.0978	0.36489	8	8	5.1	2109	7.0569	0.60498	3	3	2.6	2109	5.4845	2.3465	7	7	4.1	2109	4.3145	0.8687	5	5	3.1	2109	5.0667	0.62522	10	10	5.2	2109	8.2737	0.93046
Q12791	KCNMA1	PM													2	2	1.9	1236	3.31	1.6809	2	2	3	1236	2.8168	1.0656
Q12792	TWF1	PM	9	7	27.1	350	20.94	0.81166	14	11	41.4	350	130.59	0.46326	13	12	39.7	350	61.974	1.0194	5	5	16.9	350	9.779	0.86776	9	8	28	350	18.012	0.80257	13	12	38	350	73.736	0.72902
Q12797	ASPH	PM	7	7	12.5	758	12.79	0.80769	21	21	31	758	187.3	0.52885	5	5	9	758	12.466	1.2791	2	2	5.4	758	3.3529	1.1614	3	3	6.7	758	5.1555	0.80072	3	3	6.2	758	20.599	0.84183
Q12800	TFCP2								3	3	8.6	502	2.04	0.4906
Q12802	AKAP13																										2	2	1	2813	1.2597	0.42694
Q12824	SMARCB1								4	4	19.7	385	5.5551	0.38039	4	4	20	385	6.0726	0.69378	6	6	26.8	385	9.9615	0.79139	4	4	11.7	385	5.3803	0.5928	3	3	10.6	385	7.8278	0.87315
Q12830	BPTF																										4	4	1.6	3046	5.3229	0.70074	2	2	0.8	3046	2.6562	0.72663
Q12834	CDC20																										2	2	5.6	499	3.8534	1.1909
Q12849	GRSF1																										2	2	4	480	1.817	0.54882
Q12860	CNTN1	PM	57	57	55.2	1018	323.31	0.93032	77	77	65.9	1018	323.31	0.69141	20	20	26.4	1018	47.063	1.7374	20	20	26.2	1018	45.498	1.1124	8	8	13.4	1018	11.03	0.85329	8	8	8.9	1018	42.005	1.7398
Q12864	CDH17	PM	10	10	18	832	32.361	1.1162	14	14	22.6	832	245.07	0.94884
Q12866	MERTK	PM	5	5	4.8	999	4.1962	0.47911	6	3	5.5	999	1.6639	0.66183	9	8	9.4	999	11.247	1.6586	7	4	7.2	999	2.5584	0.85979	6	6	6.5	999	5.7675	0.73064	6	4	7.9	999	7.4602	0.82171
Q12874	SF3A3		3	3	7.6	501	4.9601	0.45588	6	6	14.6	501	12.244	0.29963	5	5	12.6	501	10.233	1.0167	6	6	15.4	501	13.955	0.91527	4	4	10	501	9.4837	0.57793	5	5	8.2	501	10.412	0.7652
Q12879	GRIN2A	PM							2	2	1.5	1464	1.6912	0.69463													2	2	1.7	1464	1.6613	0.82233
Q12882	DPYD		3	3	5.6	1025	1.3654	0.48888
Q12888	TP53BP1		2	2	1.7	1972	3.0492	0.18315	7	7	5.5	1972	3.469	0.49284	11	11	8.4	1972	15.575	1.3657	2	2	1.6	1972	3.4969	1.0398	5	5	4.6	1972	11.198	0.64472	12	12	10.2	1972	31.495	1.0014
Q12891	HYAL2	PM	4	4	8.5	473	4.0585	0.80835	8	8	17.8	473	9.9207	0.67065	6	6	13.5	473	7.5996	1.1926	5	5	16.9	473	7.8388	0.78554	10	10	16.5	473	15.207	0.73744	11	11	23.5	473	29.046	1.1395
Q12904	AIMP1		3	3	13.5	312	4.6581	0.38445	4	4	19.2	312	4.5169	0.34853	8	8	33	312	21.289	2.4674
Q12905	ILF2		8	8	26.4	390	16.969	0.52417	14	14	52.6	390	55.717	0.32781	11	11	33.3	390	21.795	0.54337	16	16	60.3	390	38.041	0.77227	6	6	18.5	390	14.327	0.60788	13	13	41.5	390	37.53	0.7406
Q12906	ILF3		8	8	13.9	894	12.874	0.59627	20	19	28.7	894	90.819	0.36214	14	13	24.9	894	41.354	0.50399	18	17	30.8	894	146.02	0.82747	15	15	26.6	894	38.1	0.75346	17	17	23.7	894	46.438	0.933
Q12907	LMAN2	PM	10	10	27.8	356	14.724	1.3435	12	12	29.5	356	85.293	0.95724	3	3	9.3	356	2.0821	1.2835	5	5	14.3	356	4.7662	0.7095	7	7	20.8	356	9.2735	1.1904	11	11	30.1	356	50.076	1.0194
Q12913	PTPRJ	PM	44	44	32.2	1337	311.39	0.57666	48	48	32.8	1337	323.31	0.41302	26	26	24.1	1337	72.089	1.5876	7	7	6.9	1337	19.327	0.73987	5	5	5.8	1337	9.9975	0.75999	29	29	25.7	1337	103.23	0.7835
Q12931	TRAP1		24	24	41.8	704	61.924	0.78432	31	31	47.2	704	181.46	0.65816	26	26	43.8	704	146.19	1.5308	31	31	47.7	704	165.35	1.0084	29	29	44	704	85.424	0.81613	26	26	40.5	704	151.98	0.90664
Q12933	TRAF2	PM							2	2	6.4	501	2.9908	0.19212
Q12959	DLG1	PM																			2	2	3.1	904	2.694	1.5887
Q12965	MYO1E		7	3	7.8	1108	10.126	0.62575	19	19	21.8	1108	125.75	0.43919
Q12972	PPP1R8								2	2	10.8	351	5.0997	0.56605	3	3	11.1	351	5.3024	0.67702	5	5	21.4	351	13.463	0.88145	2	2	9.4	351	3.4115	0.92746
Q12979	ABR	PM							8	8	10.6	859	28.304	0.45018
Q12996	CSTF3								3	3	5	717	2.9369	0.31776	3	3	5.9	717	4.1982	1.4341
Q13011	ECH1		4	4	9.8	328	4.7719	0.88648	6	6	24.7	328	40.584	0.33593	3	3	10.7	328	3.1839	1.0744	5	5	15.2	328	7.7517	0.81732	2	2	7.6	328	2.8306	1.0436	6	6	16.5	328	22.274	0.51529
Q13033	STRN3	PM							4	3	6.6	797	2.5374	0.47416
Q13042	CDC16																										2	2	2.4	620	1.1419	0.6187
Q13045	FLII		4	4	2.9	1269	3.9611	1.082	22	22	21	1269	84.17	0.43774	4	4	3.3	1269	5.2466	1.4983	4	4	4.2	1269	8.6897	0.84086	4	4	3.3	1269	4.8037	0.78578
Q13049	TRIM32								2	2	3.8	653	2.3445	0.26686
Q13077	TRAF1														3	3	11.1	416	3.2381	0.35008
Q13084	MRPL28		2	2	13.7	256	3.5888	0.59643	2	2	7.4	256	1.7794	0.35503	2	2	13.7	256	5.7773	0.86774	7	7	40.6	256	9.7511	0.84448	2	2	13.7	256	3.7873	0.78511	3	3	16	256	6.0776	0.73383
Q13085	ACACA		112	98	53.5	2346	323.31	0.51901	92	92	44.8	2346	323.31	0.68628	96	96	47.4	2346	323.31	1.8055	140	125	60.6	2346	323.31	0.68439	116	101	56.1	2346	323.31	0.89026	93	93	42.2	2346	323.31	0.6953
Q13098	GPS1		3	3	6.1	491	1.9786	0.64326							3	3	6.9	491	2.8665	1.8797
Q13112	CHAF1B																																3	3	7.3	559	4.8473	0.89253
Q13123	IK																																2	2	3.2	557	1.5003	1.0839
Q13131	PRKAA1	PM							9	7	19	559	8.9922	0.43299	3	2	7.3	559	3.1116	1.2537	6	5	12.5	559	8.1892	0.99018							2	2	4.8	559	2.586	0.50641
Q13137	CALCOCO2		2	2	4.7	446	3.1104	0.43094	2	2	4.9	446	1.767	0.38728
Q13144	EIF2B5								2	2	5	721	1.4032	0.56555							2	2	2.4	721	1.717	0.75331							2	2	2.4	721	1.8398	0.85738
Q13148	TARDBP		4	4	11.8	414	69.099	0.6692	9	9	34.3	414	322.83	0.45943	8	8	21.7	414	104.61	0.79425	13	12	43.7	414	184.77	0.78538	6	6	17.4	414	37.816	0.64872	8	8	25.8	414	73.072	0.81139
Q13151	HNRNPA0		13	13	44.9	305	31.428	0.56514	16	16	57.4	305	216.44	0.38962	19	19	59.7	305	108.02	0.88254	14	14	38.4	305	84.357	0.89833	19	19	60	305	74.265	0.69428	22	22	65.2	305	144.66	0.86027
Q13155	AIMP2		5	5	20.9	320	8.7113	0.64896	8	8	30.3	320	26.382	0.44746	5	5	22.5	320	24.007	0.91195	2	2	6.6	320	5.8618	0.75269	6	6	24.7	320	12.027	0.67555	9	9	33.4	320	18.582	0.65667
Q13162	PRDX4		11	8	43.9	271	14.442	0.86027	15	12	64.9	271	77.059	0.412	14	11	57.6	271	36.998	0.79575	15	12	56.5	271	43.023	1.0124	12	9	48.3	271	18.928	0.91804	11	8	34.7	271	19.351	0.6934
Q13185	CBX3								5	4	33.9	183	7.1831	0.80909	5	4	30.1	183	27.214	0.59115	6	6	34.4	183	14.987	0.83627	3	3	14.2	183	6.7074	0.59983	3	3	21.3	183	5.1234	0.61358
Q13200	PSMD2		15	15	20	908	23.791	0.79829	34	34	43.1	908	177.84	0.49594	26	26	32.9	908	70.365	1.0124	29	29	38.8	908	67.165	0.78535	21	21	25.7	908	36.487	0.58086	23	23	27.8	908	69.672	0.62209
Q13219	PAPPA								3	3	3.3	1627	3.1333	0.90521
Q13242	SRSF9		3	3	14.9	221	3.5849	0.67365	9	8	44.8	221	18.582	0.45452	8	8	35.7	221	11.864	0.57747	10	9	45.2	221	18.622	0.99002	10	10	42.1	221	13.678	0.84557	9	8	45.2	221	18.099	0.95463
Q13247	SRSF6								5	5	13.1	344	7.6692	0.33555	3	3	9	344	3.0361	0.8308	6	5	16	344	9.2289	1.0253	3	3	8.1	344	3.318	0.88013	5	5	14.2	344	7.2363	0.90786
Q13263	TRIM28								13	13	21.8	835	98.299	0.22818	10	10	20	835	21.15	1.3685	13	13	19.9	835	63.302	0.9738							2	2	4.8	835	2.5743	0.91559
Q13268	DHRS2		7	7	27.9	280	11.816	0.34008	14	14	41.4	280	102.68	0.15566	3	3	12.9	280	2.3178	0.11599	5	5	19.3	280	4.9203	0.096583
Q13283	G3BP1		2	2	5.6	466	4.0236	0.73161	11	10	31.5	466	18.821	0.50412	5	5	17.2	466	7.756	0.90517	9	8	25.8	466	28.005	0.79246	3	2	8.2	466	3.6493	0.68868	8	7	23.2	466	18.402	0.77124
Q13303	KCNAB2	PM							3	3	11.4	367	1.6425	0.33331
Q13308	PTK7	PM	26	26	34.2	1070	57.079	0.51748	31	31	36.4	1070	122.98	0.48701	40	40	47.7	1070	101.66	1.1222	59	59	59.4	1070	323.31	0.83583	48	48	52.2	1070	224.02	0.65227	44	44	46.2	1070	175.85	0.65549
Q13310	PABPC4		9	3	16.8	644	3.3258	0.82849	15	6	23.6	644	9.1228	0.48234	9	4	17.1	644	6.0175	0.67466	14	6	25.3	644	9.1359	0.82319	10	4	19.4	644	4.3538	0.73135	14	6	23.8	644	10.928	0.75003
Q13315	ATM														2	2	0.8	3056	1.2941	0.99848
Q13330	MTA1		2	2	4.2	715	1.8284	0.91179	12	6	20	715	16.032	0.39145	6	4	11.6	715	12.459	0.82653	10	9	16.9	715	12.898	0.75676	4	2	6.4	715	3.1921	0.83767	5	3	6.6	715	4.5947	0.86908
Q13332	PTPRS	PM	22	14	15.2	1948	34.742	0.72608	33	23	23.5	1948	65.406	0.62278	20	9	13.9	1948	37.446	1.11	51	40	37.7	1948	257.4	0.78259	60	45	40	1948	161.57	0.66815	39	23	25.4	1948	146.05	0.84373
Q13347	EIF3I		10	10	36	325	22.06	0.82463	14	14	54.5	325	79.027	0.43789	11	11	48.6	325	26.361	0.65474	3	3	9.8	325	12.234	0.75939	13	13	53.8	325	27.829	0.70049	16	16	58.5	325	52.274	0.64765
Q13356	PPIL2	PM	3	3	9	520	1.3905	0.58402	4	4	8.5	520	1.5137	0.49882							2	2	5.4	520	3.5266	0.6428							3	3	7.3	520	2.6573	0.23288
Q13409	DYNC1I2		4	4	8.5	638	7.5888	1.2614	11	11	18.7	638	33.165	0.39458
Q13418	ILK	PM	4	4	9.7	452	6.3031	0.53374	4	4	10.8	452	5.2966	0.24722	2	2	6.6	452	2.4388	0.90553
Q13421	MSLN	PM	5	5	8.1	630	6.4347	0.095476	5	5	7	630	13.977	0.051464
Q13423	NNT														2	2	2	1086	1.5637	0.84313
Q13425	SNTB2	PM	2	2	3.5	540	1.5063	0.80271	9	9	20.6	540	15.588	0.50302	4	4	7.2	540	5.0163	1.5614	6	6	12	540	8.4186	1.0299	2	2	3.7	540	1.2994	0.67171	5	5	10.2	540	10.881	1.0062
Q13433	SLC39A6	PM	12	12	18	755	35.412	0.75965	10	10	14.8	755	194.33	0.52568	11	11	15.9	755	57.442	1.0683	10	10	16.6	755	51.087	1.066	6	6	9.9	755	27.912	0.62287	8	8	16.2	755	42.24	0.96099
Q13435	SF3B2								6	6	8.3	895	5.8175	0.51501	5	5	6	895	5.2227	0.77935	12	12	14.6	895	21.224	0.79352	6	6	8.3	895	5.9991	0.62532
Q13439	GOLGA4								5	5	3.6	2230	2.8707	0.54393
Q13443	ADAM9	PM	36	36	41.1	819	323.31	0.85358	38	38	43.1	819	323.31	0.50817	31	31	37.5	819	323.31	1.1529	32	32	36.9	819	323.31	0.89306	29	29	34.9	819	140.71	0.81188	29	29	36.1	819	170.99	0.77643
Q13444	ADAM15	PM	5	5	7.3	863	12.233	0.84342	8	8	13.6	863	84.097	0.73288	6	6	8.8	863	15.52	1.4121	7	7	11.5	863	23.123	0.91288	8	8	14.1	863	16.341	0.89991	6	6	8.6	863	24.934	1.2453
Q13449	LSAMP	PM	2	2	5.3	338	1.6658	1.2661	4	4	15.7	338	6.2403	1.0759
Q13451	FKBP5								4	4	9	457	4.6135	0.27028
Q13454	TUSC3	PM							2	2	5.5	348	1.3868	0.36522																			2	2	5.5	348	2.2574	0.8159
Q13459	MYO9B								2	2	0.9	2157	1.4906	0.86696
Q13464	ROCK1	PM																									2	2	1.4	1354	1.6278	0.60822
Q13467	FZD5	PM	5	5	10.4	585	10.256	0.37064	3	3	6.3	585	5.115	0.2662
Q13472	TOP3A																				2	2	2.5	1001	1.5463	0.62993
Q13501	SQSTM1		15	15	62.3	440	71.799	0.22734	20	20	67.5	440	323.31	0.17773	4	4	17.3	440	9.5373	0.81663	7	7	19.5	440	21.139	0.52939	8	8	27.3	440	11.979	0.76489	3	3	13.4	440	11.545	0.62478
Q13505	MTX1								3	3	7.9	466	2.2914	0.37041													3	3	7.9	466	2.1402	0.94131	2	2	5.2	466	1.4336	1.0979
Q13509	TUBB3		19	5	45.6	450	20.265	0.82099	24	9	59.1	450	66.509	0.41924	20	4	42	450	28.253	0.94926	23	7	54.7	450	29.977	0.68719	21	5	47.6	450	18.146	0.56741	25	9	59.3	450	48.86	0.5283
Q13547	HDAC1		6	2	16.6	482	11.299	0.80215	10	5	23	482	22.834	0.46507	6	2	16.6	482	5.8414	0.98549	7	3	18.5	482	3.159	0.72753	6	2	16.6	482	7.0206	0.61343	11	7	25.5	482	48.279	0.80244
Q13555	CAMK2G	PM	4	3	5.4	558	2.3954	0.35759
Q13557	CAMK2D	PM	5	4	11.6	499	6.5057	0.54182	4	3	10.2	499	5.8599	0.517	6	6	11.4	499	6.4148	1.5734
Q13564	NAE1	PM	2	2	4.7	534	4.0795	0.92899	6	6	13.1	534	4.9349	0.5529													3	3	6.4	534	1.5045	0.62717	3	3	6.9	534	4.112	0.52783
Q13573	SNW1																				6	6	18.8	536	11.464	0.71541
Q13595	TRA2A								5	5	19.5	282	8.7052	0.34521	2	2	7.1	282	2.3377	0.41941							3	3	12.1	282	3.197	0.71012	5	5	19.5	282	14.23	1.0988
Q13601	KRR1								2	2	6.3	381	1.5846	0.39725	3	3	8.1	381	3.7167	0.66541	3	3	8.4	381	4.8655	0.83186
Q13610	PWP1								3	3	7	501	5.7683	0.29147													2	2	6.2	501	1.5547	1.4065	2	2	5	501	2.9149	0.7947
Q13616	CUL1		2	2	3.5	776	2.9094	0.88594	6	6	8.6	776	4.3149	0.37069							2	2	3.2	776	2.6184	0.77227	2	2	4	776	1.5573	0.53126	2	2	3.6	776	1.6224	0.52121
Q13617	CUL2																										2	2	3.2	745	1.6564	0.54671	2	2	2.7	745	2.3434	0.61357
Q13618	CUL3		6	6	10	768	4.499	0.56465	7	7	11.6	768	6.7475	0.598	2	2	2.5	768	1.2897	1.2452	6	6	9.9	768	5.9547	0.59619	3	3	3.4	768	1.1986	1.0105
Q13620	CUL4B								7	7	8.9	913	5.7034	0.69842	8	4	9	913	9.0347	1.3062							5	5	4.9	913	2.5515	0.68093	3	3	4.6	913	2.8784	0.48927
Q13637	RAB32		2	2	8.9	225	1.7295	0.71538	5	4	27.6	225	8.0676	0.43524	12	11	63.1	225	32.674	1.0262	6	5	42.2	225	18.31	0.97591	3	2	18.2	225	1.6596	0.93257
Q13641	TPBG	PM	8	8	23.3	420	28.562	0.79246	9	9	22.4	420	323.31	0.32872	8	8	23.6	420	75.417	1.2899	13	13	32.9	420	162.86	1.1612	5	5	12.9	420	9.7906	1.1089	6	6	16.7	420	14.449	0.83673
Q13642	FHL1	PM							9	9	26.9	323	11.904	0.14405	2	2	6.2	323	4.0379	0.76723	8	8	22.3	323	17.603	0.34224
Q13683	ITGA7	PM																									4	4	6.9	1181	6.1276	0.49672	5	5	6.8	1181	10.95	1.0486
Q13686	ALKBH1								2	2	10	389	3.0707	0.41215
Q13724	MOGS								6	6	10.6	837	5.662	0.31994	4	4	7.5	837	9.1838	1.0442	4	4	7	837	7.2626	0.7928	10	10	15.8	837	16.638	0.96394	13	13	19.6	837	22.262	0.63964
Q13740	ALCAM	PM	48	48	64	583	323.31	0.7333	47	47	63.3	583	323.31	0.62725	18	18	38.4	583	68.92	1.1806	22	22	46.1	583	96.246	0.8099	21	21	45.8	583	53.393	0.79587	25	25	47.5	583	133.62	0.68212
Q13765	NACA								5	5	20.5	215	159.62	0.32874													4	4	20.5	215	30.212	0.82778	2	2	13.5	215	33.768	0.58655
Q13797	ITGA9	PM																			3	3	2.7	1035	22.668	1.2877	5	5	5	1035	12.862	0.82351
Q13813	SPTAN1		20	20	10.5	2472	26.76	0.1646	19	19	10.9	2472	68.679	0.39331	18	18	9.9	2472	23.113	2.6333	4	4	2.5	2472	4.1461	1.1241	7	7	4	2472	9.0253	0.59103	9	9	4.9	2472	7.8894	1.0749
Q13838	DDX39B		16	7	46	428	29.817	0.76736	22	7	55.1	428	73.28	0.59699	25	10	63.8	428	73.5	0.91982	19	8	57	428	56.589	0.88381	24	10	60.3	428	49.01	0.69488	24	13	60	428	141.5	0.8469
Q13868	EXOSC2								2	2	9.2	293	1.6663	0.49393							2	2	9.2	293	1.831	0.95184
Q13873	BMPR2	PM	3	3	3.6	1038	3.3008	0.65423	4	4	7	1038	9.4441	0.76688	8	8	11.8	1038	13.004	1.7795	6	6	8.7	1038	9.5621	1.023	4	4	5.3	1038	8.27	1.7292	3	3	2.4	1038	2.5633	1.1064
Q13885	TUBB2A		23	3	56.6	445	7.3774	0.53729	27	6	68.3	445	37.65	0.46453							29	6	71.7	445	38.089	0.67023	27	6	70.8	445	15.457	0.69684	28	6	71	445	51.223	0.61959
Q13889	GTF2H3								2	2	9.7	308	1.4997	0.51791
Q14008	CKAP5	PM													3	3	2.9	2032	3.1541	2.9757							3	3	2.1	2032	3.6655	0.44188
Q14019	COTL1								3	3	21.1	142	5.0274	0.43983
Q14103	HNRNPD		7	7	23.9	355	12.019	0.63793	17	15	31.8	355	85.187	0.36116	16	16	39.7	355	67.3	0.70859	23	22	46.8	355	201.22	0.82528	13	13	31.8	355	38.659	0.66136	15	14	40.8	355	32.746	0.8595
Q14112	NID2	PM							3	3	3	1375	2.1977	0.24505
Q14114	LRP8	PM	7	6	6.5	963	5.6677	0.69434	8	7	8.4	963	6.839	0.8282													3	2	3.1	963	2.7783	0.82737
Q14118	DAG1	PM	24	24	23.5	895	59.938	0.59029	25	25	23.4	895	201.27	0.44332	28	28	26.4	895	102.49	1.3892	30	30	25.7	895	146.91	0.91742	27	27	24.8	895	95.887	0.69488	24	24	23.1	895	95.213	0.87624
Q14126	DSG2	PM	56	56	67.5	1118	323.31	0.6843	68	68	70.7	1118	323.31	0.59726	42	42	47	1118	323.31	0.96595	54	54	62.6	1118	323.31	0.88437	44	44	52.8	1118	222.96	0.65968	38	38	40.9	1118	323.31	0.905
Q14137	BOP1								7	7	13.4	746	47.78	0.36659	2	2	5	746	6.4457	0.49201	11	11	26.9	746	14.998	0.86291	8	8	16.9	746	12.621	0.59489	5	5	12.1	746	7.7453	0.70679
Q14141	SEPT6	PM							8	2	20	434	7.5743	0.28483
Q14145	KEAP1																										19	19	36.7	624	34.22	0.66664	16	16	33	624	39.347	0.77138
Q14146	URB2								2	2	1.5	1524	1.8046	0.59785
Q14149	MORC3		3	3	5.5	939	1.1684	1.1273
Q14151	SAFB2		6	3	9.3	953	3.3143	1.7105							11	3	15.3	953	8.4546	1.0193	19	7	25.7	953	9.3626	0.75921	16	7	21.8	953	11.203	0.63852	18	9	21.6	953	27.5	0.89469
Q14152	EIF3A		8	8	6.9	1382	12.829	0.25946	6	6	5.3	1382	9.8525	0.47144	14	14	11.9	1382	19.169	2.6833	9	9	8	1382	10.522	0.63154	7	7	6.9	1382	11.996	0.64825	17	17	12.8	1382	19.139	0.84202
Q14160	SCRIB	PM													8	8	7.5	1630	12.053	2.7471													7	7	5.6	1630	7.4573	1.106
Q14162	SCARF1	PM																			4	4	8.9	830	4.3236	0.11846
Q14165	MLEC	PM	2	2	6.8	292	1.2267	0.96611	6	6	29.8	292	17.079	0.48584	4	4	18.5	292	8.5808	0.8198	4	4	17.1	292	106.08	0.87197	3	3	13.4	292	1.6804	0.86846	2	2	6.8	292	4.2588	0.64555
Q14166	TTLL12								4	4	12	644	7.2607	0.49417	2	2	7.5	644	1.6832	0.95757							6	6	17.7	644	12.071	0.7068	8	8	21.6	644	14.771	0.65767
Q14185	DOCK1								2	2	1.4	1865	2.0488	0.53375
Q14192	FHL2								12	12	47	279	17.526	0.23254							3	3	12.9	279	4.6952	0.67148
Q14194	CRMP1																										2	2	3.8	572	3.1612	0.69686	3	3	4.5	572	4.1731	0.91773
Q14195	DPYSL3																				3	2	6.5	570	3.9879	0.71957
Q14197	ICT1								6	6	39.8	206	7.8568	0.46137	3	3	12.1	206	3.907	1.1676	5	5	27.7	206	19.603	0.97114							5	5	26.7	206	5.1458	0.98909
Q14202	ZMYM3														5	5	4.6	1370	8.5717	1.1834							2	2	1.9	1370	2.4038	0.38156	13	12	10.2	1370	18.923	0.94364
Q14203	DCTN1		3	2	2.8	1278	1.2536	0.20044							3	2	2.2	1278	4.9069	1.2562	8	7	7.8	1278	7.576	0.76639	9	8	9.3	1278	8.8886	0.61979
Q14204	DYNC1H1		78	78	19.7	4646	117.5	0.29117	61	61	15.7	4646	108.17	0.4752	104	104	26.4	4646	219.43	3.6301	47	47	11.4	4646	60.984	0.65962	49	49	13.1	4646	75.28	0.56145	43	43	11	4646	61.296	0.80535
Q14240	EIF4A2								17	2	36.9	407	13.273	0.36462	14	2	29.2	407	2.6225	0.53878
Q14241	TCEB3														3	3	4.8	798	1.41	0.93716
Q14244	MAP7	PM																															3	3	4.3	749	1.673	0.82658
Q14247	CTTN	PM	4	4	7.8	550	4.6126	0.68312	5	5	11.8	550	3.566	0.41972	3	3	4.9	550	2.0298	1.1216													3	3	6.5	550	3.4042	0.64984
Q14249	ENDOG														4	4	16.2	297	4.3079	0.63798	4	4	15.5	297	6.031	0.94775
Q14254	FLOT2	PM	14	14	41.4	428	30.422	0.64257	18	18	42.3	428	28.388	0.60473	8	8	23.4	428	9.0128	1.1681							18	18	48.4	428	31.902	0.64246	16	16	42.5	428	46.312	0.85548
Q14258	TRIM25		7	7	13	630	7.2044	0.7564	16	16	31	630	49.119	0.27857	11	11	22.4	630	20.422	1.0039	10	10	22.5	630	13.871	0.96702	3	3	7.3	630	4.0287	0.8715
Q14315	FLNC	PM													77	68	38.6	2725	323.31	1.0688	29	25	17.3	2725	46.075	0.86206							82	71	37.5	2725	323.31	0.89132
Q14318	FKBP8														5	5	13.8	412	6.1369	1.1818							2	2	5.8	412	1.9935	0.90093
Q14331	FRG1																				3	3	14	258	1.2897	0.64404							3	3	9.7	258	3.8958	1.2546
Q14332	FZD2	PM	6	5	12.6	565	10.307	0.90892	6	5	9	565	14.61	0.72855	8	5	10.6	565	6.1129	1.035	7	5	10.6	565	10.997	0.8835	5	4	8.5	565	5.9142	0.74837	5	3	9.4	565	6.9133	1.0776
Q14344	GNA13	PM	5	5	14.3	377	4.5867	0.53212	14	14	43.2	377	34.469	0.43702	9	9	30.2	377	13.308	1.0068	7	7	17.2	377	9.3468	0.89381	4	4	14.6	377	2.5327	0.77774	13	12	38.5	377	38.329	0.8765
Q14397	GCKR																																2	2	3.7	625	1.7101	0.08002
Q14439	GPR176	PM													4	4	9.7	515	9.9076	1.344	2	2	4.5	515	3.788	1.2311
Q14444	CAPRIN1								2	2	3.2	709	4.9563	0.36812
Q14498	RBM39		3	3	8.1	530	3.9773	0.62724	6	6	14.7	530	28.438	0.35778	6	6	14.9	530	14.626	0.66864	5	5	10.8	530	48.319	0.84701	5	5	12.8	530	9.8594	0.90655	6	6	14.7	530	23.547	0.93714
Q14517	FAT1	PM	144	142	31.5	4588	323.31	0.54693	117	116	28.5	4588	323.31	0.37101	49	49	13.2	4588	76.037	1.3071	90	90	20.4	4588	227.54	0.8641	64	64	17.6	4588	138.13	1.2316	56	56	12.6	4588	164.39	0.81117
Q14527	HLTF								3	3	4.7	1009	2.9382	0.75898	2	2	1.6	1009	2.5667	1.191
Q14542	SLC29A2	PM	3	3	7.9	456	3.3254	0.51922							2	2	4.6	456	1.6712	0.50932							4	4	9.6	456	20.876	0.5629	2	2	4.6	456	8.4346	0.96304
Q14554	PDIA5								4	4	9.8	519	3.4974	0.39374	2	2	3.9	519	1.5005	1.2709							2	2	3.9	519	2.705	0.69765	4	4	7.7	519	5.9582	0.69584
Q14558	PRPSAP1								4	3	15.4	356	2.7053	0.36091																			3	2	13.8	356	2.374	0.47778
Q14563	SEMA3A	PM	7	5	7.5	771	4.4668	0.87477	21	19	32.3	771	96.595	0.66082
Q14566	MCM6		15	15	22.2	821	47.203	0.56337	27	27	40.3	821	99.957	0.59166	24	24	33.1	821	55.213	1.5351	19	19	26.2	821	38.389	0.81353	16	16	22.5	821	36.711	0.58439	18	18	23	821	41.858	0.75864
Q14573	ITPR3	PM	3	3	0.9	2671	3.1997	0.32116							5	5	2.2	2671	4.5899	2.9431
Q14574	DSC3	PM	8	5	12.2	896	10.968	0.3209	12	10	16	896	42.378	0.48742
Q14627	IL13RA2	PM													18	18	33.2	380	81.388	1.5283	11	11	22.1	380	78.789	1.1116
Q14643	ITPR1	PM																															2	2	0.7	2758	1.8002	1.2164
Q14653	IRF3								2	2	8.4	427	1.9625	2.033
Q14669	TRIP12								2	2	1.4	1992	1.6429	0.48965	5	5	3.3	1992	2.4253	1.7031													4	4	2.4	1992	11.481	0.89094
Q14676	MDC1		2	2	1.2	2089	1.4157	0.78512													2	2	2.3	2089	2.4528	0.83656							3	3	2.8	2089	4.9225	1.107
Q14683	SMC1A		7	7	6.7	1233	8.7135	0.47563	16	16	14.7	1233	23.805	0.51167	17	17	16	1233	32.521	1.4641	27	27	28.2	1233	108.61	0.87857	24	24	25.4	1233	58.083	0.63427	13	13	13.7	1233	19.03	0.88861
Q14690	PDCD11		10	10	6	1871	11.22	0.47681	24	24	15.6	1871	38.252	0.38441	9	9	5.2	1871	11.362	0.82038	22	22	13.7	1871	28.118	0.84174	15	15	9.4	1871	34.896	0.58551	16	16	9.9	1871	23.994	1.0789
Q14694	USP10		3	3	5.3	798	6.0136	0.65527	12	12	24.9	798	18.827	0.67154	6	6	9.6	798	8.6268	1.0751	7	7	13.7	798	11.197	0.78048	4	4	6.8	798	8.2861	0.84963	2	2	3.6	798	3.4581	0.82592
Q14697	GANAB		14	14	18.3	944	24.709	0.8113	35	35	40.4	944	86.616	0.41839	30	30	35	944	55.828	1.0466	33	33	46.5	944	75.459	0.81055	31	31	36.3	944	72.465	1.0072	35	35	44	944	122.08	0.68325
Q14699	RFTN1	PM													3	3	7.6	578	5.8546	0.87921	9	9	28.2	578	35.88	1.0156
Q14728	MFSD10	PM							3	3	6.8	455	6.3905	0.38172							2	2	4.8	455	2.514	0.84033
Q14739	LBR		5	5	8.9	615	7.2167	0.67653	11	11	19.3	615	19.576	0.59579	5	5	9.9	615	5.8809	1.0688	5	5	9.1	615	6.782	0.95416	4	4	8	615	7.2337	0.75944	5	5	8.9	615	11.763	0.8013
Q14764	MVP		12	12	18.7	893	19.565	1.0136	25	25	38.4	893	60.456	0.53833	5	5	5.3	893	5.3294	1.746
Q14807	KIF22														2	2	4.2	665	2.2964	1.5269	2	2	3.2	665	1.6023	0.98301	3	3	6.3	665	3.081	1.0427	3	3	5.9	665	3.4588	0.86887
Q14839	CHD4		6	6	3.3	1912	5.7787	0.37558	10	10	5.8	1912	14.062	0.55609	7	7	3.8	1912	10.31	1.5279	20	20	11.7	1912	20.582	0.86575	6	5	4.3	1912	13.609	0.75464	19	19	12	1912	39.821	0.95773
Q14847	LASP1		4	4	16.5	261	4.7906	1.0728	9	9	33	261	60.121	0.34964																			5	5	24.9	261	3.8396	0.91289
Q14914	PTGR1		11	11	38.3	329	16.917	0.76249	12	12	44.4	329	33.171	0.43757																			3	3	10.9	329	8.7376	0.47483
Q14964	RAB39A	PM													5	4	24.4	217	5.3915	0.93734	4	3	19.4	217	6.0146	0.86712	4	2	21.2	217	2.2153	0.70555	6	5	26.7	217	11.975	0.89161
Q14974	KPNB1		12	12	16.6	876	23.187	0.47376	14	14	19.4	876	83.15	0.43454	16	16	24.9	876	42.554	1.5384	11	11	16.1	876	102.93	0.79764	13	13	19.4	876	18.765	0.53743	9	9	12.7	876	28.456	0.67465
Q14980	NUMA1	PM	11	11	6.9	2115	17.508	0.20032	9	9	6.8	2115	12.128	0.57759	30	30	19.3	2115	78.462	2.6503	9	9	6	2115	11.346	1.006	9	9	7.1	2115	9.4462	0.50701	19	19	12	2115	58.484	1.2229
Q14997	PSME4								2	2	1.5	1843	1.9152	0.20337
Q149N8	SHPRH		2	2	1.1	1683	1.2825	0.6221
Q15003	NCAPH														4	4	5.1	741	5.5471	1.1141
Q15005	SPCS2		5	5	18.1	226	5.7759	0.87795	11	11	47.3	226	17.812	0.37723	6	6	23.9	226	8.4988	0.50005	10	10	44.7	226	12.449	1.0567	4	4	14.6	226	5.8108	1.0023	8	8	31	226	13.194	0.79596
Q15006	EMC2																																5	5	22.2	297	7.226	0.77558
Q15008	PSMD6		3	3	9.8	389	5.4674	0.78916	7	7	22.1	389	7.2044	0.55023	6	6	18.3	389	7.6477	1.3502	2	2	5.7	389	1.6562	0.94906	5	5	15.7	389	5.352	0.4902	5	5	17.2	389	6.8206	0.65267
Q15019	SEPT2	PM	9	9	36.8	361	21.394	0.73533	19	19	65.4	361	94.017	0.32117	10	10	41.8	361	16.712	0.79863	7	7	26.3	361	32.652	0.72731	5	5	21.6	361	6.5958	0.52793	13	13	41.6	361	25.876	0.64797
Q15020	SART3								3	2	5.1	963	2.6388	0.2022							3	3	4.7	963	1.8719	0.77723
Q15021	NCAPD2		2	2	1.9	1401	2.0688	0.21324
Q15022	SUZ12		2	2	2.2	739	1.8754	0.50009	8	8	15.6	739	14.939	0.38438	3	3	3.5	739	3.3837	0.96586	3	3	6.9	739	12.355	0.12885	5	5	9.6	739	11.481	0.73015	6	6	10.6	739	8.8004	0.7883
Q15024	EXOSC7								7	7	29.6	291	9.5021	0.46335	2	2	11.3	291	2.7266	0.83683							3	3	18.6	291	2.1432	0.63246	3	3	16.2	291	9.8411	0.90439
Q15029	EFTUD2		16	15	22.3	972	27.313	0.61626	32	31	40.8	972	175.89	0.42461	28	27	40.4	972	47.331	0.73234	41	40	62.4	972	312.22	0.85577	22	21	31	972	36.025	0.75944	27	26	33.8	972	91.691	0.88856
Q15036	SNX17		3	3	8.3	470	4.1608	0.61408	4	4	12.1	470	7.6002	0.37243
Q15041	ARL6IP1																				3	3	14.8	203	3.6587	0.96099							2	2	7.9	203	1.5494	0.61058
Q15043	SLC39A14	PM	5	5	14.8	492	128.42	0.44475	6	6	15.7	492	158.29	0.44679	6	6	19.7	492	91.276	0.89022	8	8	21.1	492	127.39	0.7429	6	6	19.7	492	70.176	0.79756	6	6	19.7	492	199.92	0.83866
Q15046	KARS	PM	5	5	9	597	3.8756	0.86663	14	14	32.7	597	59.602	0.35275	15	15	26.5	597	22.621	1.0065	10	10	20.1	597	24.677	0.71526	13	13	26.3	597	16.752	0.61511	8	8	16.6	597	13.538	0.71389
Q15050	RRS1								4	4	14	365	8.0358	0.45913	11	11	30.4	365	23.986	0.85509	14	14	34.5	365	29.552	0.98513	2	2	7.4	365	3.7452	0.44615	3	3	11.5	365	6.6551	0.93273
Q15054	POLD3								3	3	9.4	466	5.5966	0.62749
Q15056	EIF4H														2	2	14.9	248	1.7613	1.0746	2	2	13.3	248	3.0091	0.58277
Q15058	KIF14	PM	2	2	1.6	1648	1.5493	0.46351																			3	3	2.2	1648	3.9542	0.45834	4	4	2.4	1648	2.8551	1.0235
Q15061	WDR43		6	6	11.7	677	7.339	0.62169	9	9	20.8	677	24.433	0.39306	5	5	10.5	677	5.0365	0.40871	8	8	20.1	677	19.267	0.95327	6	6	13.6	677	5.0975	0.73055	5	5	10.3	677	15.963	0.81275
Q15067	ACOX1	PM	4	4	9.8	660	6.9876	0.49772	8	8	17.9	660	9.7763	0.22126	2	2	5.2	660	3.4575	0.7899	2	2	5.2	660	1.945	0.54762
Q15070	OXA1L		2	2	4.8	435	1.8959	0.53104	3	3	6.9	435	4.8572	0.46609	3	3	6.2	435	4.0419	0.98897							4	4	9	435	4.5241	0.94109	7	7	19.8	435	9.1686	0.78071
Q15075	EEA1	PM							3	3	2.8	1411	1.7001	0.29966																			2	2	1.6	1411	4.0596	0.94681
Q15084	PDIA6	PM	13	13	34.1	440	33.858	0.64437	16	16	41.1	440	131.29	0.39088	11	11	31.1	440	65.701	1.1337	18	18	45	440	71.602	0.84933	11	11	30.9	440	21.22	1.0171	10	10	26.6	440	80.774	0.78679
Q15102	PAFAH1B3								6	6	32.9	231	6.0008	0.39787	4	4	20.3	231	3.4013	0.71456	2	2	7.4	231	2.8539	0.67065							4	4	23.8	231	10.208	0.69383
Q15147	PLCB4								6	6	7.3	1175	7.2666	0.4472							7	7	5.7	1175	10.372	1.2746
Q15149	PLEC	PM	131	130	33.6	4684	322.35	0.28652	192	191	47.7	4684	323.31	0.45475	136	136	36.4	4684	323.31	3.6326	42	42	12.2	4684	97.634	0.93927	16	16	4.5	4684	10.876	0.70551	93	93	22.8	4684	217.6	0.99457
Q15154	PCM1		2	2	1.1	2024	2.3592	0.41463
Q15155	NOMO1								8	8	9.7	1222	12.066	0.36778							6	6	7.6	1222	6.1935	0.78164							2	2	2.5	1222	2.8805	0.65841
Q15165	PON2	PM	3	3	11	354	8.8062	0.78749	3	3	11	354	46.284	0.57667	2	2	7.1	354	3.8031	1.117	3	3	11	354	7.0061	0.76354	3	3	11	354	4.7671	0.97147	3	3	11	354	11.206	0.72888
Q15181	PPA1		2	2	8.3	289	4.0217	0.8747	4	4	20.8	289	4.0654	0.30217							2	2	6.2	289	2.8185	0.97116							2	2	6.2	289	2.7639	0.6884
Q15185	PTGES3		5	5	29.4	160	6.9315	0.87958	4	4	28.8	160	31.073	0.42218	3	3	18.1	160	3.0618	0.73804	4	4	29.4	160	6.6092	0.60177	2	2	15	160	2.0472	0.69041	3	3	12.5	160	4.8578	0.61394
Q15223	PVRL1	PM	3	3	10.3	517	21.067	0.49698	7	7	24.6	517	57.465	0.59122	3	3	10.6	517	5.0856	1.1818	2	2	7	517	3.0302	0.48851	18	18	45.6	517	103.96	0.64752	13	13	34.6	517	114.92	0.93909
Q15233	NONO		31	27	60.3	471	94.898	0.58389	31	28	55.4	471	323.31	0.50395	40	35	66.5	471	188.73	0.9582	40	37	69.4	471	323.31	0.91684	35	31	61.4	471	76.23	0.68998	41	38	68.4	471	322.53	0.85336
Q15262	PTPRK	PM	10	9	10.2	1439	21.788	1.3689	24	22	21.9	1439	158.95	0.88962	31	31	30.6	1439	83.057	1.8361	27	27	28.1	1439	96.327	1.357
Q15269	PWP2		5	5	5.9	919	4.0731	0.61651	17	17	21.2	919	134.67	0.53423	13	13	17.6	919	27.898	0.54921	12	12	18.9	919	19.352	0.89374	9	9	11	919	13.474	0.71787	13	13	13.5	919	21.635	0.84004
Q15283	RASA2								3	3	6.2	850	1.6901	0.54088
Q15286	RAB35	PM	4	4	23.4	201	6.9488	0.57064	4	4	17.4	201	5.154	0.24718	2	2	14.4	201	3.5871	0.95979	7	7	24.9	201	13.845	0.72771	3	3	18.4	201	5.239	0.92893	5	5	17.9	201	9.5605	0.74143
Q15334	LLGL1	PM							7	7	9.5	1064	6.3771	0.42776	4	4	7.1	1064	2.6328	0.8477	7	7	9.6	1064	9.4366	0.78608
Q15363	TMED2														3	3	15.4	201	1.8433	1.3509							2	2	7.5	201	2.1206	0.94527
Q15365	PCBP1		12	9	57.3	356	59.562	0.75704	15	11	69.7	356	228.26	0.45003	12	9	54.2	356	67.208	0.90152	11	8	49.4	356	64.192	0.73575	11	8	52.5	356	46.241	0.69324	19	14	77.5	356	167.12	0.6949
Q15366	PCBP2		9	5	40.3	365	14.761	0.6695	10	5	33.4	365	17.581	0.43338	10	6	40.3	365	14.21	0.83681	7	4	25.5	365	9.1973	0.65574	9	5	40.3	365	13.584	0.68005	14	8	58.4	365	37.424	0.67372
Q15375	EPHA7	PM													7	4	8.9	998	8.949	2.1822	7	3	8.5	998	4.5297	1.8224
Q15382	RHEB								3	3	21.2	184	2.5	0.35657
Q15389	ANGPT1	PM							2	2	4.2	498	1.5969	2.0139
Q15392	DHCR24														9	9	14	516	9.3091	1.1006	4	4	6.8	516	9.7578	0.73734	3	3	5.2	516	3.4663	0.76392	7	7	11.6	516	16.687	0.73992
Q15393	SF3B3		5	5	5.3	1217	8.9859	0.58569	28	28	29.7	1217	107.05	0.36984	10	10	9.7	1217	20.224	0.78126	19	19	19.5	1217	49.361	0.81254	12	12	11.8	1217	21.231	0.6586	8	8	8.4	1217	22.473	0.76634
Q15397	KIAA0020								4	4	7.7	648	3.9601	0.43478	4	4	6	648	3.158	1.1458	6	6	11.7	648	5.1635	0.97045	6	6	10.5	648	5.184	0.66195
Q15415	RBMY1F								3	3	8.3	496	4.2598	0.26825
Q15417	CNN3														3	2	11.6	329	2.9491	1.3743
Q15424	SAFB		7	4	13.4	915	12.032	0.42454	4	2	5.7	915	8.7453	0.50852	13	5	21.1	915	27.053	0.93698	20	8	26.7	915	58.345	0.893	19	10	24.7	915	65.43	0.67298	17	8	23.2	915	15.77	1.0297
Q15428	SF3A2														3	3	9.5	464	2.5406	0.70891	5	5	15.1	464	5.9133	0.88016	5	5	14.9	464	7.7771	0.818	5	5	13.6	464	7.5956	0.63178
Q15436	SEC23A		10	8	17.1	765	50.162	0.75026	17	15	25.9	765	303.57	0.40684	6	5	10.6	765	16.185	0.86754	8	6	14.1	765	48.038	0.6363	6	4	10.8	765	11.982	0.74575	14	14	24.2	765	64.552	0.61612
Q15437	SEC23B		4	2	6.8	767	2.8603	0.84069	7	5	11.1	767	38.353	0.44278							4	2	6.8	767	22.897	0.73316
Q15459	SF3A1														5	5	7.2	793	2.8085	0.8337							2	2	2.8	793	2.1815	0.64334
Q15544	TAF11																										2	2	12.3	211	1.6407	0.50622
Q15555	MAPRE2								3	3	14.4	327	3.1928	0.50407													4	4	16.2	327	6.5355	0.70292	7	7	33.6	327	19.972	0.57046
Q15582	TGFBI	PM	9	9	15.4	683	12.869	1.6993	7	7	13.8	683	15.62	0.30725							4	4	8.5	683	5.6827	0.49335
Q15599	SLC9A3R2	PM							8	8	28.8	337	12.922	1.1406
Q15629	TRAM1		2	2	8.3	374	3.3748	2.1166	4	4	8.8	374	23.39	0.73373	2	2	8.3	374	2.2913	0.9722
Q15637	SF1								3	3	6.7	639	2.1688	0.49929	2	2	3.9	639	3.4324	1.2109	3	3	8	639	2.791	0.78819
Q15643	TRIP11								3	3	3.2	1979	1.9667	0.2014													2	2	1.7	1979	1.1886	0.048703
Q15645	TRIP13		6	6	15.3	432	4.5665	0.79903	3	3	7.2	432	3.6912	0.6076	6	6	14.8	432	5.5709	1.072							2	2	4.9	432	2.3866	0.73652	5	5	14.6	432	7.1839	0.61375
Q15654	TRIP6	PM							9	9	27.7	476	10.702	0.42734
Q15717	ELAVL1		11	10	46.3	326	27.686	0.83608	18	17	55.8	326	131.33	0.563	17	17	56.4	326	71.861	1.1107	23	23	63.8	326	133.87	0.98357	17	17	58.6	326	47.252	0.73609	22	22	64.1	326	169.08	0.90802
Q15738	NSDHL		2	2	8.6	373	5.5276	0.85078	5	5	17.4	373	4.6111	0.33354	9	9	28.7	373	13.807	1.0228	4	4	12.3	373	2.9938	1.0724	7	7	28.7	373	9.3509	0.97587	12	12	43.2	373	57.034	0.86913
Q15746	MYLK	PM							3	3	1.7	1914	2.5965	0.46894
Q15751	HERC1																				3	3	1	4861	1.2509	0.49331
Q15758	SLC1A5	PM	18	18	36.6	541	127.16	0.50101	14	14	32.3	541	323.31	0.55795	12	12	28.7	541	106.96	0.97983	13	13	30.5	541	108.23	1.04	15	15	29	541	135.82	0.5369	11	11	22.2	541	93.849	0.68117
Q15768	EFNB3	PM																									3	3	11.5	340	2.3272	0.42873	4	4	22.6	340	6.1815	0.67021
Q15773	MLF2		2	2	12.1	248	3.5795	1.038	2	2	10.5	248	3.1474	0.5424	6	6	36.3	248	9.5347	0.79426	4	4	26.2	248	5.0751	0.64096	5	5	32.7	248	8.6662	1.1219	5	5	25.4	248	8.4637	0.84859
Q15796	SMAD2								11	5	19.9	467	5.8927	0.34276
Q15813	TBCE								4	4	11.6	527	3.7957	0.38452
Q15833	STXBP2	PM																									2	2	2.9	593	1.2555	0.56154	4	4	11.5	593	4.3815	0.48688
Q15904	ATP6AP1																										2	2	3.2	470	1.9324	1.0974
Q15907	RAB11B		11	11	45	218	12.683	0.81364	12	12	61.5	218	31.026	0.44341	9	9	37.6	218	13.277	0.77931							9	9	44.5	218	11.408	0.73056
Q15942	ZYX								3	3	9.6	572	5.3844	0.21606	2	2	5.2	572	1.983	0.47897	5	5	13.1	572	9.532	0.62443
Q16181	SEPT7	PM	11	11	30.7	437	24.863	1.3007	16	16	41.6	437	156.97	0.42589	12	11	32	437	30.035	0.62131	12	12	33.2	437	25.581	0.69531	5	5	15.6	437	7.849	0.72262	10	10	29.1	437	25.006	0.65695
Q16186	ADRM1	PM	4	4	10.1	407	15.356	0.78515	4	4	10.1	407	45.072	0.36606	7	7	21.6	407	11.451	0.87582	3	3	9.1	407	30.407	0.79315	7	7	20.9	407	10.403	0.72484	4	4	13.3	407	30.035	0.68499
Q16288	NTRK3	PM	10	9	18.7	839	90.291	3.4129	18	18	27.1	839	150.1	2.1827
Q16352	INA		5	3	9.8	499	2.8702	0.62026	14	12	33.9	499	26.155	0.24767	23	21	48.5	499	44.631	0.76292	26	24	55.1	499	297.42	0.88607
Q16401	PSMD5		2	2	3.2	504	3.109	0.83214	2	2	3.6	504	4.2648	0.51842	4	4	6.9	504	3.4825	1.3974							2	2	3.6	504	2.5749	0.76182
Q16513	PKN2	PM	2	2	2.6	984	1.2047	0.66211	4	4	7	984	3.5552	0.77757	8	8	13.3	984	9.517	1.4018	7	7	10.3	984	6.343	0.8964	4	4	4.4	984	2.7432	0.84878	2	2	3	984	2.1853	0.75579
Q16527	CSRP2								2	2	17.6	193	2.1268	0.2926	3	3	18.1	193	5.2816	0.70564	3	3	25.9	193	5.289	0.9839
Q16531	DDB1		4	4	3.2	1140	4.1872	0.46951	11	11	13.4	1140	12.697	0.30841	4	4	3.2	1140	5.5587	0.94768
Q16540	MRPL23																				2	2	11.8	153	1.2351	1.1795
Q16543	CDC37		2	2	8.5	378	4.7318	0.51772	2	2	7.9	378	9.0207	0.30623	5	5	19.6	378	13.052	0.95987	4	4	14.3	378	6.7127	0.5566	2	2	7.9	378	2.0024	0.50151	4	4	19.8	378	14.13	0.43108
Q16555	DPYSL2	PM	8	8	18.9	572	14.25	0.63308	14	14	36.9	572	38.643	0.37726	2	2	3.8	572	3.2763	1.0455
Q16563	SYPL1	PM	3	3	19.7	259	9.8925	0.56918	3	3	19.7	259	17.008	0.41579	3	3	19.7	259	14.565	1.2785	2	2	13.9	259	11.188	1.192	2	2	13.9	259	6.4522	0.59051	3	3	19.7	259	10.536	0.85635
Q16576	RBBP7		5	2	9.2	425	4.3787	0.58902	9	4	31.5	425	17.323	0.41688	8	4	22.4	425	40.119	0.9854	6	2	11.5	425	1.7433	0.82853	6	2	11.3	425	2.6487	0.71401	5	2	10.8	425	3.9767	1.9433
Q16585	SGCB	PM	5	5	26.1	318	5.3232	1.4064	4	4	23.9	318	41.998	0.85254
Q16611	BAK1																																2	2	8.1	211	3.6463	0.90667
Q16625	OCLN	PM	15	15	38.5	522	66.208	0.86837	13	13	31.8	522	69.362	0.53921	16	16	38.5	522	94.97	1.099	17	17	37.2	522	152.03	0.96714	7	7	19.7	522	13.111	0.54122	7	7	21.3	522	25.869	1.0727
Q16629	SRSF7								6	5	26.1	238	12.218	0.41247	4	3	19.7	238	6.6215	0.59964	8	7	33.2	238	15.942	0.87395	3	2	12.6	238	3.1459	0.98142	4	3	18.5	238	12.883	0.91298
Q16630	CPSF6		4	4	10.7	551	5.4281	0.55252	4	4	14.2	551	32.188	0.53691	5	5	13.2	551	7.7346	0.54967	7	7	21.2	551	86.336	0.79387	5	5	13.2	551	8.8722	0.56452	4	4	9.4	551	7.2879	0.74656
Q16637	SMN1								5	5	20.7	294	6.948	0.289	3	3	16.7	294	9.3951	1.4215													3	3	15.6	294	3.8072	0.64895
Q16643	DBN1	PM	2	2	6.2	649	9.0823	0.37596	8	8	13.7	649	52.314	0.51537	26	26	52.4	649	162.54	0.89749	14	14	30	649	78.492	0.72008	2	2	5.2	649	6.8957	0.66252	2	2	3.9	649	4.3457	0.76982
Q16658	FSCN1	PM	8	8	19.1	493	14.947	0.61399	13	13	33.7	493	23.094	0.31768	9	9	20.7	493	27.219	0.64474	4	4	13.4	493	13.597	0.54514	11	11	27	493	14.881	0.66562	9	9	24.5	493	21.106	0.51323
Q16678	CYP1B1								3	3	6.6	543	3.0556	0.41281
Q16698	DECR1														3	3	13.7	335	3.3887	1.3609	9	9	28.1	335	54.504	0.76117							5	5	17.9	335	3.8385	0.60768
Q16719	KYNU		4	4	8.4	465	7.0925	0.64682	6	6	17.4	465	9.0121	0.24595
Q16740	CLPP																				2	2	7.9	277	1.692	0.90558
Q16763	UBE2S																																2	2	9.5	222	1.9118	0.55221
Q16778	HIST2H2BE																																6	2	41.3	126	3.953	0.7717
Q16787	LAMA3		6	3	1.9	3333	3.8002	0.52754	8	6	3.4	3333	2.8754	0.53517
Q16790	CA9	PM	4	4	9.8	459	5.8803	0.97208	5	5	13.3	459	6.5623	1.9508
Q16795	NDUFA9														4	4	13.8	377	4.1976	0.98166													2	2	6.6	377	2.5144	0.60355
Q16799	RTN1																										2	2	4	776	1.329	0.62712
Q16822	PCK2								2	2	3.8	640	2.4895	0.71395													9	7	16.7	640	12.558	0.64051	9	9	15.8	640	15.464	0.85626
Q16831	UPP1								4	4	17.7	310	8.4858	0.35048													10	10	32.3	310	14.786	0.76012	15	15	43.9	310	90.324	0.42998
Q16836	HADH								2	2	5.7	314	1.5954	0.33668							3	3	9.6	314	1.7095	1.2943
Q16851	UGP2		6	6	14	508	10.582	0.75123	14	14	30.3	508	49.11	0.30507	2	2	4.5	508	3.5257	0.42385							4	4	8.7	508	4.8187	0.56516	3	3	8.7	508	9.9887	0.45624
Q16875	PFKFB3		4	4	8.3	520	5.1961	0.46857
Q16878	CDO1								2	2	7	200	1.5247	0.13406	3	3	7.5	200	1.7143	1.1703													2	2	7.5	200	1.6092	0.7986
Q16881	TXNRD1		14	14	27	649	26.295	0.61606	13	13	29	649	27.18	0.20691													3	3	6.3	649	2.6603	0.61716	4	4	8.8	649	29.915	0.53374
Q16891	IMMT		11	11	23.9	758	20.088	0.39939	14	14	24.8	758	28.597	0.39253	9	9	13.5	758	16.823	1.5924	16	16	30.3	758	31.256	0.76913	14	14	25.9	758	27.162	0.8009	20	20	32.2	758	45.31	0.87227
Q1KMD3	HNRNPUL2		5	5	8.4	747	9.9276	0.75753	22	22	28.8	747	120.2	0.5805	13	13	19.8	747	19.096	0.77145	12	12	22.6	747	35.993	0.87358	8	8	12.7	747	10.401	0.66804	11	11	16.1	747	20.175	1.0666
Q24JP5	TMEM132A		23	23	29.1	1023	67.321	1.1052	25	25	33.8	1023	200.57	0.51899	17	17	19.8	1023	45.823	0.66431	24	24	33	1023	86.898	0.82312	18	18	22.4	1023	71.225	0.82214	15	15	19.6	1023	44.617	0.77565
Q29960	HLA-C								20	2	48.6	366	21.664	0.38862
Q29980	MICB	PM	4	4	17.2	383	9.6392	0.70162	7	7	20.9	383	22.301	0.47107	13	13	36	383	165.16	0.95966	15	15	43.3	383	166.37	0.83266	16	16	41.5	383	81.53	0.67138	17	17	49.9	383	88.688	0.85893
Q29983	MICA	PM	10	10	24	383	61.446	0.68755	13	13	26.6	383	56.952	0.43454	11	11	24	383	89.728	0.87561	12	12	24	383	77.69	0.8716	14	14	30.3	383	64.932	0.73372	9	9	30	383	37.387	1.0403
Q29RF7	PDS5A	PM	3	3	2.8	1337	3.8473	0.29463	3	3	3	1337	1.6122	0.48891	11	10	11.1	1337	23.181	1.9214	8	8	9.9	1337	16.285	0.79205	3	3	2.5	1337	3.6156	0.45225
Q2M3R5	SLC35G1	PM													2	2	3.6	365	1.2902	0.91781
Q2MV58	TCTN1														5	5	11.9	587	9.6616	1.2035	2	2	2.6	587	3.3454	1.0643	3	3	9	587	5.5989	0.76308	2	2	4.8	587	5.59	1.2833
Q2NL82	TSR1								3	3	5.1	804	3.2111	0.52089
Q2T9J0	TYSND1								5	5	14.5	566	4.1277	0.43903
Q2TAY7	SMU1		3	3	6.4	513	3.4447	1.1486	9	9	25.7	513	27.021	0.47205	4	4	8.4	513	3.8871	0.4274							4	4	7.6	513	7.8066	0.64189	3	3	9.4	513	4.4294	0.92562
Q2TB90	HKDC1		3	3	3.8	917	3.6462	0.59107	12	11	14.7	917	11.329	0.39394
Q2VWP7	PRTG	PM							2	2	2.5	1150	2.2667	0.74447
Q2Y0W8	SLC4A8	PM													12	7	12.4	1093	18.336	1.4275	10	6	10.2	1093	5.8387	1.1313	10	7	11.7	1093	11.949	0.57451	8	4	6.6	1093	9.0425	1.1484
Q30201	HFE	PM	4	4	15.8	348	22.349	0.69872	7	7	22.7	348	34.204	0.57692	3	3	10.3	348	11.648	1.4537	5	5	20.1	348	12.309	1.0811	2	2	7.5	348	5.127	0.61768
Q32MZ4	LRRFIP1	PM													3	3	5.1	808	6.9882	1.3338
Q32P28	LEPRE1																										2	2	3.1	736	1.3402	1.2639
Q3LXA3	DAK								2	2	5	575	2.5005	0.61672
Q3MHD2	LSM12								2	2	15.4	195	5.6105	0.457							2	2	13.8	195	9.5294	0.73585							3	3	22.6	195	7.7682	0.67265
Q3SXM5	HSDL1								4	4	12.7	330	11.544	0.3825	5	5	13.6	330	7.8628	1.2158	3	3	9.4	330	2.7619	0.79392	4	4	10.9	330	4.5131	0.88548	6	6	17.6	330	8.5179	0.87673
Q3V6T2	CCDC88A	PM							4	4	2.9	1871	1.6324	0.060632													2	2	1.6	1871	1.4281	0.0075476
Q3ZCM7	TUBB8		11	2	24.5	444	16.454	0.64958	11	2	24.5	444	171.64	0.45465	11	2	24.5	444	5.1801	1.0539	11	2	24.5	444	98.34	0.73043	11	2	24.5	444	8.7506	0.64668	11	2	24.5	444	41.167	0.56614
Q3ZCQ8	TIMM50		8	8	22.7	353	29.701	0.69002	9	9	25.2	353	24.884	0.4574	12	12	35.7	353	57.883	1.1653	10	10	30.3	353	75.208	0.95066	8	8	24.6	353	17.298	0.75544	13	13	33.7	353	75.416	0.97311
Q460N5	PARP14		2	2	1.4	1801	1.3512	1.0756	4	4	2.8	1801	3.3953	0.20008
Q49A26	GLYR1																										2	2	7.1	553	3.6996	0.68985
Q4G0F5	VPS26B		4	2	12.8	336	1.7665	0.87134							4	2	13.4	336	3.099	0.73609	2	2	5.7	336	1.9225	0.85876	4	2	12.8	336	3.7142	0.87495
Q4G176	ACSF3														12	12	20.8	576	13.824	1.5589	5	5	15.5	576	10.159	1.0746							3	3	7.5	576	3.391	1.1079
Q4KMG0	CDON	PM																			6	6	5.4	1287	32.71	1.0122	2	2	2.4	1287	1.8226	0.85473
Q4KMQ2	ANO6	PM	27	27	32.5	910	92.193	0.64612	32	32	39	910	323.31	0.59209	26	26	27.5	910	133.94	1.0633	32	32	36.4	910	217.42	0.8118	30	30	34.1	910	106.89	0.68576	23	23	28.5	910	77.971	0.89662
Q4KWH8	PLCH1	PM													2	2	0.8	1693	1.4463	0.91937
Q52LJ0	FAM98B		2	2	7.6	330	2.0339	0.53058	3	3	13.9	330	3.0187	0.47422	4	4	14.5	330	20.343	1.1238	2	2	5.8	330	1.2531	0.87645	2	2	7.6	330	4.8662	0.66098
Q53EP0	FNDC3B								15	15	18.3	1204	49.857	0.36077							4	4	3.5	1204	2.9405	1.0307	7	7	7.2	1204	10.781	0.96025
Q53EU6	AGPAT9		7	6	17.1	434	11.58	0.63388	7	6	18.2	434	17.286	0.34809	3	2	8.1	434	6.0395	1.5123
Q53GA4	PHLDA2								2	2	16.4	152	2.1422	0.22638
Q53GQ0	HSD17B12								3	3	12.2	312	5.4538	0.49525	2	2	9.6	312	1.8691	1.0337							3	3	12.2	312	4.045	0.91801	2	2	9.6	312	3.8462	0.81095
Q53GS9	USP39								5	5	12.2	565	4.5891	0.19181							3	3	8.3	565	6.1298	0.71594							2	2	5	565	3.1829	0.78958
Q53H12	AGK		6	6	17.8	422	4.3376	0.67168	3	3	6.9	422	2.7099	0.33553	6	6	15.9	422	5.3398	0.81705							4	4	8.1	422	2.5924	1.0541	4	4	11.8	422	3.2523	1.037
Q53H96	PYCRL								4	4	21.5	274	6.2311	0.47489							2	2	8.8	274	1.183	1.0689
Q53TN4	CYBRD1	PM	2	2	9.8	286	1.6017	1.567	2	2	9.8	286	3.1748	0.46515	2	2	9.8	286	4.5969	1.0806	2	2	9.8	286	10.011	1.2167	2	2	9.8	286	1.3865	0.76821	2	2	9.8	286	5.6559	1.5028
Q562R1	ACTBL2								12	2	24.5	376	2.6219	0.26447
Q587J7	TDRD12														3	3	2.8	1177	2.9277	1.2389
Q58EX2	SDK2	PM	50	50	32.5	2172	129.49	0.80804	51	50	31.1	2172	210.87	0.87017							39	38	23.2	2172	85.656	0.63085	19	19	14.7	2172	31.436	0.8869
Q58FF8	HSP90AB2P		12	2	21	381	3.2982	0.54988	16	2	23.9	381	65.663	0.40873							15	2	28.3	381	24.548	0.63002	14	2	22	381	4.6605	0.60641	17	2	28.3	381	61.072	0.59247
Q5BKZ1	ZNF326		4	4	8.6	582	9.4076	0.59334	5	5	10.3	582	25.268	0.59589	6	6	12.4	582	21.031	1.2561	6	6	12.4	582	34.936	0.95988	6	6	12.5	582	14.666	0.72009	10	10	21.5	582	47.93	0.94536
Q5BVD1	TTMP		2	2	17.5	217	4.7748	0.89328	2	2	17.5	217	2.4281	0.54803
Q5CZC0	FSIP2		3	3	0.6	6907	2.2104	0.84952							2	2	0.3	6907	2.5048	0.054406													4	4	0.8	6907	2.1664	0.69474
Q5HYA8	TMEM67	PM	3	3	3.5	995	4.616	0.60227	2	2	2.1	995	3.2151	0.67408	14	13	18	995	116	1.1995	8	8	10.3	995	30.946	1.3739	2	2	2.4	995	4.4436	0.62494	3	3	3.3	995	5.5843	1.1947
Q5HYI8	RABL3								4	4	20.8	236	3.6039	0.3532							2	2	13.6	236	4.1259	1.0333
Q5JRX3	PITRM1																										6	6	9	1037	12.663	0.82968	6	6	7.8	1037	6.093	0.77471
Q5JTH9	RRP12		2	2	1.2	1297	1.3842	0.31415	3	3	2.7	1297	2.6245	0.34574	2	2	1.5	1297	1.4908	2.2019	7	7	5.6	1297	6.9323	0.81127	6	5	4.3	1297	3.2523	0.6544	7	7	5.7	1297	7.6481	0.90275
Q5JTV8	TOR1AIP1								6	6	12.7	583	8.6006	0.2697																			3	3	6.7	583	7.521	0.53705
Q5JTZ9	AARS2														3	3	4.4	985	2.9907	0.7919
Q5JU85	IQSEC2		2	2	0.9	1478	1.9168	0.50825
Q5JUR7	TEX30		2	2	8.4	227	1.8572	0.69469	2	2	9.3	227	2.364	0.51713	2	2	8.4	227	2.2954	0.72573							2	2	8.4	227	1.8648	0.76424	2	2	8.4	227	3.2803	0.66058
Q5JVF3	PCID2								2	2	6.5	399	2.9471	0.45274
Q5MNZ6	WDR45B														3	3	8.1	344	2.2786	0.75018
Q5R3F8	ELFN2		3	3	3.5	820	3.908	1.342	5	5	7.8	820	7.5499	0.78427
Q5RKV6	EXOSC6								4	4	23.2	272	8.3715	0.38481	2	2	11.4	272	4.9134	1.1469	2	2	16.2	272	6.6877	0.80335	3	3	14.3	272	4.3685	0.65065	2	2	11.4	272	2.0274	0.69743
Q5SRE5	NUP188		4	4	2.5	1749	2.7046	0.26259							4	4	2.3	1749	1.94	3.2307	6	6	3.7	1749	2.145	0.68846	4	4	2.3	1749	4.4291	0.86954	4	4	2.5	1749	6.0853	1.0693
Q5SSJ5	HP1BP3								5	5	10.7	553	5.608	0.53729	6	6	11.4	553	4.7074	1.1573	2	2	4	553	4.5438	0.92962	7	7	10.8	553	3.7098	0.59756	4	4	8.3	553	4.5007	0.99315
Q5SWX8	ODR4		5	5	13.9	454	9.2045	0.76259	4	4	9.7	454	6.4629	0.49773
Q5SY16	NOL9		2	2	4.6	702	2.1461	0.58818	8	8	20.1	702	9.5402	0.37701	3	3	7.1	702	7.6243	0.97857	9	9	20.4	702	16.952	1.0006	5	5	13	702	10.74	0.67166	5	5	12.7	702	6.2566	0.69189
Q5SYC1	CLVS2								2	2	6.7	327	2.3625	0.97429
Q5SZK8	FREM2	PM													5	5	2.5	3169	5.149	1.6791	80	80	31.4	3169	317.63	1.14	58	58	23.9	3169	166.46	0.92165	10	10	4.6	3169	18.421	1.0627
Q5T1B0	AXDND1		2	2	1.8	1012	1.2601	0.43619																			3	3	3.8	1012	1.7265	0.71752
Q5T280	C9orf114														4	4	15.2	376	9.1251	0.91563	6	6	21.5	376	24.302	1.0167	2	2	9	376	2.2803	0.70668	2	2	10.1	376	4.7691	0.85215
Q5T3F8	TMEM63B	PM																			3	3	3.8	832	4.9107	0.91629	6	6	8.9	832	5.4455	0.70032	5	5	6	832	6.2239	0.65331
Q5T440	IBA57								3	3	14.3	356	1.9957	0.39169													2	2	7	356	3.4713	0.71978	2	2	7.6	356	14.764	0.74417
Q5T4S7	UBR4	PM	8	8	2.2	5183	11.512	0.32451	7	7	1.9	5183	5.7269	0.61774	8	8	2.1	5183	6.4995	3.0897													6	6	1.9	5183	4.8171	0.72461
Q5T653	MRPL2								3	3	15.4	305	9.0465	0.52821	3	3	15.4	305	9.0464	0.84367	6	6	24.3	305	10.225	0.8461	2	2	12.1	305	1.5457	0.78489	3	3	15.4	305	14.397	1.1575
Q5T655	CFAP58																										3	3	3.4	872	1.3253	0.77577
Q5T6V5	C9orf64								2	2	5.3	341	2.7645	1.2
Q5T749	KPRP																										2	2	3.1	579	1.4956	0.74492
Q5T9A4	ATAD3B	PM													8	3	16	648	12.95	1.6057	16	6	27.9	648	144.6	0.92655	17	6	28.9	648	29.511	0.78628	22	7	33.8	648	72.892	0.77684
Q5T9L3	WLS	PM													9	9	15.7	541	12.442	1.3843	6	6	10	541	6.1587	1.0079
Q5TA45	CPSF3L								7	7	17.3	600	2.7489	0.40072							2	2	3.2	600	3.9211	0.99706							2	2	3.2	600	2.7561	0.98147
Q5TAP6	UTP14C																				2	2	3.5	766	4.0915	1.0627
Q5TBA9	FRY																										2	2	0.7	3013	1.199	0.10297
Q5TC12	ATPAF1																										2	2	4.9	328	1.2181	0.73549
Q5TEU4	NDUFAF5								3	3	6.4	345	1.4517	0.8
Q5TFE4	NT5DC1		11	11	29.2	455	19.776	0.67858	4	4	13.8	455	10.048	0.96614	13	13	34.5	455	22.749	0.75892							3	3	7.3	455	3.3883	0.55748
Q5VT25	CDC42BPA																				4	4	2.2	1732	1.1678	0.82313
Q5VU43	PDE4DIP																																3	2	1.1	2346	2.3879	0.78601
Q5VU97	CACHD1	PM							5	5	3.3	1274	4.9265	0.45283	5	5	3.5	1274	4.3822	1.1385	13	13	9.7	1274	11.364	0.82906	13	13	9.9	1274	14.837	0.98728	7	7	5.6	1274	7.5741	0.90239
Q5VUB5	FAM171A1		3	2	3.6	890	1.5777	0.84986	5	4	7.2	890	15.833	0.62917	16	15	27.1	890	30.149	1.2655	10	10	17.5	890	21.65	0.762
Q5VV42	CDKAL1														2	2	6.4	579	2.148	1.6304	4	4	11.2	579	12.574	1.052
Q5VWZ2	LYPLAL1		3	3	13.5	237	2.9511	1.0873	2	2	8.4	237	2.1868	0.44377
Q5VY43	PEAR1	PM							2	2	3	1037	2.01	0.23047
Q5VYK3	ECM29														5	5	2.6	1845	3.3945	2.3321
Q5W111	SPRYD7														2	2	9.7	196	1.4032	1.2188
Q5ZPR3	CD276	PM	6	6	19.7	534	42.815	0.92971	10	10	34.1	534	323.31	0.46418	8	8	28.1	534	303.19	1.3041	10	10	41.4	534	185.76	1.0901	8	8	35.4	534	93.313	0.77654	12	12	37.6	534	225.34	0.97507
Q63HN8	RNF213		18	18	3.9	5207	24.646	0.35243	38	38	8.4	5207	49.391	0.38991
Q63HQ2	EGFLAM		2	2	2.7	1017	1.5513	0.045367
Q641Q2	FAM21A	PM																									3	3	3	1341	1.4976	0.88922
Q658P3	STEAP3	PM	13	13	33	488	134.81	0.74397	15	15	33.6	488	159.15	0.54373	15	15	37.5	488	124.9	0.92977	14	14	35	488	218.86	1.0516	8	8	20.1	488	20.151	0.68502	9	9	24.4	488	27.166	1.3174
Q658Y4	FAM91A1								6	6	8.7	838	10.386	0.62386	2	2	1.9	838	2.0663	1.308
Q68CQ4	DIEXF																																2	2	3.3	756	3.5138	0.85221
Q68CQ7	GLT8D1														2	2	8.9	371	1.7624	0.89644	2	2	5.4	371	1.1381	0.79989
Q68CZ2	TNS3		4	4	4.7	1445	6.7999	0.87536	7	7	6.5	1445	9.4107	0.50338
Q68D85	NCR3LG1	PM	4	4	11.7	454	3.6601	0.91626							9	9	25.8	454	26.167	0.83162	11	11	30	454	27.223	0.76321	12	12	28.4	454	36.86	0.68707	6	6	17.6	454	18.375	0.79198
Q69YN2	CWF19L1		3	3	7.1	538	1.1744	0.59048	8	8	21.7	538	11.653	0.45462																			2	2	4.8	538	2.3549	0.52765
Q69YN4	KIAA1429														3	3	1.7	1812	3.1702	1.3977
Q6AI08	HEATR6		3	3	2.8	1181	3.592	0.47547
Q6DD88	ATL3		6	6	15	541	19.085	0.49591	9	9	24	541	84.795	0.34753	7	7	14.8	541	13.215	1.0782	6	6	16.5	541	14.496	0.79778	8	8	20.5	541	10.81	0.7255	6	6	16.3	541	30.931	0.7084
Q6DKI1	RPL7L1								3	3	16.3	246	4.6368	0.32854	3	3	12.6	246	1.8472	0.7803	4	4	14.6	246	4.4886	0.88193
Q6DKJ4	NXN								2	2	8	435	10.829	0.43668
Q6EMK4	VASN	PM	7	7	15.5	673	18.024	0.47701	8	8	19.3	673	79.453	0.76609	3	3	6.7	673	6.5829	0.53146	4	4	9.4	673	4.9895	0.41735	6	6	13.7	673	16.804	0.46836	4	4	10.1	673	16.562	0.7994
Q6FI81	CIAPIN1								2	2	6.4	312	1.9653	0.36787
Q6IAN0	DHRS7B														5	5	14.5	325	10.764	1.0258	5	5	14.8	325	13.818	0.88102
Q6IBS0	TWF2		6	4	22.6	349	9.3011	1.0724	11	8	44.1	349	14.25	0.43832	5	4	19.8	349	11.115	1.0197							3	2	8.9	349	1.6274	0.68717	8	7	38.1	349	25.755	0.60517
Q6IQ22	RAB12								4	4	17.6	244	6.5121	0.48356	5	5	20.1	244	8.4756	0.79183
Q6IS14	EIF5AL1																				4	4	29.2	154	2.5665	0.73425
Q6L8Q7	PDE12		2	2	4.3	609	5.435	0.48471	2	2	3.8	609	16.106	0.39721	6	6	13.6	609	13.19	1.007	5	5	11.3	609	21.494	0.83441	8	8	21	609	11.881	0.89943	6	6	12	609	11.188	0.71941
Q6NSJ0	KIAA1161		17	17	29.4	714	25.179	0.38173	20	20	33.2	714	54.113	0.3965	18	18	27.3	714	24.176	1.0744	22	22	39.1	714	39.549	0.86395	15	15	26.1	714	23.119	0.69873	11	11	18.8	714	15.038	0.92327
Q6NSJ5	LRRC8E	PM	6	4	9.9	796	7.9309	0.66594	12	10	20.1	796	21.101	0.51548	9	7	15.6	796	16.65	0.81544	15	13	26.1	796	30.582	0.82654	11	9	19.7	796	18.312	0.69518	7	5	9	796	7.6476	0.93098
Q6NTF9	RHBDD2														2	2	13.7	364	2.8703	0.64648
Q6NUK1	SLC25A24																										6	6	12.8	477	7.306	1.0422	6	6	13.2	477	8.7524	0.58729
Q6NUM9	RETSAT		4	4	8	610	2.0488	0.48417	6	6	14.1	610	11.958	0.2231	2	2	4.9	610	2.5838	1.0059	2	2	4.9	610	3.7563	0.85579
Q6NUQ4	TMEM214																										2	2	2.6	689	2.3862	1.2265
Q6NUS6	TCTN3	PM							5	5	11.2	607	8.4986	0.64589	2	2	3.3	607	2.8723	1.3256	5	5	12.5	607	4.9571	1.205	3	3	4.9	607	4.0299	0.9769
Q6NVY1	HIBCH																										2	2	4.7	386	1.7217	0.91186
Q6NW40	RGMB	PM													5	5	19	437	10.157	1.2749	3	3	10.8	437	6.8926	1.4116							3	3	10.8	437	3.692	0.65164
Q6NZI2	PTRF	PM							11	11	29.5	390	144.17	0.26259	3	3	11.3	390	2.0333	0.95389
Q6NZY4	ZCCHC8														2	2	5	707	2.0096	1.945
Q6P087	RPUSD3		2	2	9.4	351	3.8632	0.60667	7	7	22.5	351	7.8857	0.53671	2	2	7.7	351	2.8075	0.68029	2	2	7.7	351	1.7939	0.61922	3	3	12.8	351	3.7309	0.51407	4	4	16.2	351	4.8863	0.83542
Q6P158	DHX57		3	3	2.4	1386	3.1854	0.35639	4	3	3.2	1386	1.972	0.65488													2	2	1.7	1386	3.0117	0.49675
Q6P1J9	CDC73		3	3	6.6	531	3.3849	0.53528	7	7	13.9	531	5.0532	0.39397							3	3	7.2	531	2.6931	1.1362							3	3	6.6	531	2.1952	1.0502
Q6P1K8	GTF2H2C		3	3	8.1	395	3.3157	0.59947							3	3	6.8	395	4.1055	1.0711	2	2	4.6	395	1.4246	0.56216							2	2	5.8	395	3.0165	0.68236
Q6P1L8	MRPL14																				3	3	22.8	145	2.7091	1.2844
Q6P1M0	SLC27A4	PM							6	6	10.6	643	3.2032	0.35154	2	2	3	643	2.2043	1.1745	4	4	6.2	643	2.8109	0.9274	3	3	6.1	643	2.6852	0.79249	5	5	9.5	643	6.9261	0.92263
Q6P1M3	LLGL2	PM							11	11	13.7	1020	11.851	0.40572
Q6P1X6	C8orf82								2	2	15.7	216	3.3539	0.99957	2	2	10.2	216	1.9937	1.4228	2	2	10.2	216	1.4054	0.70784	2	2	9.7	216	1.4451	0.53314	2	2	12.5	216	1.8358	0.68991
Q6P2E9	EDC4								2	2	2.6	1401	1.9632	0.37184	2	2	2.6	1401	3.4475	1.7173							2	2	2.6	1401	2.4105	0.43646	3	3	3.1	1401	3.0395	0.81915
Q6P2Q9	PRPF8		49	49	22.8	2335	70.488	0.50968	58	58	25.1	2335	66.08	0.56431	56	56	26.8	2335	121.79	0.82613	87	87	38.6	2335	118.03	0.92485	61	61	31	2335	97.677	0.7224	78	78	33.4	2335	182.11	0.97467
Q6P4A7	SFXN4								3	3	11.6	337	3.7599	0.44036																			2	2	7.1	337	6.5837	0.81237
Q6P4Q7	CNNM4	PM	22	18	32.8	775	80.802	0.47396	23	21	37	775	323.31	0.46326	22	18	31	775	86.82	1.0635	22	19	31.6	775	207.28	1.1388	23	20	31.2	775	84.338	0.60251	24	19	31.9	775	84.769	0.92896
Q6P6C2	ALKBH5								4	4	17	394	9.207	0.43297
Q6P995	FAM171B														5	5	9.1	826	11.813	1.2613							7	7	12.5	826	20.775	0.87661	7	7	12.7	826	63.908	1.1774
Q6P9B6	TLDC1								2	2	8.8	456	1.383	11.942	2	2	6.4	456	4.5947	1.4896	4	4	13.6	456	4.6849	1.0475
Q6P9F0	CCDC62	PM													2	2	3.8	684	1.7282	1.309
Q6P9F7	LRRC8B	PM													5	4	8.8	803	8.9894	1.6875	9	8	15.3	803	14.773	0.87601	3	2	4.9	803	6.6304	0.57949
Q6PCB8	EMB	PM	3	3	9.2	327	3.6008	0.48407	5	5	21.1	327	7.838	0.41532	6	6	20.5	327	23.081	1.0005	7	7	23.9	327	8.3792	0.86883	4	4	11.9	327	2.4317	0.68867
Q6PI48	DARS2		8	8	13	645	6.4535	0.72996	15	14	33.2	645	19.732	0.45964	12	12	24.3	645	24.401	0.99321	17	17	33	645	40.566	0.93767	6	6	9.3	645	3.5854	0.68561	8	8	13.3	645	9.9733	0.73027
Q6PIU2	NCEH1		5	5	14.5	408	7.4003	0.63859	6	6	18.6	408	29.287	0.26946	6	6	22.3	408	13.743	0.99306	6	6	16.9	408	49.448	0.92738							2	2	6.9	408	2.2016	0.62447
Q6PJ69	TRIM65								2	2	3.9	517	1.5361	0.48707
Q6PJF5	RHBDF2	PM	16	16	24.1	856	24.397	0.48027	21	21	30.4	856	61.639	0.36701	22	22	28.5	856	45.868	0.85568	23	23	29.8	856	93.177	0.8513	20	20	23.9	856	36.702	0.55146	17	17	25.2	856	43.48	1.0232
Q6PJG6	BRAT1														4	3	8	821	3.4097	0.87035
Q6PJG9	LRFN4	PM							3	3	5.7	635	8.1233	0.27761													3	3	4.9	635	3.8417	0.69116	2	2	3.3	635	3.4351	1.3466
Q6PKG0	LARP1		2	2	1.3	1096	1.3813	0.44733
Q6PL18	ATAD2														3	3	3.6	1390	2.7741	1.9142
Q6RFH5	WDR74								13	13	42.9	385	38.564	0.4053	5	5	20.3	385	7.9792	0.41152	6	6	17.1	385	7.8737	0.78868	7	7	26.5	385	6.6215	0.71014	5	5	18.4	385	9.2934	0.76395
Q6RW13	AGTRAP	PM							2	2	18.9	159	6.6304	0.43469
Q6S8J3	POTEE		13	3	12.8	1075	3.9595	0.75231
Q6UB35	MTHFD1L								8	7	10.3	978	9.34	0.63626	14	14	17.9	978	27.042	1.8371	14	14	18.9	978	27.507	1.1066	13	13	16.6	978	22.166	0.90131	15	15	19.4	978	34.075	0.86417
Q6UVK1	CSPG4	PM	8	8	5.7	2322	13.487	0.13185	15	15	8.4	2322	31.584	0.14647																			8	8	4.7	2322	8.2007	0.050789
Q6UVY6	MOXD1		2	2	2.8	613	1.5116	5.6982	2	2	4.2	613	1.8534	0.91948	18	18	34.6	613	27.169	1.2429	19	19	35.2	613	32.754	1.0081
Q6UW68	TMEM205		3	3	20.6	189	2.859	0.76855	2	2	16.9	189	3.3353	0.28862																			3	3	18.5	189	5.1409	0.44946
Q6UWB1	IL27RA	PM																									10	10	21.5	636	17.979	0.88708	6	6	9.9	636	12.989	1.4032
Q6UWL6	KIRREL2	PM													3	3	5.8	708	5.1952	0.84261
Q6UWP7	LCLAT1		4	4	11.8	414	6.1924	0.61689	6	6	16.4	414	12.324	0.56006	3	3	6.5	414	2.6775	1.3629							2	2	7	414	2.1377	1.0773	5	5	12.1	414	9.879	0.93756
Q6UX53	METTL7B								4	4	20.9	244	4.3528	0.76332																			5	5	23.4	244	10.1	0.7413
[truncated: 1,252 more rows]

## Sheet: MS1trace_Examples
Examples of mass spectrometry MS1 traces for representing quantification of SILAC-labeled peptides
* H, Mock; L, DAC treated of D3R3
** Heavy is L-arginine-13C6 (R6) and L-lysine-13C6 (K6) labeled (mass difference to Light arginine and lysine is 6 Da )
UniprotID	geneSymbol	MaxQuant analyzed SILAC H/L ratio *	Thermo Raw file name	Sequence	SILAC label **	MS1 Scan number	MS2 Scan number	Charge	m/z	Mass	Mass error [Da]	Retention time
P05362	ICAM1	0.0095751	A549_D3R3_F3	DLEGTYLCR	Light	16731	16733	2	563.764	1125.51	0.00012256	36.151
			A549_D3R3_F3	DLEGTYLCR	Heavy	16835	16844	2	566.774	1131.53	0.00012256	36.293
Q16288	NTRK3	2.1827	A549_D3R3_F2	IPVIENPQYFR	Heavy	24681	24701	2	691.382	1380.75	0.00010509	45.835
			A549_D3R3_F2	IPVIENPQYFR	Light	24720	24724	2	688.372	1374.73	0.00010509	45.866

## Sheet: Fig.1h
List of the proteins, which are annotated as plasma membrane proteins and SILAC ratio of DAC/Mock > 1.4, used for PANTHER analysis
			A549 ratio of DAC/Mock			Top immune associated modules from PANTHER analysis results
UniprotID	geneSymbol	PM	D3	D3R3		GO biological process complete	Fold enrichment	raw P-value	FDR
P05362	ICAM1	PM	11.0824	104.438		gamma-delta T cell activation (GO:0046629)	38.21	1.41e-05	0.000445
P05187	ALPP	PM	14.316	37.1968		negative regulation of tyrosine phosphorylation of STAT protein (GO:0042532)	24.31	5.55e-05	0.00152
P02751	FN1	PM	8.86918	30.3186		susceptibility to natural killer cell mediated cytotoxicity (GO:0042271)	24.31	5.55e-05	0.00151
P05186	ALPL	PM	39.82	22.0391		T cell mediated cytotoxicity (GO:0001913)	12.54	0.00258	0.0385
P15328	FOLR1	PM	6.62383	19.5065		neutrophil degranulation (GO:0043312)	5.4	7.47e-17	1.51e-14
Q13421	MSLN	PM	10.4738	19.4311		immune response-regulating cell surface receptor signaling pathway involved in phagocytosis (GO:0002433)	4.95	5.97e-05	0.00162
P10696	ALPPL2	PM	15.9304	16.2188		Fc receptor mediated stimulatory signaling pathway (GO:0002431)	4.88	6.7e-05	0.00177
P15144	ANPEP	PM	2.65654	14.4242		cellular response to interferon-gamma (GO:0071346)	4.18	0.000223	0.00503
P43121	MCAM	PM	3.45758	11.043
P02679	FGG	PM	20.3165	7.50244
P36269	GGT5	PM	1.46009	7.3078
Q6UVK1	CSPG4	PM	7.58438	6.82734
Q8WXI7	MUC16	PM	1.52193	5.89067
Q9H0H5	RACGAP1	PM	2.22158	5.74944
Q8NFJ5	GPRC5A	PM	2.29232	5.31491
P07237	P4HB	PM	1.55243	5.21105
P32004	L1CAM	PM	3.57054	5.10908
Q9Y653	GPR56	PM	1.64753	4.83489
P63000	RAC1	PM	1.51791	4.67443
Q15067	ACOX1	PM	2.00916	4.51957
P09211	GSTP1	PM	1.56187	4.49721
P60953	CDC42	PM	1.65848	4.41462
O14763	TNFRSF10B	PM	1.73647	4.25985
P51572	BCAP31	PM	1.6665	4.17415
P08758	ANXA5	PM	1.76435	4.14164
P06744	GPI	PM	1.63369	4.05745
Q15286	RAB35	PM	1.75242	4.04563
Q13418	ILK	PM	1.87357	4.04498
Q8WTV0	SCARB1	PM	1.63913	3.85847
P15311	EZR	PM	1.49209	3.85149
P31939	ATIC	PM	2.04989	3.8432
O15427	SLC16A3	PM	1.69056	3.803
P49755	TMED10	PM	1.45894	3.78558
P08648	ITGA5	PM	1.4226	3.77858
Q13467	FZD5	PM	2.69804	3.75657
Q9BT76	UPK3B	PM	7.08918	3.71761
P31431	SDC4	PM	2.86549	3.64418
P16422	EPCAM	PM	3.99393	3.63306
P16444	DPEP1	PM	8.09717	3.61991
Q9HBH0	RHOF	PM	2.18675	3.52162
P27797	CALR	PM	2.51927	3.50116
P04004	VTN	PM	3.09262	3.48833
P06733	ENO1	PM	1.6115	3.40948
P51149	RAB7A	PM	1.41141	3.40229
Q96AC1	FERMT2	PM	1.4007	3.38192
Q07666	KHDRBS1	PM	1.55296	3.35999
Q9H7M9	VISTA	PM	2.29174	3.32546
P54709	ATP1B3	PM	2.72368	3.31148
P04920	SLC4A2	PM	3.85609	3.29609
Q9NZM1	MYOF	PM	1.63364	3.28116
P09543	CNP	PM	1.84584	3.27375
P07602	PSAP	PM	4.23191	3.24233
Q9UJS0	SLC25A13	PM	2.4263	3.22924
P13797	PLS3	PM	1.76888	3.19152
P04040	CAT	PM	1.56211	3.16236
Q16658	FSCN1	PM	1.62869	3.14782
P67775	PPP2CA	PM	1.42869	3.1412
Q9Y6M5	SLC30A1	PM	2.92714	3.13509
P08962	CD63	PM	1.73801	3.13224
P46459	NSF	PM	1.86644	3.1211
Q9UP95	SLC12A4	PM	2.36323	3.09751
O75841	UPK1B	PM	5.05102	3.09713
Q96GC9	VMP1	PM	1.53243	3.0888
P36873	PPP1CC	PM	2.10274	3.04507
P21333	FLNA	PM	1.41169	3.02042
P08571	CD14	PM	1.69188	3.00219
P07948	LYN	PM	3.5003	3.0012
O00264	PGRMC1	PM	1.92968	2.99204
P35052	GPC1	PM	1.69222	2.95622
P38606	ATP6V1A	PM	1.66431	2.92629
Q04912	MST1R	PM	1.69059	2.88193
Q07065	CKAP4	PM	3.16797	2.8748
O00220	TNFRSF10A	PM	1.7215	2.85943
P11169	SLC2A3	PM	5.58067	2.85014
P10809	HSPD1	PM	1.72586	2.80112
P20645	M6PR	PM	1.86797	2.78629
Q9UGT4	SUSD2	PM	1.91777	2.78435
O75369	FLNB	PM	1.47949	2.78048
P13637	ATP1A3	PM	3.90244	2.759
Q9NPF0	CD320	PM	1.55941	2.75816
P07355	ANXA2	PM	1.49056	2.75308
Q9Y624	F11R	PM	2.26778	2.75292
O75534	CSDE1	PM	1.532	2.74907
Q6PJF5	RHBDF2	PM	2.08216	2.72472
P35579	MYH9	PM	1.9036	2.70739
Q04917	YWHAH	PM	1.419	2.69745
Q14517	FAT1	PM	1.82839	2.69535
Q9NTJ5	SACM1L	PM	1.41221	2.68673
P02786	TFRC	PM	1.61051	2.68507
Q07021	C1QBP	PM	1.40353	2.6832
P00390	GSR	PM	1.62261	2.66887
P05141	SLC25A5	PM	1.56605	2.66539
Q16555	DPYSL2	PM	1.57958	2.65069
Q9Y666	SLC12A7	PM	1.90818	2.64943
Q8WUD1	RAB2B	PM	1.54617	2.64571
P08174	CD55	PM	1.42294	2.63971
P68104	EEF1A1	PM	1.44409	2.63817
Q08334	IL10RB	PM	2.18041	2.63671
Q02978	SLC25A11	PM	1.53636	2.63567
Q8NCM8	DYNC2H1	PM	1.79019	2.63477
P11142	HSPA8	PM	2.12486	2.62867
Q08722	CD47	PM	1.70797	2.62529
P11166	SLC2A1	PM	1.87899	2.61329
P11021	HSPA5	PM	1.84519	2.60044
P46940	IQGAP1	PM	3.94462	2.59902
P50552	VASP	PM	1.66237	2.58752
Q8TCT9	HM13	PM	1.56836	2.58752
P21926	CD9	PM	1.9859	2.58679
P21281	ATP6V1B2	PM	1.87028	2.58625
P30153	PPP2R1A	PM	2.17019	2.58585
P48047	ATP5O	PM	1.4526	2.58558
O00186	STXBP3	PM	1.57916	2.58451
P52597	HNRNPF	PM	1.88129	2.58331
Q06481	APLP2	PM	2.58726	2.57838
P35613	BSG	PM	1.41064	2.5746
P68400	CSNK2A1	PM	1.79276	2.56885
Q15084	PDIA6	PM	1.5519	2.55833
P46821	MAP1B	PM	2.51313	2.55571
Q9Y490	TLN1	PM	1.72631	2.5518
P62979	RPS27A	PM	1.6214	2.54298
Q8TCT8	SPPL2A	PM	1.42537	2.52953
P62136	PPP1CA	PM	1.62633	2.52781
P07947	YES1	PM	1.68947	2.52717
P10301	RRAS	PM	1.46192	2.51105
P08670	VIM	PM	1.52721	2.50954
P51151	RAB9A	PM	1.48131	2.50671
Q86UP2	KTN1	PM	4.62449	2.50545
Q92542	NCSTN	PM	1.67333	2.49557
Q99650	OSMR	PM	1.56546	2.49066
P07900	HSP90AA1	PM	1.60547	2.48503
P08238	HSP90AB1	PM	1.54662	2.48478
Q96S97	MYADM	PM	1.5401	2.4801
Q00610	CLTC	PM	2.11113	2.47961
P51511	MMP15	PM	1.59645	2.47868
O75077	ADAM23	PM	1.77402	2.46895
P62879	GNB2	PM	1.59882	2.4558
Q9UBH6	XPR1	PM	1.44298	2.45471
Q01082	SPTBN1	PM	4.53638	2.449
Q9UNQ0	ABCG2	PM	2.72013	2.44762
P01111	NRAS	PM	1.52996	2.44391
P49368	CCT3	PM	1.74941	2.43641
P15529	CD46	PM	1.56077	2.42842
Q9BZM5	ULBP2	PM	1.87396	2.42407
P17931	LGALS3	PM	1.57734	2.42154
Q12913	PTPRJ	PM	1.73412	2.42119
Q6PCB8	EMB	PM	2.06582	2.40778
Q16563	SYPL1	PM	1.75691	2.40506
P23396	RPS3	PM	1.45641	2.40466
Q9H4M9	EHD1	PM	1.58796	2.40442
Q00325	SLC25A3	PM	1.41615	2.40333
Q9ULV4	CORO1C	PM	1.41307	2.39854
Q14247	CTTN	PM	1.46387	2.38254
Q9UHG3	PCYOX1	PM	2.3042	2.38135
O94905	ERLIN2	PM	1.86902	2.37023
Q7Z7B0	FILIP1	PM	4.52468	2.36754
Q9NZN4	EHD2	PM	1.71854	2.36535
P35232	PHB	PM	1.61147	2.36256
P12814	ACTN1	PM	1.97138	2.35018
Q09666	AHNAK	PM	3.70343	2.3478
Q9Y5Y0	FLVCR1	PM	2.30038	2.33792
P28482	MAPK1	PM	2.01199	2.31455
P14625	HSP90B1	PM	1.70742	2.31225
Q29983	MICA	PM	1.45444	2.30128
Q8TDW0	LRRC8C	PM	1.87441	2.28891
Q14344	GNA13	PM	1.87928	2.28822
Q9P273	TENM3	PM	2.7359	2.28279
Q9Y289	SLC5A6	PM	2.12269	2.27806
O76082	SLC22A5	PM	1.6899	2.27139
Q9BX67	JAM3	PM	2.21951	2.26198
Q9NV96	TMEM30A	PM	1.55289	2.26122
Q14118	DAG1	PM	1.69408	2.25571
Q9H9J2	MRPL44	PM	1.4434	2.25261
Q08345	DDR1	PM	2.09385	2.24896
Q9NQC3	RTN4	PM	2.04244	2.24699
P53597	SUCLG1	PM	1.45014	2.2406
Q15043	SLC39A14	PM	2.24845	2.23819
P98172	EFNB1	PM	1.92611	2.23659
P63010	AP2B1	PM	1.53015	2.22296
O15258	RER1	PM	1.47887	2.22104
P67870	CSNK2B	PM	1.68367	2.21283
Q8IWT6	LRRC8A	PM	2.06415	2.21004
Q15149	PLEC	PM	3.49016	2.19901
P53985	SLC16A1	PM	1.69906	2.19279
P46531	NOTCH1	PM	2.24517	2.19135
P25942	CD40	PM	1.94084	2.18804
P49821	NDUFV1	PM	1.42814	2.16328
Q7KYR7	BTN2A1	PM	1.44123	2.16319
Q6P4Q7	CNNM4	PM	2.10988	2.15862
P60033	CD81	PM	1.99402	2.15531
Q8WUM4	PDCD6IP	PM	2.449	2.14376
Q8IZP9	GPR64	PM	2.45164	2.13867
Q9NUP9	LIN7C	PM	2.02388	2.12739
Q29980	MICB	PM	1.42527	2.12283
Q9Y4D7	PLXND1	PM	2.51604	2.11775
Q9UGH3	SLC23A2	PM	2.70504	2.11376
Q9UHW9	SLC12A6	PM	2.01341	2.11256
Q9NZ53	PODXL2	PM	2.03289	2.08533
O75882	ATRN	PM	1.4076	2.08203
O95297	MPZL1	PM	2.0018	2.07082
P12931	SRC	PM	1.44486	2.06411
O75165	DNAJC13	PM	4.40781	2.05816
O60716	CTNND1	PM	2.20313	2.05685
Q13308	PTK7	PM	1.93244	2.05335
Q14574	DSC3	PM	3.11624	2.05162
Q04721	NOTCH2	PM	2.24553	2.0504
Q03135	CAV1	PM	1.86355	2.04775
Q29RF7	PDS5A	PM	3.39409	2.04537
O14936	CASK	PM	1.43542	2.03811
P19784	CSNK2A2	PM	1.84768	2.0367
Q9Y639	NPTN	PM	1.68563	2.03046
P35221	CTNNA1	PM	1.94371	2.02943
Q9H8M5	CNNM2	PM	1.41824	2.02852
P19634	SLC9A1	PM	1.97605	2.0245
O00159	MYO1C	PM	2.41284	2.02212
O95782	AP2A1	PM	1.81015	2.01796
Q9Y2G3	ATP11B	PM	1.50432	2.01767
P19438	TNFRSF1A	PM	1.67839	2.01402
Q8NE01	CNNM3	PM	1.62177	2.00594
Q13356	PPIL2	PM	1.71227	2.00473
P07814	EPRS	PM	1.95179	2.00072
Q9Y2A7	NCKAP1	PM	2.0974	1.99657
P78310	CXADR	PM	2.66695	1.99104
Q07954	LRP1	PM	1.81307	1.98768
P17152	TMEM11	PM	1.40327	1.98456
P20073	ANXA7	PM	1.42074	1.97914
P35580	MYH10	PM	2.36658	1.97781
P16615	ATP2A2	PM	1.58541	1.96325
P31641	SLC6A6	PM	1.40353	1.96244
Q99808	SLC29A1	PM	2.78839	1.9609
P01130	LDLR	PM	1.56666	1.94243
Q16643	DBN1	PM	2.65986	1.94035
Q6NSJ5	LRRC8E	PM	1.50164	1.93994
Q8IXI2	RHOT1	PM	1.58303	1.93892
Q13557	CAMK2D	PM	1.84563	1.93424
Q9UJZ1	STOML2	PM	1.48276	1.92393
Q9BR76	CORO1B	PM	1.62332	1.91843
Q92508	PIEZO1	PM	2.08425	1.91755
Q9UIQ6	LNPEP	PM	1.63956	1.90415
Q9BXS9	SLC26A6	PM	1.85302	1.90252
Q8NB49	ATP11C	PM	1.80391	1.89887
Q9NZW5	MPP6	PM	1.58469	1.89527
Q92692	PVRL2	PM	1.58115	1.89197
P08195	SLC3A2	PM	1.74868	1.89018
O75084	FZD7	PM	1.81812	1.89
P18827	SDC1	PM	2.3371	1.88434
P06213	INSR	PM	1.62356	1.8767
Q9C0B5	ZDHHC5	PM	1.46856	1.86571
O43795	MYO1B	PM	2.3494	1.86352
Q96EY1	DNAJA3	PM	1.54474	1.85915
P49327	FASN	PM	1.84379	1.85787
P54652	HSPA2	PM	2.13238	1.85649
P54578	USP14	PM	1.552	1.8348
P51693	APLP1	PM	1.93248	1.82969
Q9H2H9	SLC38A1	PM	2.05982	1.81901
O15031	PLXNB2	PM	1.50802	1.80574
P05026	ATP1B1	PM	1.72067	1.79491
Q15758	SLC1A5	PM	1.99597	1.79228
P53618	COPB1	PM	1.99068	1.79041
Q04656	ATP7A	PM	2.05432	1.78923
O95858	TSPAN15	PM	1.47495	1.78622
Q9UNN8	PROCR	PM	1.91777	1.7861
Q04771	ACVR1	PM	1.74404	1.78072
O00560	SDCBP	PM	1.55424	1.7804
P36894	BMPR1A	PM	1.98476	1.77828
P40189	IL6ST	PM	1.42481	1.77752
Q01650	SLC7A5	PM	2.02372	1.76935
P20020	ATP2B1	PM	1.62409	1.75744
Q9Y219	JAG2	PM	1.79	1.75725
Q02487	DSC2	PM	2.1684	1.75322
O43688	PPAP2C	PM	2.34764	1.74271
Q8NG11	TSPAN14	PM	1.72164	1.74131
Q30201	HFE	PM	1.43119	1.73334
Q96QD8	SLC38A2	PM	1.80907	1.73253
Q14980	NUMA1	PM	4.99201	1.73133
P11717	IGF2R	PM	1.51	1.72661
P11362	FGFR1	PM	1.82156	1.71957
Q86X29	LSR	PM	1.77447	1.71022
Q92581	SLC9A6	PM	2.01138	1.69851
Q15223	PVRL1	PM	2.01215	1.69142
Q00341	HDLBP	PM	1.40056	1.69013
Q9UIW2	PLXNA1	PM	1.96761	1.6897
Q4KMQ2	ANO6	PM	1.5477	1.68893
P33527	ABCC1	PM	1.59274	1.68816
Q9NS86	LANCL2	PM	1.54107	1.68093
O43291	SPINT2	PM	1.43414	1.6798
Q14126	DSG2	PM	1.46135	1.67431
Q92887	ABCC2	PM	2.11542	1.67065
O15431	SLC31A1	PM	1.66107	1.66728
Q92729	PTPRU	PM	2.05914	1.65964
Q14254	FLOT2	PM	1.55625	1.65363
Q8IVT2	MISP	PM	1.69039	1.63223
P55082	MFAP3	PM	1.73485	1.63063
P17706	PTPN2	PM	1.50193	1.62755
Q5T4S7	UBR4	PM	3.08157	1.6188
P36897	TGFBR1	PM	1.63204	1.61512
P30825	SLC7A1	PM	2.1486	1.61421
Q7L1W4	LRRC8D	PM	1.95637	1.59829
P78324	SIRPA	PM	1.48934	1.56914
P14209	CD99	PM	1.56588	1.56772
P21579	SYT1	PM	2.25999	1.52662
O60503	ADCY9	PM	3.32325	1.52539
O75751	SLC22A3	PM	1.5824	1.52096
Q96EY7	PTCD3	PM	1.79199	1.51547
Q12866	MERTK	PM	2.0872	1.51096
P15924	DSP	PM	2.70724	1.50559
Q9Y625	GPC6	PM	1.48485	1.50175
Q9P244	LRFN1	PM	1.59253	1.48792
Q5HYA8	TMEM67	PM	1.66038	1.4835
P05023	ATP1A1	PM	1.96464	1.44852
O15439	ABCC4	PM	2.0544	1.4439
P04626	ERBB2	PM	2.60817	1.43781
O15440	ABCC5	PM	3.69987	1.43355
P55899	FCGRT	PM	1.44586	1.43338
Q96QK1	VPS35	PM	2.64236	1.41469

## Sheet: Fig.2ae-g
Figure 2a
% γδ T cells in the CD3+ population
* Three separate ex vivo expansion experiments from the same healthy donor
	1st exp			2nd exp			3rd exp
	Vδ1 cells	Vδ2 cells	non-Vδ1 non-Vδ2	Vδ1 cells	Vδ2 cells	non-Vδ1 non-Vδ2	Vδ1 cells	Vδ2 cells	non-Vδ1 non-Vδ2
Day 0	6.5072	1.2838	2.009	5.3619	1.6701	1.758	6.7116	1.2546	2.2338
Day 14	61.116	10.5564	20.9276	60.6637	10.4977	21.7386	61.924	7.81056	20.6654
Day 21	68.8748	6.1512	18.174	68.616	5.75612	20.9279	66.3184	5.82576	19.4558
Figure 2e
% cell killing
Target: HCC827	Mock	DAC	γδT	DAC + γδT		Target: H1299	Mock	DAC	γδT	DAC + γδT		Target: A549	Mock	DAC	γδT	DAC + γδT
exp.1	4.7	15.6	17.9	55		exp.1	6.2	11.5	19.9	30.6		exp.1	6.4	21.5	26.1	37.6
exp.2	5.9	24.1	22.5	47.1		exp.2	5.9	13.2	29.4	58.7		exp.2	5.1	13.1	44.9	52.5
exp.3	5.2	12.6	14.3	52.2		exp.3	5.1	16.8	22.9	43.7		exp.3	4.8	16.5	31.2	51.3
Figure 2f
% cell killing
Target: PD#0889	Mock	DAC	γδT	DAC + γδT
exp.1	7.2	12.9	13.12	17.81
exp.2	6.82	13.03	13.2	19.72
exp.3	7.03	15.98	16.49	25.33
Figure 2g
Number of γδ T cells per field of the imaging view
	HCC827		H1299		A549
field	Mock	DAC	Mock	DAC	Mock	DAC
1	154	236	80	183	147	91
2	168	225	114	196	149	84
3	219	134	210	247	148	84
4	155	257	91	253	148	78
5	247	179	165	257	179	86
6	174	117	459	129	226	123
7	221	235	84	258	162	140
8	232	117	222	218	158	112
9	122	86	346	173	145	159
10	320	154	82	145	128	156
11	247	67	162	132	465	166
12	133	101	192	188	221	193
13	269	144	89	104	151	150
14	204	189	206	128	139	139
15	130	114	261	235	121	234

## Sheet: Fig.3afh-i
Figure 3a
Number of immune synapses formed with γδ T cells per cancer cell under a field of the imaging view
	H1299
Field	Mock	DAC
1	0.327586	0.491803
2	0.273504	0.677419
3	0.184211	0.75
4	0.178218	0.7
5	0.448276	0.58
6	0.180851	0.73494
7	0.258065	0.535354
8	0.27381	0.690141
Figure 3f
% cell killing
H1299_KO-ICAM1					CL1-0_KO-ICAM1					A549_KO-ICAM1
Mock	DAC	γδ T	DAC + γδT		Mock	DAC	γδ T	DAC + γδT		Mock	DAC	γδ T	DAC + γδT
8.5	11.3	13.8	11.8		1.8	3.41	8.6	7.1		7.4	16.5	27	29.1
5.22	7.68	12.4	8.7		3.12	3.76	8.5	10.1		5.43	11.2	30	34.6
Figure 3h
% cell killing
H1299_OV-ICAM1					CL1-0_OV-ICAM1					A549_OV-ICAM1
Mock	DAC	γδ T	DAC + γδT		Mock	DAC	γδ T	DAC + γδT		Mock	DAC	γδ T	DAC + γδT
3.5	4.6	28	73		3	6.3	23.9	41		3.5	11.9	23.3	41.8
4.8	4.7	18.5	66		3.5	5.2	17.4	31		7.3	11.7	20.1	40.8
Figure 3i
Number of immune synapses formed with γδ T cells per cancer cell under a field of the imaging view
	H1299_KO-ICAM1
Field	Mock	DAC
1	0.0983607	0.152542
2	0.137255	0.21875
3	0.103448	0.0851064
4	0.114754	0.114286
5	0.222222	0.111111
6	0.0833333	0.0555556

## Sheet: Fig.3c
Full unprocessed immunoblotting images of ICAM1 expression level.
* Red dash squares represent the areas presented in Figure 3c.

## Sheet: Fig.4ceg
Figure 4c
F-actin signal intensity*					ICAM-1 signal intensity**
H1299_parental		H1299_KO-ICAM1			H1299_parental		H1299_KO-ICAM1
Mock	DAC	Mock	DAC		Mock	DAC	Mock	DAC
500	3800	350	1100		500	1750	80	80
400	4250	300	1750		250	750	80	80
600	3200	500	2400		500	1400	80	100
450	3750	600	300		100	1600	80	100
500	4250	500	250		100	1300	80	250
* signal lower than 500 is near to background signal
** signal lower than 300 is near to background signal
Figure 4e
F-actin signal intensity
Mock	DAC	DAC + Cyto B
1000	3800	1380
420	4200	1550
1200	3000	1100
2925	3950	1750
3043	2950	950
2540	4026	1500
1922	2452	1700
2270	3660	1000
2494	4081	950
3100	2399	1300
2746	4095	1532
3108	4095	2029
2310	3329	1921
	3163	2332
	2298	2242
		3161
		1066
		1838
		1873
		1742
Figure 4g
Number of immune synapses formed with γδ T cells per cancer cell under a field of the imaging view
	H1299
field	mock	DAC	DAC + Cyto B
1	0.291262	0.608696	0.253247
2	0.169811	0.761905	0.0992366
3	0.212766	0.62	0.12605
4	0.226415	0.545455	0.162791
5	0.245283	0.327273	0.47619
6	0.325	0.39726	0.230263
7	0.296875	0.431818	0.234483
8	0.438356	0.3375	0.340909

## Sheet: Fig.5a
Gene expression level changes of decitabine (DAC) treated human lung cancer cells analyzed by DESeq2
ID	SYMBOL	log2FoldChange (DAC/Mock)	pvalue	padj
ENSG00000090339	ICAM1	3.19271	4.10119e-12	2.19475e-09
ENSG00000047849	MAP4	-0.0475073	0.690455	0.958988
ENSG00000074935	TUBE1	-0.353605	0.0459208	0.35836
ENSG00000075945	KIFAP3	-0.269982	0.126121	0.574048
ENSG00000077279	DCX	0.184322	0.952172
ENSG00000078674	PCM1	-0.121622	0.370604	0.834367
ENSG00000086827	ZW10	-0.193679	0.205902	0.696625
ENSG00000089685	BIRC5	-0.0963613	0.658158	0.949271
ENSG00000094631	HDAC6	-0.370107	0.0492701	0.370712
ENSG00000101350	KIF3B	-0.0773369	0.5491	0.915501
ENSG00000101871	MID1	-0.335436	0.00818743	0.131395
ENSG00000103494	RPGRIP1L	-0.50009	0.00966669	0.146237
ENSG00000106665	CLIP2	-0.122474	0.565318	0.921986
ENSG00000112742	TTK	-0.161071	0.543792	0.914493
ENSG00000115073	ACTR1B	-0.172943	0.392832	0.845355
ENSG00000116127	ALMS1	-0.214436	0.339304	0.814346
ENSG00000116584	ARHGEF2	-0.0715267	0.787696	0.972327
ENSG00000117399	CDC20	-0.384135	0.108044	0.53768
ENSG00000117650	NEK2	-0.266118	0.252038	0.748403
ENSG00000117724	CENPF	-0.239303	0.267586	0.761494
ENSG00000119397	CNTRL	-0.0433569	0.865442	0.985145
ENSG00000124074	ENKD1	-0.398491	0.0337962	0.307586
ENSG00000125703	ATG4C	-0.163661	0.319817	0.800235
ENSG00000125746	EML2	-0.190663	0.403904	0.852324
ENSG00000126001	CEP250	-0.275238	0.102621	0.525903
ENSG00000126756	UXT	-0.342332	0.125707	0.572894
ENSG00000126787	DLGAP5	-0.154725	0.554167	0.918375
ENSG00000127914	AKAP9	-0.241945	0.30236	0.787125
ENSG00000131462	TUBG1	-0.196398	0.331749	0.809556
ENSG00000133101	CCNA1	0.641892	0.260942	0.75428
ENSG00000133112	TPT1	-0.065014	0.760446	0.969627
ENSG00000136861	CDK5RAP2	-0.117467	0.273165	0.766092
ENSG00000137100	DCTN3	-0.20575	0.205091	0.695861
ENSG00000138107	ACTR1A	-0.12034	0.389385	0.84411
ENSG00000138160	KIF11	-0.336224	0.128882	0.579956
ENSG00000138182	KIF20B	-0.347646	0.195541	0.685516
ENSG00000140854	KATNB1	-0.152054	0.461019	0.883331
ENSG00000141013	GAS8	-0.239219	0.0943339	0.509022
ENSG00000141556	TBCD	-0.177202	0.277208	0.770038
ENSG00000143862	ARL8A	-0.0601454	0.707099	0.961728
ENSG00000149503	INCENP	-0.267905	0.337484	0.813991
ENSG00000157456	CCNB2	-0.338848	0.0607866	0.414843
ENSG00000163808	KIF15	-0.457827	0.029591	0.286748
ENSG00000166851	PLK1	-0.314903	0.100854	0.522985
ENSG00000167005	NUDT21	-0.17468	0.21889	0.710652
ENSG00000168061	SAC3D1	-0.236217	0.27957	0.77289
ENSG00000170037	CNTROB	-0.172004	0.259416	0.753509
ENSG00000170312	CDK1	-0.143982	0.561554	0.920768
ENSG00000173327	MAP3K11	-0.130457	0.426616	0.866775
ENSG00000174996	KLC2	-0.319733	0.0109802	0.158163
ENSG00000180628	PCGF5	-0.129597	0.387152	0.842237
ENSG00000181163	NPM1	-0.231211	0.229618	0.723921
ENSG00000182923	CEP63	-0.257148	0.0801579	0.470485
ENSG00000184445	KNTC1	-0.269194	0.248591	0.744717
ENSG00000186868	MAPT	-0.214566	0.438262	0.870715
ENSG00000198707	CEP290	-0.252084	0.21284	0.704073
ENSG00000198901	PRC1	-0.187445	0.363072	0.828868
ENSG00000204843	DCTN1	-0.192257	0.0484665	0.367659
ENSG00000096696	DSP	0.662374	0.0208632	0.23642
ENSG00000100285	NEFH	2.47189	0.00498477	0.0953938
ENSG00000102879	CORO1A	1.36963	3.37299e-05	0.0023291
ENSG00000131095	GFAP	3.11289	1.91014e-06	0.000200434
ENSG00000132688	NES	2.20166	0.00331752	0.0729579
ENSG00000132932	ATP8A2	2.93082	0.0289507	0.283994
ENSG00000148798	INA	1.02513	0.00787002	0.128928
ENSG00000159450	TCHH	3.54787	4.07699e-05	0.00272725
ENSG00000162520	SYNC	0.465524	0.271629	0.765266
ENSG00000166579	NDEL1	0.2506	0.0855383	0.486428
ENSG00000170819	BFSP2	0.629053	0.838769
ENSG00000171431	KRT20	1.67724	0.49747	0.897136
ENSG00000175084	DES	2.04952	0.0080887	0.130973
ENSG00000182253	SYNM	0.363354	0.0705004	0.44321
ENSG00000186442	KRT3	0.330428	0.850546	0.981852
ENSG00000186847	KRT14	1.92215	0.00659868	0.114838
ENSG00000214860	EVPLL	1.4088	0.643478
ENSG00000101336	HCK	3.178	0.0119458
ENSG00000108342	CSF3	4.23813	0.015028	0.194491
ENSG00000120156	TEK	4.1078	0.000456685	0.0179373
ENSG00000130755	GMFG	2.23528	0.00216316	0.0542845
ENSG00000167657	DAPK3	0.34485	0.0705385	0.44332
ENSG00000180353	HCLS1	4.91315	1.91688e-13	1.36776e-10
ENSG00000182511	FES	2.44753	6.7663e-07	8.51996e-05
ENSG00000182578	CSF1R	3.07982	0.000609996	0.0219825
ENSG00000000003	TSPAN6	-0.0807179	0.559309	0.919676
ENSG00000000419	DPM1	-0.0320516	0.870861	0.985459
ENSG00000000457	SCYL3	-0.0430209	0.818472	0.977406
ENSG00000000460	C1orf112	-0.0273411	0.898326	0.987647
ENSG00000000938	FGR	2.27823	0.257966
ENSG00000000971	CFH	0.139304	0.657675	0.949066
ENSG00000001036	FUCA2	0.104861	0.619952	0.941792
ENSG00000001084	GCLC	-0.203657	0.224559	0.71741
ENSG00000001167	NFYA	-0.269351	0.0398545	0.334283
ENSG00000001460	STPG1	-0.548475	0.0159156	0.200641
ENSG00000001461	NIPAL3	-0.0783261	0.713331	0.962524
ENSG00000001497	LAS1L	-0.273406	0.173187	0.653119
ENSG00000001561	ENPP4	0.429708	0.0945582	0.509333
ENSG00000001617	SEMA3F	0.542676	0.0595192	0.41046
ENSG00000001626	CFTR	2.8997	0.0329869	0.303706
ENSG00000001629	ANKIB1	0.0676225	0.771596	0.970473
ENSG00000001630	CYP51A1	-0.252122	0.399663	0.849066
ENSG00000001631	KRIT1	-0.00445421	0.983165	0.997685
ENSG00000002016	RAD52	-0.168495	0.380457	0.838643
ENSG00000002330	BAD	-0.0219489	0.91538	0.990078
ENSG00000002549	LAP3	0.0742925	0.766718	0.969771
ENSG00000002586	CD99	-0.086351	0.666062	0.952045
ENSG00000002587	HS3ST1	0.173327	0.74735	0.966664
ENSG00000002726	AOC1	1.42817	0.640089
ENSG00000002745	WNT16	0.660007	0.368995	0.832671
ENSG00000002746	HECW1	1.29528	0.0321162	0.298645
ENSG00000002822	MAD1L1	-0.259895	0.048277	0.367242
ENSG00000002834	LASP1	-0.315743	0.0380359	0.328305
ENSG00000002919	SNX11	0.0641272	0.695838	0.960636
ENSG00000002933	TMEM176A	0.819992	0.791985
ENSG00000003056	M6PR	-0.0209589	0.885161	0.986709
ENSG00000003096	KLHL13	0.47632	0.191026	0.679963
ENSG00000003137	CYP26B1	1.15	0.0132267	0.179423
ENSG00000003147	ICA1	-0.282276	0.178626	0.660889
ENSG00000003249	DBNDD1	-0.234882	0.251611	0.748108
ENSG00000003393	ALS2	-0.0206742	0.873197	0.985569
ENSG00000003400	CASP10	0.86951	0.016233	0.203207
ENSG00000003402	CFLAR	0.467892	0.00300446	0.0682821
ENSG00000003436	TFPI	-0.0699053	0.776283	0.970985
ENSG00000003509	NDUFAF7	0.0148498	0.925108	0.990744
ENSG00000003756	RBM5	0.0713315	0.707543	0.961728
ENSG00000003987	MTMR7	0.35229	0.386663	0.842237
ENSG00000003989	SLC7A2	0.309987	0.237416	0.733776
ENSG00000004059	ARF5	-0.243336	0.161348	0.634552
ENSG00000004139	SARM1	-0.170559	0.641281	0.945273
ENSG00000004142	POLDIP2	-0.236416	0.0836462	0.480514
ENSG00000004399	PLXND1	0.434263	0.0235215	0.253781
ENSG00000004455	AK2	-0.310629	0.0281262	0.279383
ENSG00000004468	CD38	1.27632	0.000645405	0.0228734
ENSG00000004478	FKBP4	-0.228843	0.373908	0.83598
ENSG00000004487	KDM1A	-0.316586	0.0600733	0.411892
ENSG00000004534	RBM6	0.0495873	0.603435	0.934929
ENSG00000004660	CAMKK1	-0.0985464	0.537961	0.914493
ENSG00000004700	RECQL	-0.0929012	0.668822	0.953475
ENSG00000004766	VPS50	-0.123492	0.357976	0.826552
ENSG00000004776	HSPB6	1.13092	0.208471	0.699304
ENSG00000004777	ARHGAP33	-0.247177	0.341881	0.816637
ENSG00000004779	NDUFAB1	-0.170106	0.415148	0.8582
ENSG00000004799	PDK4	-0.0140439	0.965732	0.996492
ENSG00000004809	SLC22A16	0.927023	0.627833
ENSG00000004838	ZMYND10	-0.0262579	0.951778	0.994448
ENSG00000004846	ABCB5	0.197058	0.618472	0.94114
ENSG00000004848	ARX	0.010197	0.987336	0.998196
ENSG00000004864	SLC25A13	-0.0175249	0.890968	0.987197
ENSG00000004866	ST7	-0.0164996	0.920579	0.990579
ENSG00000004897	CDC27	-0.046943	0.759927	0.969255
ENSG00000004939	SLC4A1	0.753528	0.528521	0.910735
ENSG00000004948	CALCR	0.71883	0.597181
ENSG00000004961	HCCS	-0.0109181	0.94869	0.994361
ENSG00000004975	DVL2	-0.225233	0.172867	0.652396
ENSG00000005001	PRSS22	0.59846	0.361567	0.827996
ENSG00000005007	UPF1	0.0219201	0.874717	0.985569
ENSG00000005020	SKAP2	0.0150505	0.938639	0.993066
ENSG00000005022	SLC25A5	-0.375852	0.0267593	0.272636
ENSG00000005059	MCUB	-0.185637	0.281726	0.775616
ENSG00000005073	HOXA11	0.822813	0.0497322	0.372226
ENSG00000005075	POLR2J	-0.216216	0.237596	0.733869
ENSG00000005100	DHX33	-0.0915932	0.611149	0.939269
ENSG00000005102	MEOX1	2.21286	0.0382862	0.32872
ENSG00000005108	THSD7A	0.0199549	0.967868	0.996492
ENSG00000005156	LIG3	-0.363919	0.0313647	0.294858
ENSG00000005175	RPAP3	0.00834591	0.959289	0.996119
ENSG00000005187	ACSM3	-0.0254698	0.968235	0.996492
ENSG00000005189	REXO5	-0.0285604	0.868223	0.985459
ENSG00000005194	CIAPIN1	-0.0326373	0.854102	0.982929
ENSG00000005206	SPPL2B	-0.31018	0.133764	0.588936
ENSG00000005238	FAM214B	-0.0191291	0.931838	0.991826
ENSG00000005243	COPZ2	0.982924	0.0406175	0.337103
ENSG00000005249	PRKAR2B	-0.102193	0.67456	0.955204
ENSG00000005302	MSL3	0.0756359	0.631478	0.94322
ENSG00000005339	CREBBP	0.145985	0.410871	0.855397
ENSG00000005379	TSPOAP1	1.68294	0.1077	0.536787
ENSG00000005381	MPO	1.0577	0.729834
ENSG00000005421	PON1	0.896517	0.467305	0.887171
ENSG00000005436	GCFC2	0.0321341	0.83756	0.980696
ENSG00000005448	WDR54	-0.594818	0.0031293	0.0702353
ENSG00000005469	CROT	-0.0799779	0.644095	0.945693
ENSG00000005471	ABCB4	0.687822	0.295787	0.783955
ENSG00000005483	KMT2E	-0.122523	0.620374	0.941792
ENSG00000005486	RHBDD2	0.371722	0.165449	0.640285
ENSG00000005513	SOX8	0.399784	0.546678	0.915229
ENSG00000005700	IBTK	-0.108381	0.551433	0.916699
ENSG00000005801	ZNF195	0.316115	0.0253927	0.263877
ENSG00000005810	MYCBP2	-0.219071	0.36919	0.832845
ENSG00000005812	FBXL3	0.341615	0.0750713	0.456268
ENSG00000005844	ITGAL	1.87743	0.0195307	0.227653
ENSG00000005882	PDK2	-0.402507	0.0364071	0.320603
ENSG00000005884	ITGA3	-0.37753	0.140281	0.599493
ENSG00000005889	ZFX	0.0322435	0.838415	0.980801
ENSG00000005893	LAMP2	-0.0260085	0.846633	0.981273
ENSG00000005961	ITGA2B	-0.0403553	0.891411	0.987197
ENSG00000005981	ASB4	1.97495	0.0229609	0.250637
ENSG00000006007	GDE1	-0.145201	0.193888	0.684123
ENSG00000006015	REX1BD	-0.211045	0.376922	0.836943
ENSG00000006016	CRLF1	0.64322	0.1213	0.566414
ENSG00000006025	OSBPL7	-0.140113	0.757344	0.968442
ENSG00000006042	TMEM98	0.529069	0.0847275	0.483857
ENSG00000006047	YBX2	0.416787	0.185599	0.672124
ENSG00000006059	KRT33A	0.286648	0.921883
ENSG00000006062	MAP3K14	-0.00159284	0.993818	0.998999
ENSG00000006071	ABCC8	0.011775	0.984648	0.998152
ENSG00000006116	CACNG3	1.28933	0.675724
ENSG00000006118	TMEM132A	0.557262	0.0245411	0.25946
ENSG00000006125	AP2B1	-0.277938	0.0138477	0.185265
ENSG00000006128	TAC1	0.308213	0.903247	0.988948
ENSG00000006194	ZNF263	0.0213654	0.85615	0.982929
ENSG00000006210	CX3CL1	3.93014	2.08669e-06	0.000214748
ENSG00000006282	SPATA20	-0.432077	0.0457585	0.357576
ENSG00000006283	CACNA1G	1.05335	0.00970189	0.146334
ENSG00000006327	TNFRSF12A	-0.109764	0.565505	0.922091
ENSG00000006377	DLX6	-0.440096	0.162522	0.636818
ENSG00000006432	MAP3K9	0.146805	0.459424	0.882249
ENSG00000006451	RALA	0.19176	0.269239	0.763153
ENSG00000006453	BAIAP2L1	0.00231692	0.986202	0.998196
ENSG00000006459	KDM7A	0.420259	0.26491	0.758124
ENSG00000006468	ETV1	-0.628155	0.0248668	0.260965
ENSG00000006530	AGK	-0.123103	0.407655	0.853886
ENSG00000006534	ALDH3B1	0.197966	0.595041	0.93184
ENSG00000006555	TTC22	2.49317	0.0502633	0.374629
ENSG00000006576	PHTF2	0.0751055	0.682405	0.957006
ENSG00000006606	CCL26	2.80744	1.64504e-08	3.14409e-06
ENSG00000006607	FARP2	0.0392862	0.860083	0.982929
ENSG00000006611	USH1C	1.49299	0.121361	0.566414
ENSG00000006625	GGCT	-0.313605	0.156349	0.624067
ENSG00000006634	DBF4	-0.0998027	0.644986	0.945742
ENSG00000006638	TBXA2R	0.411766	0.133809	0.588936
ENSG00000006652	IFRD1	-0.0944043	0.447405	0.875347
ENSG00000006659	LGALS14	1.0662	0.728884
ENSG00000006695	COX10	-0.153425	0.332948	0.811094
ENSG00000006704	GTF2IRD1	0.23018	0.121632	0.566565
ENSG00000006712	PAF1	-0.186135	0.1821	0.66648
ENSG00000006715	VPS41	-0.180131	0.134043	0.589358
ENSG00000006740	ARHGAP44	0.294151	0.267043	0.760756
ENSG00000006744	ELAC2	-0.00712083	0.966754	0.996492
ENSG00000006747	SCIN	0.966779	0.110275	0.542904
ENSG00000006756	ARSD	0.191101	0.543678	0.914493
ENSG00000006757	PNPLA4	-0.333035	0.0927642	0.505398
ENSG00000006788	MYH13	2.73402	0.0271548	0.273862
ENSG00000006831	ADIPOR2	0.0148365	0.886079	0.986709
ENSG00000006837	CDKL3	0.0263422	0.958453	0.995906
ENSG00000007001	UPP2	-0.959631	0.755482
ENSG00000007038	PRSS21	4.16125	0.00776784	0.128104
ENSG00000007047	MARK4	-0.0733251	0.671366	0.95448
ENSG00000007062	PROM1	0.407012	0.51316	0.903668
ENSG00000007080	CCDC124	-0.345021	0.0628574	0.420872
ENSG00000007129	CEACAM21	1.03554	0.708516
ENSG00000007168	PAFAH1B1	0.00183389	0.984723	0.998152
ENSG00000007171	NOS2	0.362897	0.463756	0.884567
ENSG00000007174	DNAH9	-0.564855	0.854904
ENSG00000007202	KIAA0100	0.0592455	0.732776	0.964232
ENSG00000007216	SLC13A2	1.00668	0.745432
ENSG00000007237	GAS7	0.627317	0.19997	0.690747
ENSG00000007255	TRAPPC6A	-0.420999	0.155507	0.62255
ENSG00000007264	MATK	-0.0810633	0.874998	0.985569
ENSG00000007306	CEACAM7	0.319272	0.896989	0.987647
ENSG00000007312	CD79B	4.67215	5.53813e-09	1.22216e-06
ENSG00000007314	SCN4A	0.781027	0.0796416	0.469386
ENSG00000007341	ST7L	-0.125305	0.403878	0.852324
ENSG00000007350	TKTL1	10.4636	3.78756e-55	8.10766e-51
ENSG00000007372	PAX6	0.412378	0.0534176	0.387576
ENSG00000007376	RPUSD1	-0.00350587	0.985229	0.998165
ENSG00000007384	RHBDF1	0.358064	0.117681	0.558364
ENSG00000007392	LUC7L	0.104251	0.457256	0.880904
ENSG00000007402	CACNA2D2	0.894739	0.00442255	0.0882771
ENSG00000007516	BAIAP3	0.705834	0.121427	0.566414
ENSG00000007520	TSR3	-0.209144	0.353634	0.82335
ENSG00000007541	PIGQ	-0.074101	0.745195	0.96637
ENSG00000007545	CRAMP1	0.184855	0.168794	0.644869
ENSG00000007866	TEAD3	0.178239	0.0972128	0.515721
ENSG00000007908	SELE	1.51369	0.623251
ENSG00000007923	DNAJC11	-0.355034	0.00508312	0.0962062
ENSG00000007933	FMO3	2.02574	0.189964
ENSG00000007944	MYLIP	-0.0496028	0.805168	0.974875
ENSG00000007952	NOX1	0.693643	0.335211	0.813061
ENSG00000007968	E2F2	-0.271925	0.306288	0.790199
ENSG00000008018	PSMB1	-0.0400874	0.846016	0.981273
ENSG00000008056	SYN1	0.904174	0.128707	0.579775
ENSG00000008083	JARID2	0.128918	0.53899	0.914493
ENSG00000008086	CDKL5	0.176612	0.49061	0.89467
ENSG00000008118	CAMK1G	2.06821	0.397154
ENSG00000008128	CDK11A	0.23807	0.318427	0.798793
ENSG00000008130	NADK	0.100642	0.389592	0.844175
ENSG00000008226	DLEC1	0.709171	0.347842	0.819199
ENSG00000008256	CYTH3	0.30713	0.0545702	0.392498
ENSG00000008277	ADAM22	-0.20216	0.455632	0.879686
ENSG00000008282	SYPL1	-0.0387174	0.804659	0.974769
ENSG00000008283	CYB561	0.508088	0.0242731	0.258246
ENSG00000008294	SPAG9	0.135416	0.348971	0.819682
ENSG00000008300	CELSR3	-0.254001	0.236414	0.732266
ENSG00000008311	AASS	0.0453011	0.882811	0.986429
ENSG00000008323	PLEKHG6	0.95815	0.00428764	0.0862606
ENSG00000008324	SS18L2	-0.0871117	0.686783	0.958505
ENSG00000008382	MPND	-0.177396	0.4914	0.89467
ENSG00000008394	MGST1	-0.0993751	0.657953	0.949271
ENSG00000008405	CRY1	0.181216	0.16135	0.634552
ENSG00000008438	PGLYRP1	2.18792	0.135337
ENSG00000008441	NFIX	0.0723823	0.703051	0.961259
ENSG00000008513	ST3GAL1	0.644253	0.00288589	0.0666956
ENSG00000008516	MMP25	1.23364	0.0154452	0.197304
ENSG00000008517	IL32	2.86163	6.9813e-11	2.41035e-08
ENSG00000008710	PKD1	0.0410425	0.848909	0.981409
ENSG00000008735	MAPK8IP2	0.674228	0.0223716	0.246178
ENSG00000008838	MED24	-0.284264	0.00542593	0.0999586
ENSG00000008853	RHOBTB2	0.0219878	0.908467	0.989474
ENSG00000008869	HEATR5B	-0.0306187	0.891506	0.987197
ENSG00000008952	SEC62	-0.0443143	0.712081	0.962456
ENSG00000008988	RPS20	-0.233284	0.19216	0.681813
ENSG00000009307	CSDE1	-0.264052	0.00478609	0.0930528
ENSG00000009335	UBE3C	0.068031	0.655893	0.948651
ENSG00000009413	REV3L	-0.00611867	0.983323	0.997685
ENSG00000009694	TENM1	2.39661	7.76576e-05	0.00451722
ENSG00000009709	PAX7	-0.225656	0.818657	0.977406
ENSG00000009724	MASP2	0.201906	0.676413	0.955514
ENSG00000009765	IYD	1.94295	0.16512	0.640285
ENSG00000009780	FAM76A	0.0229427	0.89064	0.987197
ENSG00000009790	TRAF3IP3	0.153184	0.919273
ENSG00000009830	POMT2	0.0590626	0.636773	0.944221
ENSG00000009844	VTA1	-0.0438048	0.835155	0.980048
ENSG00000009950	MLXIPL	0.526722	0.0643198	0.425604
ENSG00000009954	BAZ1B	-0.0304987	0.834808	0.980048
ENSG00000010017	RANBP9	0.210206	0.0729997	0.449678
ENSG00000010030	ETV7	3.20759	1.71298e-05	0.00131427
ENSG00000010072	SPRTN	0.135858	0.492607	0.895178
ENSG00000010165	EEF1AKNMT	0.00392139	0.981384	0.997685
ENSG00000010219	DYRK4	-0.310953	0.136136	0.592903
ENSG00000010244	ZNF207	0.25823	0.0315828	0.295435
ENSG00000010256	UQCRC1	-0.248563	0.139298	0.59708
ENSG00000010270	STARD3NL	-0.0963865	0.49035	0.89467
ENSG00000010278	CD9	0.271651	0.0885357	0.495042
ENSG00000010282	HHATL	1.00668	0.745432
ENSG00000010292	NCAPD2	-0.293274	0.103193	0.52732
ENSG00000010295	IFFO1	3.6229	1.24475e-11	6.0557e-09
ENSG00000010310	GIPR	0.909609	0.00526645	0.0983202
ENSG00000010318	PHF7	-0.281309	0.146904	0.609387
ENSG00000010319	SEMA3G	2.36138	0.00015199	0.00754871
ENSG00000010322	NISCH	0.0335485	0.825544	0.978561
ENSG00000010327	STAB1	2.18222	0.0135294	0.181915
ENSG00000010361	FUZ	-0.208981	0.334346	0.812318
ENSG00000010379	SLC6A13	1.53459	0.0441206	0.351487
ENSG00000010404	IDS	-0.0853464	0.442981	0.873202
ENSG00000010438	PRSS3	0.670664	0.300239	0.786552
ENSG00000010539	ZNF200	0.247209	0.15544	0.622516
ENSG00000010610	CD4	1.5439	0.0151236	0.19467
ENSG00000010626	LRRC23	-0.285851	0.192794	0.682581
ENSG00000010671	BTK	1.16532	0.208197	0.698974
ENSG00000010704	HFE	-0.551229	0.0149531	0.193639
ENSG00000010803	SCMH1	-0.25992	0.0963787	0.513077
ENSG00000010810	FYN	-0.186121	0.302475	0.787125
ENSG00000010818	HIVEP2	0.526225	0.0496079	0.371686
ENSG00000010932	FMO1	0.457	0.788258
ENSG00000011007	ELOA	0.110433	0.472853	0.889055
ENSG00000011009	LYPLA2	-0.0983998	0.552377	0.917458
ENSG00000011021	CLCN6	-0.125353	0.568844	0.923178
ENSG00000011028	MRC2	0.70781	0.0292315	0.285306
ENSG00000011083	SLC6A7	1.53528	0.599186
ENSG00000011105	TSPAN9	0.218821	0.216274	0.707884
ENSG00000011114	BTBD7	0.00151958	0.994371	0.999081
ENSG00000011132	APBA3	0.0819609	0.716223	0.963209
ENSG00000011143	MKS1	-0.320548	0.0276765	0.277102
ENSG00000011198	ABHD5	0.0771322	0.703084	0.961259
ENSG00000011201	ANOS1	0.591753	0.331604	0.809477
ENSG00000011243	AKAP8L	0.0553571	0.663809	0.951749
ENSG00000011258	MBTD1	0.0182228	0.949337	0.994361
ENSG00000011260	UTP18	-0.0887096	0.60331	0.934929
ENSG00000011275	RNF216	0.00629617	0.962864	0.996441
ENSG00000011295	TTC19	-0.20577	0.164677	0.639876
ENSG00000011304	PTBP1	-0.261114	0.0434635	0.348849
ENSG00000011332	DPF1	0.115561	0.643891	0.945693
ENSG00000011347	SYT7	0.582786	0.0584025	0.407704
ENSG00000011376	LARS2	-0.343182	0.0484935	0.367712
ENSG00000011405	PIK3C2A	0.145091	0.590082	0.931274
ENSG00000011422	PLAUR	0.414705	0.00474718	0.0927911
ENSG00000011426	ANLN	-0.109751	0.712454	0.962456
ENSG00000011451	WIZ	-0.0303257	0.766664	0.969771
ENSG00000011454	GPR21	-0.13668	0.316092	0.797909
ENSG00000011465	DCN	0.905844	0.037683	0.326716
ENSG00000011478	QPCTL	-0.133963	0.324859	0.804271
ENSG00000011485	PPP5C	-0.322339	0.0211795	0.238615
ENSG00000011523	CEP68	-0.0577639	0.799526	0.973032
ENSG00000011566	MAP4K3	0.149379	0.440148	0.871814
ENSG00000011590	ZBTB32	0.516815	0.434317	0.868947
ENSG00000011600	TYROBP	4.88713	2.159e-05	0.00159915
ENSG00000011638	TMEM159	0.211349	0.291216	0.779513
ENSG00000011677	GABRA3	0.439753	0.25914	0.753497
ENSG00000012048	BRCA1	-0.319292	0.174475	0.654697
ENSG00000012061	ERCC1	-0.125505	0.463739	0.884567
ENSG00000012124	CD22	0.707806	0.218121	0.709489
ENSG00000012171	SEMA3B	-0.0416428	0.900125	0.987752
ENSG00000012174	MBTPS2	-0.248205	0.1242	0.570425
ENSG00000012211	PRICKLE3	0.0172275	0.914915	0.990078
ENSG00000012223	LTF	2.54412	0.0411879	0.339888
ENSG00000012232	EXTL3	-0.000617827	0.996374	0.999343
ENSG00000012504	NR1H4	0.530748	0.639334	0.945122
ENSG00000012660	ELOVL5	-0.0647085	0.641514	0.945357
ENSG00000012779	ALOX5	2.02859	0.00674374	0.116229
ENSG00000012817	KDM5D	0.657498	0.784775	0.972327
ENSG00000012822	CALCOCO1	0.0580962	0.844498	0.981273
ENSG00000012963	UBR7	-0.0685131	0.611426	0.939269
ENSG00000012983	MAP4K5	0.0224437	0.905679	0.989474
ENSG00000013016	EHD3	-0.011564	0.943711	0.993714
ENSG00000013275	PSMC4	-0.0745516	0.757227	0.968442
ENSG00000013288	MAN2B2	0.0594884	0.705789	0.961259
ENSG00000013293	SLC7A14	0.95019	0.0791426	0.468508
ENSG00000013297	CLDN11	0.600576	0.0589158	0.408756
ENSG00000013306	SLC25A39	-0.167443	0.278566	0.772277
ENSG00000013364	MVP	-0.101931	0.64663	0.945758
ENSG00000013374	NUB1	0.0538976	0.676811	0.955514
ENSG00000013375	PGM3	0.23897	0.176761	0.658388
ENSG00000013392	RWDD2A	-0.071055	0.736087	0.964447
ENSG00000013441	CLK1	0.339777	0.121958	0.567036
ENSG00000013503	POLR3B	-0.0591415	0.729205	0.964232
ENSG00000013523	ANGEL1	-0.153247	0.322603	0.802474
ENSG00000013561	RNF14	0.180883	0.445637	0.874466
ENSG00000013563	DNASE1L1	0.0112041	0.966312	0.996492
ENSG00000013573	DDX11	-0.18066	0.233462	0.72871
ENSG00000013583	HEBP1	-0.256796	0.112906	0.549289
ENSG00000013588	GPRC5A	0.814706	0.00297637	0.0679234
ENSG00000013619	MAMLD1	-0.0211563	0.927248	0.990958
ENSG00000013725	CD6	2.234	0.0248464	0.260965
ENSG00000013810	TACC3	-0.100878	0.643064	0.945558
ENSG00000014123	UFL1	-0.174139	0.490542	0.89467
ENSG00000014138	POLA2	-0.268241	0.15569	0.623023
ENSG00000014164	ZC3H3	-0.140033	0.3012	0.786944
ENSG00000014216	CAPN1	-0.0384193	0.785005	0.972327
ENSG00000014257	ACPP	0.54879	0.820719
ENSG00000014641	MDH1	-0.154289	0.363725	0.829081
ENSG00000014824	SLC30A9	-0.0720683	0.60496	0.935526
ENSG00000014914	MTMR11	0.172871	0.64123	0.945273
ENSG00000014919	COX15	-0.190042	0.0983381	0.516648
ENSG00000015133	CCDC88C	0.183897	0.232025	0.72645
ENSG00000015153	YAF2	0.0858632	0.623162	0.941924
ENSG00000015171	ZMYND11	-0.0906042	0.510474	0.902297
ENSG00000015285	WAS	0.658122	0.39034	0.844364
ENSG00000015413	DPEP1	3.39747	0.00161427	0.0441882
ENSG00000015475	BID	0.184366	0.521554	0.908338
ENSG00000015479	MATR3	0.360235	0.494283	0.895592
ENSG00000015520	NPC1L1	1.99779	0.0341849	0.309806
ENSG00000015532	XYLT2	-0.212982	0.136884	0.594226
ENSG00000015568	RGPD5	0.0639054	0.747007	0.966664
ENSG00000015592	STMN4	-0.064072	0.983493
ENSG00000015676	NUDCD3	-0.216419	0.0305034	0.291498
ENSG00000016082	ISL1	0.23263	0.690438	0.958988
ENSG00000016391	CHDH	-0.00656381	0.985342	0.998165
ENSG00000016402	IL20RA	0.228106	0.65106	0.946888
ENSG00000016490	CLCA1	0.534893	0.862466
ENSG00000016602	CLCA4	-0.234467	0.939207
ENSG00000016864	GLT8D1	-0.267526	0.0726132	0.44933
ENSG00000017260	ATP2C1	0.117544	0.300922	0.786896
ENSG00000017427	IGF1	-0.526936	0.864836
ENSG00000017483	SLC38A5	2.65097	1.52301e-07	2.27982e-05
ENSG00000017797	RALBP1	-0.0788796	0.533465	0.91234
ENSG00000018189	RUFY3	0.322175	0.11894	0.560509
ENSG00000018236	CNTN1	-0.443468	0.274068	0.76719
ENSG00000018280	SLC11A1	0.860209	0.120969	0.565757
ENSG00000018408	WWTR1	-0.208304	0.101454	0.524074
ENSG00000018510	AGPS	0.0548499	0.73287	0.964232
ENSG00000018610	CXorf56	-0.0803928	0.543636	0.914493
ENSG00000018625	ATP1A2	0.954957	0.104941	0.531054
ENSG00000018699	TTC27	-0.0399699	0.830252	0.979549
ENSG00000018869	ZNF582	1.2549	0.0052683	0.0983202
ENSG00000019102	VSIG2	0.833875	0.212031	0.703272
ENSG00000019144	PHLDB1	0.215692	0.203729	0.694583
ENSG00000019169	MARCO	1.73472	0.462758
ENSG00000019186	CYP24A1	0.423448	0.112737	0.548716
ENSG00000019485	PRDM11	0.133128	0.545935	0.915132
ENSG00000019505	SYT13	1.14873	0.0998546	0.520197
ENSG00000019549	SNAI2	0.180626	0.707671	0.961728
ENSG00000019582	CD74	3.43679	3.4553e-05	0.00237827
ENSG00000019991	HGF	2.51624	0.0159424	0.200743
ENSG00000019995	ZRANB1	0.00853507	0.952811	0.994448
ENSG00000020129	NCDN	-0.0726587	0.570908	0.924072
ENSG00000020181	ADGRA2	-0.0979983	0.801287	0.973714
ENSG00000020256	ZFP64	-0.127178	0.27395	0.766959
ENSG00000020426	MNAT1	-0.19771	0.197582	0.68851
ENSG00000020577	SAMD4A	0.170178	0.432277	0.868446
ENSG00000020633	RUNX3	0.60099	0.125836	0.573117
ENSG00000020922	MRE11	-0.128255	0.461658	0.883721
ENSG00000021300	PLEKHB1	0.76563	0.0148434	0.192569
ENSG00000021355	SERPINB1	0.0850202	0.646052	0.945758
ENSG00000021461	CYP3A43	1.97675	0.518969
ENSG00000021488	SLC7A9	1.20969	0.288325	0.777318
ENSG00000021574	SPAST	0.154954	0.434072	0.868947
ENSG00000021645	NRXN3	0.314635	0.240229	0.736482
ENSG00000021762	OSBPL5	-0.164006	0.503539	0.89877
ENSG00000021776	AQR	-0.17446	0.298723	0.78571
ENSG00000021826	CPS1	0.106555	0.689276	0.95853
ENSG00000021852	C8B	0.546034	0.859436
ENSG00000022267	FHL1	0.845025	0.0405632	0.337103
ENSG00000022277	RTF2	-0.313246	0.0541851	0.391045
ENSG00000022355	GABRA1	0.789232	0.567932	0.923064
ENSG00000022556	NLRP2	1.64822	0.168578	0.644702
ENSG00000022567	SLC45A4	0.206236	0.199332	0.690548
ENSG00000022840	RNF10	-0.0972419	0.421089	0.863063
ENSG00000022976	ZNF839	-0.377966	0.0325909	0.301444
ENSG00000023041	ZDHHC6	-0.0238756	0.876288	0.985569
ENSG00000023171	GRAMD1B	0.280925	0.270238	0.763758
ENSG00000023191	RNH1	-0.11359	0.468223	0.887601
ENSG00000023228	NDUFS1	-0.160387	0.086738	0.489902
ENSG00000023287	RB1CC1	0.0184698	0.922003	0.990579
ENSG00000023318	ERP44	0.17079	0.20485	0.695651
ENSG00000023330	ALAS1	-0.145412	0.27249	0.766068
ENSG00000023445	BIRC3	1.08393	2.20949e-05	0.00163091
ENSG00000023516	AKAP11	0.0464474	0.870094	0.985459
ENSG00000023572	GLRX2	0.0387463	0.864065	0.984677
ENSG00000023608	SNAPC1	0.181084	0.463991	0.884592
ENSG00000023697	DERA	-0.316718	0.0529954	0.385658
ENSG00000023734	STRAP	-0.355045	0.0169804	0.208899
ENSG00000023839	ABCC2	0.0944438	0.744604	0.966295
ENSG00000023892	DEF6	1.40163	0.0100956	0.149866
ENSG00000023902	PLEKHO1	0.0848055	0.709645	0.961921
ENSG00000023909	GCLM	-0.00400791	0.985109	0.998165
ENSG00000024048	UBR2	0.0331297	0.819146	0.977407
ENSG00000024422	EHD2	0.170997	0.404966	0.852856
ENSG00000024526	DEPDC1	-0.112599	0.620819	0.941792
ENSG00000024862	CCDC28A	-0.155567	0.357401	0.826458
ENSG00000025039	RRAGD	-0.217403	0.266976	0.760756
ENSG00000025156	HSF2	0.0360636	0.792132	0.97262
ENSG00000025293	PHF20	0.0575582	0.664879	0.952045
ENSG00000025423	HSD17B6	0.147577	0.688085	0.958505
ENSG00000025434	NR1H3	-0.360593	0.10973	0.541909
ENSG00000025708	TYMP	1.64537	6.04437e-07	7.74765e-05
ENSG00000025770	NCAPH2	-0.00768043	0.964451	0.996441
ENSG00000025772	TOMM34	-0.0381379	0.849723	0.981783
ENSG00000025796	SEC63	-0.0364377	0.743303	0.966295
ENSG00000025800	KPNA6	-0.111064	0.379004	0.837699
ENSG00000026025	VIM	-0.0646048	0.803245	0.973904
ENSG00000026036	RTEL1-TNFRSF6B	0.258993	0.558799	0.919382
ENSG00000026103	FAS	0.194711	0.468477	0.887911
ENSG00000026297	RNASET2	-0.131341	0.501783	0.89877
ENSG00000026508	CD44	0.053624	0.786561	0.972327
ENSG00000026559	KCNG1	-0.394207	0.194355	0.684251
ENSG00000026652	AGPAT4	0.324584	0.358566	0.826919
ENSG00000026751	SLAMF7	1.34878	0.0264668	0.270817
ENSG00000026950	BTN3A1	-0.266571	0.191754	0.680822
ENSG00000027001	MIPEP	-0.392915	0.0329118	0.303145
ENSG00000027075	PRKCH	0.108459	0.638629	0.944813
ENSG00000027644	INSRR	1.67244	0.423617
ENSG00000027697	IFNGR1	0.178488	0.233088	0.728167
ENSG00000027847	B4GALT7	-0.174824	0.316042	0.797877
ENSG00000027869	SH2D2A	1.02672	0.0131452	0.178885
ENSG00000028116	VRK2	-0.0266063	0.826254	0.978561
ENSG00000028137	TNFRSF1B	1.59554	3.11256e-07	4.24378e-05
ENSG00000028203	VEZT	0.162793	0.0938929	0.507588
ENSG00000028277	POU2F2	1.53075	0.00430767	0.086501
ENSG00000028310	BRD9	0.140546	0.201699	0.692029
ENSG00000028528	SNX1	-0.111695	0.282225	0.77602
ENSG00000028839	TBPL1	0.1098	0.483417	0.892011
ENSG00000029153	ARNTL2	0.0551399	0.720068	0.963726
ENSG00000029363	BCLAF1	-0.115442	0.60716	0.937137
ENSG00000029364	SLC39A9	-0.0749807	0.472782	0.889055
ENSG00000029534	ANK1	0.236793	0.542782	0.914493
ENSG00000029559	IBSP	0.792142	0.749714
ENSG00000029639	TFB1M	-0.430505	0.0274233	0.275469
ENSG00000029725	RABEP1	-0.0715098	0.616164	0.940163
ENSG00000029993	HMGB3	-0.180349	0.372193	0.834654
ENSG00000030066	NUP160	-0.0510614	0.844839	0.981273
ENSG00000030110	BAK1	0.506113	0.00227103	0.0562659
ENSG00000030304	MUSK	3.08689	0.000351429	0.0146927
ENSG00000030419	IKZF2	-0.111467	0.730041	0.964232
ENSG00000030582	GRN	0.045296	0.801227	0.973714
ENSG00000031003	FAM13B	0.321695	0.2525	0.748515
ENSG00000031081	ARHGAP31	0.660689	0.00668558	0.11577
ENSG00000031691	CENPQ	-0.155267	0.540535	0.914493
ENSG00000031698	SARS	-0.406729	0.0340258	0.309019
ENSG00000031823	RANBP3	-0.138022	0.314625	0.796742
ENSG00000032219	ARID4A	0.15304	0.535377	0.913462
ENSG00000032389	EIPR1	-0.186765	0.252114	0.748403
ENSG00000032444	PNPLA6	-0.303952	0.0618118	0.418246
ENSG00000032742	IFT88	-0.371177	0.0390153	0.330888
ENSG00000033011	ALG1	-0.0559358	0.696962	0.960636
ENSG00000033030	ZCCHC8	0.00206463	0.986326	0.998196
ENSG00000033050	ABCF2	-0.103105	0.542082	0.914493
ENSG00000033100	CHPF2	0.290334	0.068988	0.437817
ENSG00000033122	LRRC7	-0.31779	0.542798	0.914493
ENSG00000033170	FUT8	-0.0450225	0.751188	0.967349
ENSG00000033178	UBA6	-0.0499411	0.827943	0.979168
ENSG00000033327	GAB2	0.362341	0.198179	0.688548
ENSG00000033627	ATP6V0A1	-0.0333902	0.82236	0.978175
ENSG00000033800	PIAS1	0.0563191	0.716636	0.963209
ENSG00000033867	SLC4A7	0.0734182	0.808679	0.975135
ENSG00000034053	APBA2	-0.2756	0.11118	0.546106
ENSG00000034152	MAP2K3	0.139997	0.50542	0.899494
ENSG00000034239	EFCAB1	-0.78588	0.680248	0.956465
ENSG00000034510	TMSB10	-0.183246	0.397865	0.848108
ENSG00000034533	ASTE1	-0.149024	0.392958	0.845355
ENSG00000034677	RNF19A	0.211015	0.188901	0.677889
ENSG00000034693	PEX3	-0.151628	0.29808	0.784967
ENSG00000034713	GABARAPL2	0.0210551	0.908362	0.989474
ENSG00000034971	MYOC	1.76567	0.565331
ENSG00000035115	SH3YL1	-0.0195946	0.909558	0.989494
ENSG00000035141	FAM136A	-0.04793	0.742749	0.966295
ENSG00000035403	VCL	-0.0325489	0.884783	0.986601
ENSG00000035499	DEPDC1B	-0.228828	0.34045	0.814904
ENSG00000035664	DAPK2	0.197811	0.552835	0.917855
ENSG00000035681	NSMAF	-0.251955	0.0455501	0.356376
ENSG00000035687	ADSS	-0.0938988	0.508848	0.901114
ENSG00000035720	STAP1	0.402378	0.897054
ENSG00000035862	TIMP2	0.657159	0.00858503	0.135636
ENSG00000035928	RFC1	-0.184192	0.26584	0.759149
ENSG00000036054	TBC1D23	0.150883	0.383452	0.840598
ENSG00000036257	CUL3	-0.0821987	0.531075	0.911323
ENSG00000036448	MYOM2	-0.470697	0.260151	0.754068
ENSG00000036530	CYP46A1	1.97466	0.157855
ENSG00000036549	ZZZ3	-0.0906576	0.567686	0.923003
ENSG00000036672	USP2	0.197583	0.458174	0.881588
ENSG00000037042	TUBG2	-0.0305946	0.844374	0.981273
ENSG00000037241	RPL26L1	-0.105919	0.602998	0.934929
ENSG00000037280	FLT4	-0.226536	0.496664	0.896575
ENSG00000037474	NSUN2	0.179281	0.237278	0.733631
ENSG00000037637	FBXO42	-0.0230884	0.830876	0.979549
ENSG00000037749	MFAP3	0.112994	0.721528	0.963726
ENSG00000037757	MRI1	0.178546	0.394339	0.84582
ENSG00000037897	METTL1	0.121885	0.512602	0.903347
ENSG00000037965	HOXC8	-0.28569	0.0573583	0.404171
ENSG00000038002	AGA	-0.122117	0.404704	0.852802
ENSG00000038210	PI4K2B	0.13142	0.335863	0.813383
ENSG00000038219	BOD1L1	-0.136223	0.548092	0.915229
ENSG00000038274	MAT2B	-0.0799983	0.462074	0.884247
ENSG00000038295	TLL1	0.139095	0.817027	0.977052
ENSG00000038358	EDC4	-0.0382174	0.785851	0.972327
ENSG00000038382	TRIO	-0.0679661	0.773554	0.970473
ENSG00000038427	VCAN	0.746142	0.395548	0.84683
ENSG00000038532	CLEC16A	0.016972	0.920426	0.990579
ENSG00000038945	MSR1	2.02827	0.0279961	0.278732
ENSG00000039068	CDH1	0.372691	0.142635	0.603188
ENSG00000039123	MTREX	-0.103233	0.5133	0.903668
ENSG00000039139	DNAH5	-0.0233364	0.880589	0.986298
ENSG00000039319	ZFYVE16	0.221879	0.290924	0.779123
ENSG00000039523	RIPOR1	-0.130266	0.344526	0.816829
ENSG00000039560	RAI14	0.279811	0.100786	0.522887
ENSG00000039600	SOX30	1.89228	0.0264015	0.270407
ENSG00000039650	PNKP	-0.0938937	0.655838	0.948637
ENSG00000039987	BEST2	-0.473393	0.687042
ENSG00000040199	PHLPP2	0.267539	0.278591	0.772277
ENSG00000040275	SPDL1	0.0843607	0.74079	0.966066
ENSG00000040341	STAU2	-0.092479	0.574424	0.925215
ENSG00000040487	PQLC2	-0.0418835	0.851773	0.982062
ENSG00000040531	CTNS	0.089333	0.588806	0.931059
ENSG00000040608	RTN4R	0.169124	0.714034	0.962884
ENSG00000040633	PHF23	0.0355006	0.830534	0.979549
ENSG00000040731	CDH10	0.153037	0.873624	0.985569
ENSG00000040933	INPP4A	-0.0124786	0.945994	0.993714
ENSG00000041353	RAB27B	-0.290838	0.190582	0.679479
ENSG00000041357	PSMA4	0.0263942	0.895312	0.987197
ENSG00000041515	MYO16	0.893085	0.0773467	0.463777
ENSG00000041802	LSG1	0.193497	0.232345	0.726745
ENSG00000041880	PARP3	0.24123	0.316576	0.798384
ENSG00000041982	TNC	-0.563983	0.265649	0.758939
ENSG00000041988	THAP3	-0.011913	0.946007	0.993714
ENSG00000042062	RIPOR3	3.01129	9.73246e-07	0.000117041
ENSG00000042088	TDP1	-0.40797	0.00166473	0.0452225
ENSG00000042286	AIFM2	0.107488	0.478703	0.891631
ENSG00000042304	C2orf83	0.824311	0.69911
ENSG00000042317	SPATA7	-0.124327	0.577758	0.926559
ENSG00000042429	MED17	0.0625535	0.586567	0.930559
ENSG00000042445	RETSAT	0.0315546	0.865149	0.985105
ENSG00000042493	CAPG	0.89724	0.00554241	0.101378
ENSG00000042753	AP2S1	-0.282578	0.077934	0.465981
ENSG00000042781	USH2A	1.24685	0.167252	0.642603
ENSG00000042813	ZPBP	0.212649	0.944906
ENSG00000042832	TG	1.84068	0.342235
ENSG00000042980	ADAM28	0.680553	0.13188	0.585202
ENSG00000043039	BARX2	-0.0678608	0.879612	0.986243
ENSG00000043093	DCUN1D1	0.206594	0.174869	0.65491
ENSG00000043143	JADE2	0.179845	0.282214	0.77602
ENSG00000043355	ZIC2	-0.143805	0.481151	0.891868
ENSG00000043462	LCP2	1.04803	0.734688
ENSG00000043514	TRIT1	-0.0148379	0.917256	0.990579
ENSG00000043591	ADRB1	0.161452	0.790662	0.97262
ENSG00000044012	GUCA2B	1.55057	0.610946
ENSG00000044090	CUL7	-0.0461497	0.733899	0.964232
ENSG00000044115	CTNNA1	-0.019499	0.872391	0.985561
ENSG00000044446	PHKA2	-0.116425	0.398395	0.848139
ENSG00000044459	CNTLN	-0.0647791	0.631319	0.943186
ENSG00000044524	EPHA3	0.504309	0.593859	0.93149
ENSG00000044574	HSPA5	-0.0979292	0.41511	0.8582
ENSG00000046604	DSG2	-0.0353631	0.894478	0.987197
ENSG00000046647	GEMIN8	-0.565586	0.00488025	0.0940293
ENSG00000046651	OFD1	0.110247	0.40319	0.851796
ENSG00000046653	GPM6B	0.357905	0.39384	0.845355
ENSG00000046774	MAGEC2	5.89911	1.77561e-08	3.30511e-06
ENSG00000046889	PREX2	-0.456859	0.793507
ENSG00000047056	WDR37	-0.0227462	0.882321	0.986429
ENSG00000047188	YTHDC2	-0.0107841	0.965207	0.996492
ENSG00000047230	CTPS2	-0.364498	0.018993	0.224497
ENSG00000047249	ATP6V1H	-0.0638872	0.653141	0.947326
ENSG00000047315	POLR2B	-0.164104	0.327862	0.805861
ENSG00000047346	FAM214A	0.234092	0.355977	0.824768
ENSG00000047365	ARAP2	0.157307	0.526888	0.910157
ENSG00000047410	TPR	-0.199306	0.146222	0.608838
ENSG00000047457	CP	0.327722	0.499851	0.897513
ENSG00000047578	KIAA0556	-0.0996267	0.65232	0.946888
ENSG00000047579	DTNBP1	-0.122161	0.564282	0.921697
ENSG00000047597	XK	0.347387	0.181333	0.665442
ENSG00000047617	ANO2	2.8372	0.135731
ENSG00000047621	C12orf4	0.200064	0.168863	0.64498
ENSG00000047634	SCML1	0.0690782	0.763444	0.96977
ENSG00000047644	WWC3	-0.244271	0.381289	0.839722
ENSG00000047648	ARHGAP6	-1.62093	0.131175	0.584401
ENSG00000047662	FAM184B	0.0596015	0.931457	0.991826
ENSG00000047932	GOPC	0.1759	0.242324	0.738496
ENSG00000047936	ROS1	3.95585	1.12632e-05	0.000923757
ENSG00000048028	USP28	-0.202916	0.158356	0.628431
ENSG00000048052	HDAC9	0.366099	0.0853514	0.485913
ENSG00000048140	TSPAN17	-0.0218379	0.88192	0.986368
ENSG00000048162	NOP16	-0.0690479	0.794134	0.97262
ENSG00000048342	CC2D2A	-0.509476	0.0130144	0.177897
ENSG00000048392	RRM2B	0.0355372	0.888209	0.987197
ENSG00000048405	ZNF800	0.235657	0.25293	0.748515
ENSG00000048462	TNFRSF17	1.96431	0.522837
ENSG00000048471	SNX29	-0.0254709	0.914166	0.990078
ENSG00000048540	LMO3	-0.137257	0.854324	0.982929
ENSG00000048544	MRPS10	-0.313556	0.0752118	0.456603
ENSG00000048545	GUCA1A	2.9245	0.0263065	0.269951
ENSG00000048649	RSF1	0.0694685	0.729474	0.964232
ENSG00000048707	VPS13D	-0.0619184	0.788114	0.972357
ENSG00000048740	CELF2	0.300534	0.672057	0.95448
ENSG00000048828	FAM120A	-0.148331	0.435218	0.869554
ENSG00000048991	R3HDM1	-0.195773	0.15894	0.630049
ENSG00000049089	COL9A2	2.93569	1.72403e-10	5.46412e-08
ENSG00000049130	KITLG	0.486717	0.153864	0.620265
ENSG00000049167	ERCC8	-0.0880823	0.587584	0.931059
ENSG00000049192	ADAMTS6	0.775812	0.188022	0.676172
ENSG00000049239	H6PD	-0.297008	0.342835	0.816829
ENSG00000049245	VAMP3	-0.0507475	0.640359	0.945141
ENSG00000049246	PER3	0.13707	0.494977	0.895592
ENSG00000049247	UTS2	1.58307	0.0690663	0.438054
ENSG00000049249	TNFRSF9	1.10989	0.00050969	0.0194482
ENSG00000049283	EPN3	0.246201	0.472536	0.888773
ENSG00000049323	LTBP1	0.201113	0.412881	0.856408
ENSG00000049449	RCN1	0.0646163	0.597546	0.932586
ENSG00000049540	ELN	1.58315	0.163233	0.63793
ENSG00000049541	RFC2	-0.199314	0.390013	0.84431
ENSG00000049618	ARID1B	-0.0469977	0.806912	0.974875
ENSG00000049656	CLPTM1L	0.209079	0.273297	0.766092
ENSG00000049759	NEDD4L	0.0911161	0.687758	0.958505
ENSG00000049768	FOXP3	-0.176202	0.762912	0.96977
ENSG00000049769	PPP1R3F	0.447715	0.142625	0.603188
ENSG00000049860	HEXB	-0.03761	0.795587	0.97262
ENSG00000049883	PTCD2	-0.165188	0.356196	0.825098
ENSG00000050030	NEXMIF	1.21744	0.309415	0.792013
ENSG00000050130	JKAMP	0.00971124	0.941379	0.993403
ENSG00000050165	DKK3	0.0594015	0.807462	0.974875
ENSG00000050327	ARHGEF5	0.631128	0.0938974	0.507588
ENSG00000050344	NFE2L3	0.37043	0.106866	0.534856
ENSG00000050393	MCUR1	-0.0111969	0.938066	0.99299
ENSG00000050405	LIMA1	0.600075	0.0664938	0.431323
ENSG00000050426	LETMD1	-0.192756	0.446809	0.87514
ENSG00000050438	SLC4A8	-0.341644	0.165437	0.640285
ENSG00000050555	LAMC3	0.942525	0.0253922	0.263877
ENSG00000050628	PTGER3	2.33114	0.0241465	0.257282
ENSG00000050730	TNIP3	0.554015	0.210966	0.702214
ENSG00000050748	MAPK9	-0.0960031	0.397605	0.847808
ENSG00000050767	COL23A1	0.893065	0.422596	0.863676
ENSG00000050820	BCAR1	0.228907	0.0874114	0.492324
ENSG00000051009	FAM160A2	-0.0850389	0.50419	0.899016
ENSG00000051108	HERPUD1	-0.144599	0.431171	0.867945
ENSG00000051128	HOMER3	-0.0625358	0.790607	0.97262
ENSG00000051180	RAD51	-0.0891072	0.723653	0.964232
ENSG00000051341	POLQ	-0.138013	0.6623	0.950978
ENSG00000051382	PIK3CB	0.140936	0.381344	0.839733
ENSG00000051523	CYBA	0.637714	0.0285469	0.281907
ENSG00000051596	THOC3	-0.328257	0.111812	0.546742
ENSG00000051620	HEBP2	-0.0147368	0.941384	0.993403
ENSG00000051825	MPHOSPH9	-0.313032	0.205878	0.696625
ENSG00000052126	PLEKHA5	-0.0406324	0.829081	0.979331
ENSG00000052344	PRSS8	2.02063	0.00480083	0.09317
ENSG00000052723	SIKE1	0.0864142	0.582809	0.92856
ENSG00000052749	RRP12	0.223258	0.134099	0.589358
ENSG00000052795	FNIP2	0.140617	0.579015	0.926879
ENSG00000052802	MSMO1	-0.000162347	0.999347	0.999848
ENSG00000052841	TTC17	0.208471	0.0343978	0.311077
ENSG00000052850	ALX4	0.900518	0.229143	0.723671
ENSG00000053108	FSTL4	1.29617	0.0909004	0.501642
ENSG00000053254	FOXN3	-0.053961	0.827236	0.978872
ENSG00000053328	METTL24	0.998971	0.74722
ENSG00000053371	AKR7A2	-0.289154	0.10822	0.538341
ENSG00000053372	MRTO4	-0.0221392	0.929938	0.991498
ENSG00000053438	NNAT	1.71908	0.0167053	0.206582
ENSG00000053501	USE1	-0.1678	0.477898	0.891631
ENSG00000053524	MCF2L2	0.28624	0.267998	0.762021
ENSG00000053702	NRIP2	0.298917	0.323409	0.802853
ENSG00000053747	LAMA3	0.263868	0.454924	0.879614
ENSG00000053770	AP5M1	0.143587	0.398736	0.848238
ENSG00000053900	ANAPC4	-0.00348104	0.979542	0.997577
ENSG00000053918	KCNQ1	-0.234257	0.823251	0.978175
ENSG00000054116	TRAPPC3	-0.188969	0.354924	0.824462
ENSG00000054118	THRAP3	-0.193832	0.222017	0.714446
ENSG00000054148	PHPT1	-0.0651484	0.749172	0.967348
ENSG00000054179	ENTPD2	0.894801	0.147184	0.609445
ENSG00000054219	LY75	-0.0451287	0.857044	0.982929
ENSG00000054267	ARID4B	0.217287	0.343451	0.816829
ENSG00000054277	OPN3	0.297788	0.308343	0.791453
ENSG00000054282	SDCCAG8	-0.050697	0.766254	0.969771
ENSG00000054356	PTPRN	3.61726	7.05375e-05	0.00417422
ENSG00000054392	HHAT	0.0356049	0.88604	0.986709
ENSG00000054523	KIF1B	-0.0186422	0.92769	0.990968
ENSG00000054598	FOXC1	-0.123568	0.519251	0.908014
ENSG00000054611	TBC1D22A	-0.299139	0.135357	0.59176
ENSG00000054654	SYNE2	-0.415827	0.0704313	0.442906
ENSG00000054690	PLEKHH1	0.106822	0.692608	0.959759
ENSG00000054793	ATP9A	0.166152	0.475597	0.890305
ENSG00000054796	SPO11	0.560844	0.855402
ENSG00000054938	CHRDL2	2.231	0.0273071	0.274739
ENSG00000054965	FAM168A	-0.245726	0.174999	0.655014
ENSG00000054967	RELT	0.269967	0.105829	0.53278
ENSG00000054983	GALC	0.059116	0.766666	0.969771
ENSG00000055044	NOP58	-0.0529549	0.786498	0.972327
ENSG00000055070	SZRD1	-0.138422	0.292187	0.780065
ENSG00000055118	KCNH2	0.155579	0.791674	0.97262
ENSG00000055130	CUL1	-0.045159	0.734451	0.964232
ENSG00000055147	FAM114A2	0.0434517	0.725849	0.964232
ENSG00000055163	CYFIP2	0.0981693	0.743341	0.966295
ENSG00000055208	TAB2	0.0857811	0.414734	0.858007
ENSG00000055211	GINM1	0.0387243	0.735655	0.964232
ENSG00000055332	EIF2AK2	0.139025	0.623075	0.941924
ENSG00000055483	USP36	0.142874	0.301513	0.786963
ENSG00000055609	KMT2C	0.21135	0.506146	0.900111
ENSG00000055732	MCOLN3	-0.0734022	0.72183	0.963726
ENSG00000055813	CCDC85A	0.641469	0.632359
ENSG00000055917	PUM2	-0.0244324	0.876498	0.985569
ENSG00000055950	MRPL43	-0.270605	0.115932	0.554932
ENSG00000055955	ITIH4	1.0067	0.471462
ENSG00000055957	ITIH1	0.524311	0.86534
ENSG00000056050	HPF1	-0.177051	0.357953	0.826552
ENSG00000056097	ZFR	0.038405	0.81865	0.977406
ENSG00000056277	ZNF280C	0.205357	0.453462	0.878084
ENSG00000056291	NPFFR2	0.757662	0.0623644	0.419539
ENSG00000056487	PHF21B	-0.0673583	0.843452	0.981273
ENSG00000056558	TRAF1	1.48845	1.2848e-06	0.000145901
ENSG00000056586	RC3H2	0.181256	0.297052	0.784712
ENSG00000056736	IL17RB	0.186949	0.604707	0.935526
ENSG00000056972	TRAF3IP2	0.371124	0.241824	0.738182
ENSG00000056998	GYG2	-0.327914	0.371662	0.834635
ENSG00000057019	DCBLD2	-0.0507714	0.815714	0.976572
ENSG00000057149	SERPINB3	0.408091	0.619685	0.941713
ENSG00000057252	SOAT1	0.269403	0.215216	0.706889
ENSG00000057294	PKP2	-0.296873	0.130403	0.582513
ENSG00000057468	MSH4	2.77593	0.0117789	0.166209
ENSG00000057593	F7	0.250751	0.84287	0.981273
ENSG00000057608	GDI2	-0.153858	0.213129	0.704139
ENSG00000057657	PRDM1	0.437998	0.281681	0.775616
ENSG00000057663	ATG5	-0.10936	0.42526	0.865745
ENSG00000057704	TMCC3	-0.128355	0.651206	0.946888
ENSG00000057757	PITHD1	-0.142164	0.407938	0.853886
ENSG00000057935	MTA3	-0.0527747	0.630978	0.943066
ENSG00000058056	USP13	-0.154856	0.159323	0.6311
ENSG00000058063	ATP11B	-0.00434434	0.98398	0.997966
ENSG00000058085	LAMC2	1.12447	0.00783884	0.128596
ENSG00000058091	CDK14	0.633215	0.0731134	0.450119
ENSG00000058262	SEC61A1	0.176926	0.166114	0.641386
ENSG00000058272	PPP1R12A	-0.153259	0.4705	0.888254
ENSG00000058335	RASGRF1	2.34284	0.000308653	0.0133206
ENSG00000058404	CAMK2B	0.804754	0.235022	0.730222
ENSG00000058453	CROCC	0.243177	0.132087	0.585457
ENSG00000058600	POLR3E	-0.123682	0.230602	0.724643
ENSG00000058668	ATP2B4	0.0151222	0.961142	0.996441
ENSG00000058673	ZC3H11A	0.0176742	0.900037	0.987706
ENSG00000058729	RIOK2	0.146607	0.360895	0.827497
ENSG00000058799	YIPF1	0.0126895	0.939925	0.993141
ENSG00000058804	NDC1	-0.23311	0.248789	0.744717
ENSG00000058866	DGKG	-0.35679	0.193898	0.684123
ENSG00000059122	FLYWCH1	-0.121058	0.574996	0.925415
ENSG00000059145	UNKL	0.129244	0.526146	0.909511
ENSG00000059377	TBXAS1	-0.034024	0.923576	0.990744
ENSG00000059378	PARP12	1.11437	1.82665e-08	3.34198e-06
ENSG00000059573	ALDH18A1	-0.201059	0.133023	0.587473
ENSG00000059588	TARBP1	0.00841467	0.94909	0.994361
ENSG00000059691	GATB	-0.422014	0.00345208	0.0747095
ENSG00000059728	MXD1	0.473679	0.0403588	0.336549
ENSG00000059758	CDK17	0.234583	0.277736	0.770843
ENSG00000059769	DNAJC25	0.256027	0.0849159	0.484271
ENSG00000059804	SLC2A3	-0.0714886	0.868483	0.985459
ENSG00000059915	PSD	1.03356	0.00091234	0.029412
ENSG00000060069	CTDP1	-0.0565267	0.74536	0.96637
ENSG00000060138	YBX3	-0.201984	0.0475559	0.365392
ENSG00000060140	STYK1	0.751654	0.0416948	0.342355
ENSG00000060237	WNK1	-0.0660975	0.774342	0.970473
ENSG00000060339	CCAR1	0.0588414	0.714668	0.963179
ENSG00000060491	OGFR	0.270487	0.135984	0.592903
ENSG00000060558	GNA15	1.75094	0.000751787	0.0255847
ENSG00000060566	CREB3L3	0.511038	0.458972	0.881935
ENSG00000060642	PIGV	-0.224052	0.275452	0.76815
ENSG00000060656	PTPRU	0.213728	0.453563	0.878084
ENSG00000060688	SNRNP40	-0.262081	0.105668	0.5324
ENSG00000060709	RIMBP2	0.0909757	0.959017
ENSG00000060718	COL11A1	-0.0622576	0.880858	0.986309
ENSG00000060749	QSER1	-0.0997474	0.666037	0.952045
ENSG00000060762	MPC1	-0.139758	0.308417	0.791453
ENSG00000060971	ACAA1	-0.0304726	0.841675	0.981144
ENSG00000060982	BCAT1	0.04525	0.789409	0.97262
ENSG00000061273	HDAC7	-0.0995486	0.564373	0.921697
ENSG00000061337	LZTS1	-0.150357	0.841513	0.98107
ENSG00000061455	PRDM6	0.794456	0.227711	0.721655
ENSG00000061492	WNT8A	1.71583	0.573245
ENSG00000061656	SPAG4	-0.0250095	0.939119	0.993066
ENSG00000061676	NCKAP1	-0.171262	0.294947	0.783303
ENSG00000061794	MRPS35	-0.107257	0.518512	0.907846
ENSG00000061918	GUCY1B1	0.17047	0.49499	0.895592
ENSG00000061936	SFSWAP	-0.253697	0.00844314	0.133976
ENSG00000061938	TNK2	0.147791	0.555714	0.918929
ENSG00000061987	MON2	0.0352394	0.876661	0.985569
ENSG00000062038	CDH3	1.60596	6.36824e-05	0.00383996
ENSG00000062096	ARSF	0.204921	0.94689
ENSG00000062194	GPBP1	0.178445	0.212917	0.704108
ENSG00000062282	DGAT2	0.0267854	0.910351	0.989605
ENSG00000062370	ZNF112	0.224976	0.429181	0.867352
ENSG00000062485	CS	-0.139579	0.314295	0.796472
ENSG00000062524	LTK	2.491	0.000301354	0.0131113
ENSG00000062582	MRPS24	0.0677657	0.90796	0.989474
ENSG00000062598	ELMO2	0.0180221	0.882706	0.986429
ENSG00000062650	WAPL	-0.0414585	0.806285	0.974875
ENSG00000062716	VMP1	0.143677	0.271263	0.764906
ENSG00000062725	APPBP2	0.181078	0.242256	0.738496
ENSG00000062822	POLD1	-0.117965	0.517479	0.906969
ENSG00000063015	SEZ6	0.300131	0.839575
ENSG00000063046	EIF4B	-0.347594	0.0419241	0.342791
ENSG00000063127	SLC6A16	0.594013	0.0603294	0.412592
ENSG00000063169	BICRA	-0.0512264	0.743691	0.966295
ENSG00000063176	SPHK2	-0.350644	0.0234066	0.253051
ENSG00000063177	RPL18	-0.412804	0.0495136	0.371686
ENSG00000063180	CA11	-0.644574	0.116551	0.555802
ENSG00000063241	ISOC2	-0.127881	0.491974	0.894837
ENSG00000063244	U2AF2	-0.0494602	0.730119	0.964232
ENSG00000063245	EPN1	-0.132058	0.368131	0.831978
ENSG00000063322	MED29	-0.0693794	0.554046	0.918375
ENSG00000063515	GSC2	0.989849	0.74938
ENSG00000063587	ZNF275	0.351806	0.121742	0.566565
ENSG00000063601	MTMR1	-0.0746096	0.666619	0.952143
ENSG00000063660	GPC1	-0.0918539	0.490527	0.89467
ENSG00000063761	ADCK1	-0.221737	0.310952	0.793619
ENSG00000063854	HAGH	-0.298865	0.203	0.693284
ENSG00000063978	RNF4	0.170652	0.244892	0.741339
ENSG00000064012	CASP8	0.21137	0.226152	0.720066
ENSG00000064042	LIMCH1	-0.0544703	0.754844	0.968051
ENSG00000064102	INTS13	-0.224364	0.179614	0.661811
ENSG00000064115	TM7SF3	-0.148654	0.348152	0.81948
ENSG00000064195	DLX3	1.60016	0.0702989	0.442204
ENSG00000064199	SPA17	0.00716364	0.971862	0.996524
ENSG00000064201	TSPAN32	0.0717773	0.977476
ENSG00000064205	CCN5	1.65532	7.92725e-05	0.00454935
ENSG00000064218	DMRT3	-0.245146	0.93661
ENSG00000064225	ST3GAL6	-0.0378853	0.868944	0.985459
ENSG00000064270	ATP2C2	0.596422	0.173802	0.653364
ENSG00000064300	NGFR	1.75993	0.00301908	0.0683878
ENSG00000064309	CDON	-0.31897	0.17232	0.651322
ENSG00000064313	TAF2	0.0721694	0.691304	0.959219
ENSG00000064393	HIPK2	-0.0813292	0.716746	0.963209
ENSG00000064419	TNPO3	-0.208769	0.066108	0.430475
ENSG00000064489	BORCS8-MEF2B	1.06911	0.70482
ENSG00000064490	RFXANK	-0.2241	0.291592	0.779843
ENSG00000064545	TMEM161A	-0.266523	0.15194	0.617203
ENSG00000064547	LPAR2	0.3992	0.0156954	0.199106
ENSG00000064601	CTSA	0.0314799	0.801601	0.973821
ENSG00000064607	SUGP2	-0.056218	0.751562	0.967349
ENSG00000064651	SLC12A2	0.0965942	0.612485	0.939685
ENSG00000064652	SNX24	0.157719	0.393769	0.845355
ENSG00000064655	EYA2	-0.29725	0.635969	0.944097
ENSG00000064666	CNN2	-0.0270152	0.880154	0.986298
ENSG00000064687	ABCA7	0.260701	0.194309	0.684251
ENSG00000064692	SNCAIP	1.04339	0.160678	0.633072
ENSG00000064703	DDX20	0.00256644	0.987994	0.998196
ENSG00000064726	BTBD1	0.259919	0.0197643	0.228339
ENSG00000064763	FAR2	0.282093	0.163434	0.638058
ENSG00000064787	BCAS1	2.56849	3.53475e-05	0.00240449
ENSG00000064835	POU1F1	1.19936	0.624105
ENSG00000064886	CHI3L2	1.58235	0.0339494	0.308587
ENSG00000064932	SBNO2	0.209438	0.0961702	0.512988
ENSG00000064933	PMS1	-0.160569	0.349737	0.820166
ENSG00000064961	HMG20B	0.187288	0.212064	0.703272
ENSG00000064989	CALCRL	0.174301	0.739049	0.965991
ENSG00000064995	TAF11	-0.0359507	0.797513	0.97262
ENSG00000064999	ANKS1A	-0.0446408	0.791601	0.97262
ENSG00000065000	AP3D1	0.0349616	0.790407	0.97262
ENSG00000065029	ZNF76	-0.21672	0.174416	0.654665
ENSG00000065054	SLC9A3R2	0.348422	0.292715	0.780835
ENSG00000065057	NTHL1	-0.546585	0.0308589	0.292934
ENSG00000065060	UHRF1BP1	-0.0757512	0.736582	0.964693
ENSG00000065135	GNAI3	-0.0278062	0.857649	0.982929
ENSG00000065150	IPO5	-0.135025	0.373693	0.835844
ENSG00000065154	OAT	-0.140103	0.366037	0.830877
ENSG00000065183	WDR3	-0.0286134	0.860623	0.983092
ENSG00000065243	PKN2	0.0386101	0.870617	0.985459
ENSG00000065268	WDR18	-0.417367	0.0247818	0.260965
ENSG00000065308	TRAM2	-0.0801118	0.632467	0.943325
ENSG00000065320	NTN1	0.465326	0.252288	0.748403
ENSG00000065325	GLP2R	1.1022	0.020181	0.231106
ENSG00000065328	MCM10	-0.170535	0.55179	0.917051
ENSG00000065357	DGKA	-0.0988116	0.734057	0.964232
ENSG00000065361	ERBB3	-0.155245	0.594481	0.931626
ENSG00000065371	ROPN1	1.1436	0.506089
ENSG00000065413	ANKRD44	-0.0840345	0.802685	0.973821
ENSG00000065427	KARS	-0.139873	0.476484	0.890796
ENSG00000065457	ADAT1	-0.149656	0.366726	0.830965
ENSG00000065485	PDIA5	0.0411986	0.81707	0.977052
ENSG00000065491	TBC1D22B	-0.00657617	0.964309	0.996441
ENSG00000065518	NDUFB4	-0.195712	0.273531	0.766389
ENSG00000065526	SPEN	0.164353	0.427929	0.867352
ENSG00000065534	MYLK	0.393779	0.0390452	0.33101
ENSG00000065548	ZC3H15	-0.102093	0.524601	0.909224
ENSG00000065559	MAP2K4	0.00107726	0.992671	0.998954
ENSG00000065600	TMEM206	0.125616	0.406596	0.853545
ENSG00000065609	SNAP91	-0.518239	0.353313	0.823078
ENSG00000065613	SLK	-0.0944531	0.553776	0.918198
ENSG00000065615	CYB5R4	0.0491694	0.743136	0.966295
ENSG00000065618	COL17A1	0.973111	0.0697486	0.440595
ENSG00000065621	GSTO2	0.532696	0.0222535	0.245696
ENSG00000065665	SEC61A2	0.2065	0.211652	0.702832
ENSG00000065675	PRKCQ	0.0259933	0.890189	0.987197
ENSG00000065717	TLE2	-0.552407	0.126336	0.574419
ENSG00000065802	ASB1	0.0302162	0.86422	0.984696
ENSG00000065809	FAM107B	0.232361	0.170355	0.648232
ENSG00000065833	ME1	-0.0935786	0.736665	0.964693
ENSG00000065882	TBC1D1	-0.169791	0.260677	0.75428
ENSG00000065883	CDK13	0.0171809	0.907314	0.989474
ENSG00000065911	MTHFD2	-0.404277	0.091805	0.502921
ENSG00000065923	SLC9A7	-0.106286	0.647698	0.945758
ENSG00000065970	FOXJ2	-0.11783	0.465628	0.885934
ENSG00000065978	YBX1	-0.39935	0.0209931	0.237228
ENSG00000065989	PDE4A	0.655715	0.00232847	0.0572912
ENSG00000066027	PPP2R5A	-0.0259382	0.834593	0.980048
ENSG00000066032	CTNNA2	1.16006	0.222867	0.715557
ENSG00000066044	ELAVL1	-0.201392	0.180322	0.663681
ENSG00000066056	TIE1	1.32027	0.0989859	0.518281
ENSG00000066084	DIP2B	0.0960081	0.650889	0.946888
ENSG00000066117	SMARCD1	-0.192849	0.0440434	0.351264
ENSG00000066135	KDM4A	-0.191515	0.198497	0.689186
ENSG00000066136	NFYC	-0.11594	0.371885	0.834654
ENSG00000066185	ZMYND12	0.199097	0.707915	0.961728
ENSG00000066230	SLC9A3	0.505623	0.389493	0.84411
ENSG00000066248	NGEF	-0.471376	0.00292152	0.0672453
ENSG00000066279	ASPM	-0.223817	0.425659	0.866042
ENSG00000066294	CD84	-0.292453	0.73961	0.966066
ENSG00000066322	ELOVL1	-0.0855834	0.602349	0.934929
ENSG00000066336	SPI1	0.0912285	0.940271
ENSG00000066379	ZNRD1	-0.239684	0.230179	0.724164
ENSG00000066382	MPPED2	0.528528	0.21116	0.702533
ENSG00000066405	CLDN18	1.94222	0.0432932	0.348838
ENSG00000066422	ZBTB11	0.116255	0.623485	0.941924
ENSG00000066427	ATXN3	-0.0540206	0.691121	0.959219
ENSG00000066455	GOLGA5	-0.0300505	0.772052	0.970473
ENSG00000066468	FGFR2	0.0208678	0.968618	0.996494
ENSG00000066557	LRRC40	-0.00694576	0.97153	0.996524
ENSG00000066583	ISOC1	0.103844	0.4829	0.892011
ENSG00000066629	EML1	0.0648143	0.782521	0.972327
ENSG00000066651	TRMT11	-0.235573	0.222776	0.715529
ENSG00000066654	THUMPD1	0.101534	0.517064	0.906969
ENSG00000066697	MSANTD3	-0.0177242	0.924671	0.990744
ENSG00000066735	KIF26A	0.28084	0.327633	0.805861
ENSG00000066739	ATG2B	0.0028697	0.990812	0.998924
ENSG00000066777	ARFGEF1	-0.0395503	0.837385	0.980696
ENSG00000066813	ACSM2B	0.910034	0.764912
ENSG00000066827	ZFAT	0.346546	0.0607947	0.414843
ENSG00000066855	MTFR1	-0.12389	0.360096	0.827497
ENSG00000066923	STAG3	0.642645	0.0105656	0.154108
ENSG00000066926	FECH	-0.316666	0.0171995	0.210384
ENSG00000066933	MYO9A	-0.222625	0.402806	0.851707
ENSG00000067048	DDX3Y	0.178005	0.583814	0.92856
ENSG00000067057	PFKP	-0.132019	0.376531	0.836943
ENSG00000067064	IDI1	-0.0393036	0.831519	0.979549
ENSG00000067066	SP100	0.250759	0.28155	0.775558
ENSG00000067082	KLF6	-0.0753286	0.785979	0.972327
ENSG00000067113	PLPP1	0.305414	0.130073	0.582289
ENSG00000067141	NEO1	0.719004	0.0238378	0.255392
ENSG00000067167	TRAM1	0.0479622	0.659631	0.949358
ENSG00000067177	PHKA1	-0.405179	0.00261119	0.0623133
ENSG00000067182	TNFRSF1A	-0.0801458	0.752592	0.967396
ENSG00000067191	CACNB1	-0.028866	0.91059	0.989605
ENSG00000067208	EVI5	0.160786	0.31687	0.798384
ENSG00000067221	STOML1	-0.00714637	0.974188	0.996572
ENSG00000067225	PKM	-0.314511	0.0682238	0.435843
ENSG00000067248	DHX29	-0.0336487	0.795135	0.97262
ENSG00000067334	DNTTIP2	-0.185713	0.327647	0.805861
ENSG00000067365	METTL22	-0.204781	0.169901	0.64725
ENSG00000067369	TP53BP1	-0.137863	0.502881	0.89877
ENSG00000067445	TRO	1.17616	0.015805	0.199718
ENSG00000067533	RRP15	-0.028609	0.861736	0.983279
ENSG00000067560	RHOA	-0.0970651	0.400007	0.849375
ENSG00000067596	DHX8	-0.106156	0.448743	0.876339
ENSG00000067601	PMS2P4	-0.178911	0.287439	0.777318
ENSG00000067606	PRKCZ	0.119769	0.482416	0.891868
ENSG00000067646	ZFY	0.0595059	0.900326	0.987871
ENSG00000067704	IARS2	-0.0749043	0.546856	0.915229
ENSG00000067715	SYT1	0.275704	0.510158	0.90223
ENSG00000067798	NAV3	0.126547	0.611062	0.939269
ENSG00000067829	IDH3G	-0.267624	0.119324	0.56151
ENSG00000067836	ROGDI	0.16375	0.491296	0.89467
ENSG00000067840	PDZD4	0.0768472	0.820005	0.977666
ENSG00000067842	ATP2B3	2.06946	0.385192
ENSG00000067900	ROCK1	-0.0783665	0.664079	0.951809
ENSG00000067955	CBFB	0.163281	0.286303	0.777318
ENSG00000067992	PDK3	-0.324273	0.0954725	0.511177
ENSG00000068001	HYAL2	-0.0280391	0.878343	0.98604
ENSG00000068024	HDAC4	-0.298557	0.274803	0.767741
ENSG00000068028	RASSF1	0.435344	0.00497862	0.0953938
ENSG00000068078	FGFR3	1.27227	0.00510494	0.0964809
ENSG00000068079	IFI35	0.648015	0.0788083	0.467953
ENSG00000068097	HEATR6	-0.234606	0.149036	0.613455
ENSG00000068120	COASY	-0.148838	0.229841	0.723921
ENSG00000068137	PLEKHH3	-0.216484	0.249255	0.745196
ENSG00000068305	MEF2A	0.0562053	0.785547	0.972327
ENSG00000068308	OTUD5	-0.0538755	0.707476	0.961728
ENSG00000068323	TFE3	-0.0472151	0.735764	0.964232
ENSG00000068354	TBC1D25	0.00232465	0.989715	0.998695
ENSG00000068366	ACSL4	0.0465642	0.838968	0.980881
ENSG00000068383	INPP5A	-0.0592679	0.686325	0.958348
ENSG00000068394	GPKOW	-0.300625	0.0771055	0.462979
ENSG00000068400	GRIPAP1	-0.0357321	0.808894	0.975284
ENSG00000068438	FTSJ1	-0.0794817	0.450853	0.876882
ENSG00000068489	PRR11	-0.428466	0.0111882	0.160305
ENSG00000068615	REEP1	0.598409	0.300301	0.786601
ENSG00000068650	ATP11A	0.458526	0.0817186	0.475156
ENSG00000068654	POLR1A	0.0182073	0.907062	0.989474
ENSG00000068697	LAPTM4A	0.0867628	0.399834	0.8493
ENSG00000068724	TTC7A	0.0305286	0.852168	0.982118
ENSG00000068745	IP6K2	0.131526	0.270167	0.763758
ENSG00000068781	STON1-GTF2A1L	-0.51929	0.865718
ENSG00000068784	SRBD1	-0.224163	0.138612	0.596341
ENSG00000068796	KIF2A	-0.090249	0.635927	0.944097
ENSG00000068831	RASGRP2	0.65266	0.21623	0.707884
ENSG00000068878	PSME4	0.172552	0.238956	0.734876
ENSG00000068885	IFT80	-0.0623765	0.78387	0.972327
ENSG00000068903	SIRT2	-0.091391	0.56415	0.921697
ENSG00000068912	ERLEC1	0.102775	0.344072	0.816829
ENSG00000068971	PPP2R5B	0.233149	0.407353	0.85371
ENSG00000068976	PYGM	1.43523	0.0377897	0.326946
ENSG00000068985	PAGE1	3.89407	1.15383e-08	2.26595e-06
ENSG00000069011	PITX1	0.413959	0.220228	0.712221
ENSG00000069018	TRPC7	0.343252	0.876048
ENSG00000069020	MAST4	0.863716	0.0804584	0.471633
ENSG00000069122	ADGRF5	-0.000833328	0.99837	0.999707
ENSG00000069188	SDK2	1.30181	0.0154327	0.197304
ENSG00000069206	ADAM7	-0.0170203	0.994697
ENSG00000069248	NUP133	-0.253892	0.0895147	0.497582
ENSG00000069275	NUCKS1	-0.430734	0.0504869	0.375359
ENSG00000069329	VPS35	-0.110089	0.436183	0.86992
ENSG00000069345	DNAJA2	0.0372095	0.788695	0.972466
ENSG00000069399	BCL3	0.39257	0.0223975	0.246178
ENSG00000069424	KCNAB2	0.173446	0.385764	0.841846
ENSG00000069431	ABCC9	0.373628	0.0116504	0.164721
ENSG00000069482	GAL	0.122613	0.813143	0.976572
ENSG00000069493	CLEC2D	-0.0726518	0.760714	0.969716
ENSG00000069509	FUNDC1	-0.100418	0.574343	0.925215
ENSG00000069535	MAOB	1.11718	0.16249	0.636811
ENSG00000069667	RORA	0.175663	0.64748	0.945758
ENSG00000069696	DRD4	0.267605	0.660868	0.949845
ENSG00000069702	TGFBR3	0.57473	0.000466928	0.0182455
ENSG00000069764	PLA2G10	0.749285	0.3086	0.791685
ENSG00000069812	HES2	0.743107	0.0192329	0.225771
ENSG00000069849	ATP1B3	-0.0141261	0.922198	0.990579
ENSG00000069869	NEDD4	0.128321	0.455932	0.879929
ENSG00000069943	PIGB	-0.26632	0.126854	0.574768
ENSG00000069956	MAPK6	-0.0650499	0.723554	0.964232
ENSG00000069966	GNB5	-0.0371829	0.822071	0.978168
ENSG00000069974	RAB27A	0.241379	0.391732	0.844924
ENSG00000069998	HDHD5	-0.368125	0.0365824	0.320936
ENSG00000070010	UFD1	-0.0210229	0.906765	0.989474
ENSG00000070018	LRP6	0.0251472	0.912384	0.990039
ENSG00000070019	GUCY2C	1.28121	0.0948315	0.509434
ENSG00000070031	SCT	-0.200556	0.938633
ENSG00000070047	PHRF1	0.136964	0.431369	0.867945
ENSG00000070061	ELP1	-0.145519	0.166356	0.641386
ENSG00000070081	NUCB2	0.0684337	0.665607	0.952045
ENSG00000070087	PFN2	-0.1106	0.281252	0.775474
ENSG00000070159	PTPN3	0.0215313	0.878739	0.986054
ENSG00000070182	SPTB	0.90516	0.0385699	0.329592
ENSG00000070190	DAPP1	0.379745	0.215567	0.707082
ENSG00000070193	FGF10	1.33724	0.665503
ENSG00000070214	SLC44A1	0.163609	0.343635	0.816829
ENSG00000070269	TMEM260	0.147804	0.452353	0.877088
ENSG00000070366	SMG6	0.123293	0.519746	0.908014
ENSG00000070367	EXOC5	0.0893751	0.666547	0.952143
ENSG00000070371	CLTCL1	-0.0062057	0.976377	0.996834
ENSG00000070388	FGF22	1.48798	0.0978024	0.516648
ENSG00000070404	FSTL3	0.508117	0.0324593	0.300767
ENSG00000070413	DGCR2	0.11544	0.400729	0.849748
ENSG00000070423	RNF126	-0.0208799	0.907477	0.989474
ENSG00000070444	MNT	-0.18999	0.318653	0.798793
ENSG00000070476	ZXDC	-0.154599	0.316654	0.798384
ENSG00000070495	JMJD6	0.0492353	0.773929	0.970473
ENSG00000070501	POLB	0.0656984	0.720855	0.963726
ENSG00000070526	ST6GALNAC1	3.11902	0.0054134	0.0998959
ENSG00000070540	WIPI1	-0.0374388	0.896148	0.987431
ENSG00000070601	FRMPD1	1.58497	0.105743	0.532469
ENSG00000070610	GBA2	-0.0107513	0.933613	0.991966
ENSG00000070614	NDST1	0.0805257	0.627063	0.942836
ENSG00000070669	ASNS	-0.773982	0.0328148	0.302512
ENSG00000070718	AP3M2	-0.111162	0.435183	0.869554
ENSG00000070729	CNGB1	3.43433	2.7665e-10	8.45996e-08
ENSG00000070731	ST6GALNAC2	0.159068	0.778886	0.971725
ENSG00000070748	CHAT	-0.385744	0.900238
ENSG00000070756	PABPC1	-0.354185	0.00288101	0.0666712
ENSG00000070759	TESK2	-0.248787	0.28849	0.777467
ENSG00000070761	CFAP20	-0.35493	0.0174503	0.211977
ENSG00000070770	CSNK2A2	-0.0568914	0.58343	0.92856
ENSG00000070778	PTPN21	0.31289	0.090315	0.500332
ENSG00000070785	EIF2B3	-0.0813605	0.713181	0.962524
ENSG00000070808	CAMK2A	2.84338	0.0642969	0.425604
ENSG00000070814	TCOF1	-0.376283	0.0787251	0.467634
ENSG00000070831	CDC42	0.0818944	0.464664	0.885323
ENSG00000070882	OSBPL3	-0.0281624	0.869864	0.985459
ENSG00000070886	EPHA8	1.90306	0.139975
ENSG00000070915	SLC12A3	5.93487	3.67745e-06	0.000351929
ENSG00000070950	RAD18	-0.24837	0.223991	0.716689
ENSG00000070961	ATP2B1	0.113392	0.49084	0.89467
ENSG00000070985	TRPM5	1.68124	0.525673
ENSG00000071051	NCK2	0.109382	0.536291	0.914143
ENSG00000071054	MAP4K4	0.115257	0.44051	0.871957
ENSG00000071073	MGAT4A	0.691237	0.0376736	0.326716
ENSG00000071082	RPL31	-0.28951	0.148303	0.612144
ENSG00000071127	WDR1	-0.0144269	0.9362	0.992562
ENSG00000071189	SNX13	-0.204677	0.241561	0.738182
ENSG00000071203	MS4A12	1.03656	0.736897
ENSG00000071205	ARHGAP10	0.116588	0.531976	0.911547
ENSG00000071242	RPS6KA2	-0.395391	0.0352789	0.31677
ENSG00000071243	ING3	-0.0313684	0.832618	0.979879
ENSG00000071246	VASH1	-0.0656634	0.821121	0.977961
ENSG00000071282	LMCD1	0.237012	0.388832	0.843549
ENSG00000071462	BUD23	-0.119396	0.508229	0.900796
ENSG00000071537	SEL1L	0.0959069	0.595172	0.93184
ENSG00000071539	TRIP13	-0.0116737	0.970324	0.996524
ENSG00000071553	ATP6AP1	0.151979	0.30719	0.790755
ENSG00000071564	TCF3	-0.282932	0.0566396	0.401226
ENSG00000071575	TRIB2	0.32571	0.387391	0.842237
ENSG00000071626	DAZAP1	-0.325431	0.00780084	0.128297
ENSG00000071655	MBD3	-0.155108	0.4011	0.850204
ENSG00000071794	HLTF	-0.0275932	0.888994	0.987197
ENSG00000071859	FAM50A	0.0673462	0.765802	0.969771
ENSG00000071889	FAM3A	-0.32625	0.0783423	0.467055
ENSG00000071894	CPSF1	-0.110738	0.188602	0.67727
ENSG00000071909	MYO3B	1.29081	0.159706	0.63139
ENSG00000071967	CYBRD1	-0.0336236	0.904859	0.989474
ENSG00000071991	CDH19	1.18151	0.25396	0.74929
ENSG00000071994	PDCD2	0.0440946	0.789781	0.97262
ENSG00000072041	SLC6A15	0.21673	0.617361	0.9406
ENSG00000072042	RDH11	-0.0601092	0.581067	0.927818
ENSG00000072062	PRKACA	-0.0879667	0.493516	0.89546
ENSG00000072071	ADGRL1	0.207075	0.154469	0.620836
ENSG00000072110	ACTN1	-0.0751376	0.622245	0.941924
ENSG00000072121	ZFYVE26	-0.0854446	0.681605	0.956876
ENSG00000072133	RPS6KA6	0.662397	0.0254296	0.26399
ENSG00000072134	EPN2	0.0747045	0.624083	0.941924
ENSG00000072135	PTPN18	-0.200146	0.199935	0.690747
ENSG00000072163	LIMS2	1.59803	0.000888392	0.0287699
ENSG00000072182	ASIC4	1.19292	0.167957	0.643933
ENSG00000072195	SPEG	0.00906891	0.982909	0.997685
ENSG00000072201	LNX1	1.15836	0.0724638	0.448831
ENSG00000072210	ALDH3A2	-0.524996	0.00106255	0.0328623
ENSG00000072274	TFRC	0.382676	0.159814	0.631397
ENSG00000072310	SREBF1	-0.296245	0.166685	0.641969
ENSG00000072315	TRPC5	0.441006	0.887025
ENSG00000072364	AFF4	0.244738	0.363448	0.828978
ENSG00000072401	UBE2D1	0.194568	0.19175	0.680822
ENSG00000072415	MPP5	0.0262263	0.885759	0.986709
ENSG00000072422	RHOBTB1	-0.193167	0.379787	0.837856
ENSG00000072501	SMC1A	-0.0721813	0.732223	0.964232
ENSG00000072506	HSD17B10	-0.176806	0.377305	0.837213
ENSG00000072518	MARK2	0.185786	0.0715015	0.445989
ENSG00000072571	HMMR	-0.0688942	0.783097	0.972327
ENSG00000072609	CHFR	0.351759	0.0657586	0.429679
ENSG00000072657	TRHDE	-0.0470015	0.927973	0.99098
ENSG00000072682	P4HA2	0.36163	0.0651625	0.428268
ENSG00000072694	FCGR2B	-0.605842	0.843698
ENSG00000072736	NFATC3	0.112247	0.649045	0.946431
ENSG00000072756	TRNT1	0.216122	0.223537	0.716337
ENSG00000072778	ACADVL	-0.0129334	0.910866	0.989696
ENSG00000072786	STK10	0.427292	0.0206966	0.235294
ENSG00000072803	FBXW11	-0.0615925	0.606002	0.936409
ENSG00000072818	ACAP1	0.88429	0.00246567	0.0600457
ENSG00000072832	CRMP1	0.565018	0.0140375	0.18662
ENSG00000072840	EVC	0.0265417	0.915888	0.990215
ENSG00000072849	DERL2	0.0421123	0.814825	0.976572
ENSG00000072858	SIDT1	1.1981	0.25943	0.753509
ENSG00000072864	NDE1	-0.256446	0.0882584	0.494312
ENSG00000072952	MRVI1	1.61256	0.0616274	0.418246
ENSG00000072954	TMEM38A	0.512819	0.0185034	0.220414
ENSG00000072958	AP1M1	-0.0697535	0.642784	0.945406
ENSG00000073008	PVR	0.0249359	0.8923	0.987197
ENSG00000073050	XRCC1	-0.491237	0.00102313	0.0318331
ENSG00000073060	SCARB1	0.359748	0.0979423	0.516648
ENSG00000073067	CYP2W1	0.704173	0.237456	0.733794
ENSG00000073111	MCM2	-0.299718	0.171	0.649117
ENSG00000073146	MOV10L1	2.06444	0.00385614	0.0798304
ENSG00000073150	PANX2	-0.153961	0.483378	0.892011
ENSG00000073169	SELENOO	-0.227494	0.259054	0.753438
ENSG00000073282	TP63	1.63037	0.0153357	0.196808
ENSG00000073331	ALPK1	-0.430045	0.186726	0.674182
ENSG00000073350	LLGL2	0.361924	0.0454046	0.355758
ENSG00000073417	PDE8A	-0.138597	0.147207	0.609445
ENSG00000073464	CLCN4	0.972319	0.0861424	0.487821
ENSG00000073536	NLE1	-0.231222	0.0909969	0.501643
ENSG00000073578	SDHA	-0.133809	0.315209	0.797279
ENSG00000073584	SMARCE1	-0.144615	0.293226	0.781472
ENSG00000073598	FNDC8	0.598335	0.5953
ENSG00000073605	GSDMB	0.221624	0.415437	0.858548
ENSG00000073614	KDM5A	0.0609069	0.732885	0.964232
ENSG00000073670	ADAM11	0.0927511	0.641729	0.945357
ENSG00000073711	PPP2R3A	-0.0640208	0.729449	0.964232
ENSG00000073712	FERMT2	0.394307	0.0688367	0.437506
ENSG00000073734	ABCB11	1.57832	0.590519
ENSG00000073737	DHRS9	0.974981	0.306979	0.790471
ENSG00000073754	CD5L	0.829689	0.789654
ENSG00000073756	PTGS2	0.833295	0.0426391	0.346188
ENSG00000073792	IGF2BP2	-0.0783183	0.609894	0.938629
ENSG00000073803	MAP3K13	-0.11814	0.3892	0.843937
ENSG00000073849	ST6GAL1	-0.226289	0.25749	0.752262
ENSG00000073861	TBX21	2.68	0.0166642	0.206431
ENSG00000073910	FRY	0.150521	0.657647	0.949066
ENSG00000073921	PICALM	0.127332	0.370464	0.834367
ENSG00000073969	NSF	0.0873149	0.450744	0.876749
ENSG00000074047	GLI2	0.0347651	0.883028	0.986429
ENSG00000074054	CLASP1	-0.0756876	0.72052	0.963726
ENSG00000074071	MRPS34	-0.398011	0.0588096	0.408726
ENSG00000074181	NOTCH3	0.465478	0.161826	0.63549
ENSG00000074201	CLNS1A	-0.21232	0.079733	0.469407
ENSG00000074211	PPP2R2C	-0.0414614	0.760763	0.969716
ENSG00000074219	TEAD2	0.0053513	0.97807	0.997157
ENSG00000074266	EED	-0.0439027	0.797021	0.97262
ENSG00000074276	CDHR2	2.09234	0.00203289	0.0519284
ENSG00000074317	SNCB	-0.339117	0.461356	0.883503
ENSG00000074319	TSG101	-0.0661252	0.623879	0.941924
ENSG00000074356	NCBP3	0.126639	0.305463	0.789982
ENSG00000074370	ATP2A3	1.20951	8.7752e-05	0.00495514
ENSG00000074410	CA12	0.474557	0.194887	0.684921
ENSG00000074416	MGLL	-0.17451	0.384376	0.841058
ENSG00000074527	NTN4	-0.0643316	0.7263	0.964232
ENSG00000074582	BCS1L	-0.157691	0.360033	0.827497
ENSG00000074590	NUAK1	0.165062	0.404637	0.852778
ENSG00000074603	DPP8	0.0191121	0.908106	0.989474
ENSG00000074621	SLC24A1	-0.423832	0.0491894	0.370235
ENSG00000074657	ZNF532	0.297011	0.212751	0.703888
ENSG00000074660	SCARF1	1.69006	4.28111e-05	0.00283412
ENSG00000074695	LMAN1	0.170047	0.350293	0.820545
ENSG00000074696	HACD3	-0.0330971	0.784999	0.972327
ENSG00000074706	IPCEF1	0.224875	0.788641	0.972466
ENSG00000074755	ZZEF1	0.0591663	0.774473	0.970473
ENSG00000074800	ENO1	-0.3797	0.0143651	0.188798
ENSG00000074803	SLC12A1	0.05788	0.9849
ENSG00000074842	MYDGF	0.0667073	0.777359	0.970985
ENSG00000074855	ANO8	-0.278946	0.234801	0.730222
ENSG00000074964	ARHGEF10L	-0.269811	0.313032	0.795232
ENSG00000074966	TXK	1.39617	0.0205004	0.233794
ENSG00000075035	WSCD2	1.08573	0.722809
ENSG00000075043	KCNQ2	0.102351	0.870476	0.985459
ENSG00000075073	TACR2	0.817972	0.266813	0.760404
ENSG00000075089	ACTR6	0.329904	0.0334155	0.305681
ENSG00000075131	TIPIN	0.00248654	0.992044	0.998954
ENSG00000075142	SRI	-0.160793	0.211262	0.702763
ENSG00000075151	EIF4G3	-0.293443	0.0750126	0.456268
ENSG00000075188	NUP37	-0.224634	0.125119	0.571958
ENSG00000075213	SEMA3A	0.0465609	0.869467	0.985459
ENSG00000075218	GTSE1	-0.0722518	0.747677	0.966664
ENSG00000075223	SEMA3C	0.564827	0.035921	0.318377
ENSG00000075234	TTC38	0.0107666	0.950241	0.994361
ENSG00000075239	ACAT1	-0.266598	0.0699806	0.441368
ENSG00000075240	GRAMD4	-0.222141	0.05738	0.404171
ENSG00000075275	CELSR1	-0.156191	0.454329	0.878852
ENSG00000075290	WNT8B	2.38258	0.257944
ENSG00000075292	ZNF638	0.0042301	0.976557	0.996834
ENSG00000075303	SLC25A40	-0.0190617	0.905326	0.989474
ENSG00000075336	TIMM21	-0.281651	0.247145	0.743554
ENSG00000075340	ADD2	-0.137437	0.494864	0.895592
ENSG00000075388	FGF4	1.42423	0.641356
ENSG00000075391	RASAL2	-0.136852	0.642187	0.945357
ENSG00000075399	VPS9D1	0.0131484	0.965612	0.996492
ENSG00000075407	ZNF37A	0.144124	0.390747	0.844839
ENSG00000075413	MARK3	-0.0561668	0.593296	0.931364
ENSG00000075415	SLC25A3	-0.309943	0.0227333	0.248915
ENSG00000075420	FNDC3B	0.425477	0.0983527	0.516648
ENSG00000075426	FOSL2	0.246279	0.234745	0.730222
ENSG00000075429	CACNG5	0.591998	0.848411
ENSG00000075461	CACNG4	0.392043	0.496637	0.896575
ENSG00000075539	FRYL	-0.0378744	0.873135	0.985569
ENSG00000075568	TMEM131	-0.00728922	0.974624	0.996572
ENSG00000075618	FSCN1	0.0211996	0.914772	0.990078
ENSG00000075624	ACTB	-0.259541	0.166835	0.642098
ENSG00000075643	MOCOS	0.481026	0.262389	0.755444
ENSG00000075651	PLD1	0.211367	0.335902	0.813383
ENSG00000075673	ATP12A	0.17806	0.861309	0.983092
ENSG00000075702	WDR62	-0.179241	0.391705	0.844924
ENSG00000075711	DLG1	-0.0567735	0.760632	0.969716
ENSG00000075785	RAB7A	-0.108848	0.408227	0.854276
ENSG00000075790	BCAP29	0.238505	0.0529824	0.385658
ENSG00000075826	SEC31B	-0.0590356	0.895299	0.987197
ENSG00000075856	SART3	-0.166333	0.25222	0.748403
ENSG00000075884	ARHGAP15	0.858541	0.712729
ENSG00000075886	TUBA3D	4.44791	1.01867e-06	0.000119811
ENSG00000075891	PAX2	-0.44423	0.437554	0.870229
ENSG00000075914	EXOSC7	-0.354735	0.0720814	0.448129
ENSG00000075975	MKRN2	-0.0614686	0.669065	0.953475
ENSG00000076003	MCM6	-0.295198	0.119355	0.56151
ENSG00000076043	REXO2	-0.0994497	0.498125	0.89718
ENSG00000076053	RBM7	0.236804	0.0962714	0.513062
ENSG00000076067	RBMS2	0.252978	0.22737	0.721437
ENSG00000076108	BAZ2A	0.174982	0.396848	0.847346
ENSG00000076201	PTPN23	-0.127169	0.362572	0.828279
ENSG00000076242	MLH1	-0.242476	0.113948	0.551005
ENSG00000076248	UNG	-0.239493	0.171272	0.649353
ENSG00000076258	FMO4	-0.0373104	0.937762	0.992864
ENSG00000076321	KLHL20	-0.0226737	0.910034	0.989537
ENSG00000076344	RGS11	0.21387	0.715753	0.963209
ENSG00000076351	SLC46A1	0.0692704	0.645003	0.945742
ENSG00000076356	PLXNA2	-0.134787	0.676734	0.955514
ENSG00000076382	SPAG5	-0.14848	0.484699	0.892011
ENSG00000076513	ANKRD13A	0.345095	0.0742897	0.453578
ENSG00000076554	TPD52	0.0360372	0.752548	0.967396
ENSG00000076555	ACACB	-0.113701	0.667191	0.95231
ENSG00000076604	TRAF4	0.25963	0.150286	0.614994
ENSG00000076641	PAG1	0.228523	0.411735	0.856188
ENSG00000076650	GPATCH1	-0.218783	0.129093	0.580295
ENSG00000076662	ICAM3	2.2144	0.1669
ENSG00000076685	NT5C2	0.117218	0.491432	0.89467
ENSG00000076706	MCAM	2.56646	6.16982e-11	2.23849e-08
ENSG00000076716	GPC4	0.409099	0.183583	0.668676
ENSG00000076770	MBNL3	-0.388128	0.337157	0.813991
ENSG00000076826	CAMSAP3	0.243355	0.290561	0.779005
ENSG00000076864	RAP1GAP	-0.156754	0.526179	0.909511
ENSG00000076924	XAB2	-0.075444	0.651955	0.946888
ENSG00000076928	ARHGEF1	-0.237459	0.0250886	0.262101
ENSG00000076944	STXBP2	0.0519403	0.816523	0.976888
ENSG00000076984	MAP2K7	-0.235518	0.0810241	0.472976
ENSG00000077009	NMRK2	2.68198	0.172461	0.651322
ENSG00000077044	DGKD	0.086675	0.685671	0.958118
ENSG00000077063	CTTNBP2	0.106118	0.867592	0.985459
ENSG00000077080	ACTL6B	2.76383	0.0950161	0.510018
ENSG00000077092	RARB	0.684382	0.0248491	0.260965
ENSG00000077097	TOP2B	-0.339512	0.0189155	0.224076
ENSG00000077147	TM9SF3	0.0607934	0.588272	0.931059
ENSG00000077150	NFKB2	0.639522	0.00444158	0.0884432
ENSG00000077152	UBE2T	-0.205386	0.464103	0.884697
ENSG00000077157	PPP1R12B	0.460764	0.140841	0.600446
ENSG00000077232	DNAJC10	0.0932787	0.440321	0.871814
ENSG00000077235	GTF3C1	-0.0140156	0.913204	0.990078
ENSG00000077238	IL4R	0.10869	0.529064	0.910735
ENSG00000077254	USP33	0.0820934	0.513267	0.903668
ENSG00000077264	PAK3	0.606304	0.310539	0.792962
ENSG00000077274	CAPN6	1.16927	0.583871
ENSG00000077312	SNRPA	-0.383921	0.0288873	0.283913
ENSG00000077327	SPAG6	2.26555	0.031104	0.293837
ENSG00000077348	EXOSC5	-0.344069	0.0502887	0.374689
ENSG00000077380	DYNC1I2	-0.194583	0.0988784	0.518281
ENSG00000077420	APBB1IP	1.93255	0.0119674	0.168314
ENSG00000077454	LRCH4	0.0710547	0.681423	0.95677
ENSG00000077458	FAM76B	0.129109	0.591657	0.931364
ENSG00000077463	SIRT6	-0.152116	0.394488	0.84582
ENSG00000077498	TYR	0.507945	0.868738
ENSG00000077514	POLD3	-0.312389	0.095234	0.510538
ENSG00000077522	ACTN2	0.932976	0.26907	0.763153
ENSG00000077549	CAPZB	-0.201737	0.242176	0.73846
ENSG00000077585	GPR137B	-0.0402239	0.869314	0.985459
ENSG00000077616	NAALAD2	0.545695	0.137437	0.594599
ENSG00000077684	JADE1	-0.113735	0.443063	0.873202
ENSG00000077713	SLC25A43	-0.0365725	0.797268	0.97262
ENSG00000077721	UBE2A	-0.0145086	0.912901	0.990078
ENSG00000077782	FGFR1	0.103387	0.542708	0.914493
ENSG00000077800	FKBP6	1.42652	0.0343144	0.310454
ENSG00000077935	SMC1B	0.586739	0.122515	0.567364
ENSG00000077942	FBLN1	0.337392	0.103779	0.528173
ENSG00000077943	ITGA8	0.562955	0.708844	0.961871
ENSG00000077984	CST7	1.15038	0.296847
ENSG00000078018	MAP2	0.0999032	0.726617	0.964232
ENSG00000078043	PIAS2	-0.242709	0.0767929	0.46162
ENSG00000078053	AMPH	0.986719	0.14367	0.604206
ENSG00000078061	ARAF	-0.330258	0.00515166	0.096989
ENSG00000078070	MCCC1	-0.0141704	0.909487	0.989494
ENSG00000078081	LAMP3	0.511007	0.258987	0.753438
ENSG00000078098	FAP	2.06429	0.0433502	0.348838
ENSG00000078114	NEBL	0.555733	0.012401	0.171949
ENSG00000078124	ACER3	0.320899	0.114177	0.551336
ENSG00000078140	UBE2K	-0.026913	0.806582	0.974875
ENSG00000078142	PIK3C3	-0.134754	0.370642	0.834367
ENSG00000078177	N4BP2	0.121405	0.689912	0.958853
ENSG00000078237	TIGAR	0.452707	0.0268182	0.272718
ENSG00000078246	TULP3	0.0347856	0.768122	0.969771
ENSG00000078269	SYNJ2	0.0736132	0.635499	0.944097
ENSG00000078295	ADCY2	-1.23539	0.688774
ENSG00000078304	PPP2R5C	-0.0288614	0.811972	0.976391
ENSG00000078328	RBFOX1	0.97213	0.510165	0.90223
ENSG00000078369	GNB1	-0.0226017	0.855145	0.982929
ENSG00000078399	HOXA9	1.62198	0.00093567	0.0299387
ENSG00000078401	EDN1	0.277962	0.428801	0.867352
ENSG00000078403	MLLT10	-0.0525769	0.771627	0.970473
ENSG00000078487	ZCWPW1	-0.00211183	0.99443	0.999081
ENSG00000078549	ADCYAP1R1	1.49505	0.317916	0.798533
ENSG00000078579	FGF20	1.63808	0.489327
ENSG00000078589	P2RY10	0.72495	0.794646
ENSG00000078596	ITM2A	-1.34551	0.134488	0.589808
ENSG00000078618	NRDC	-0.169897	0.124461	0.570862
ENSG00000078668	VDAC3	-0.29804	0.101765	0.524155
ENSG00000078687	TNRC6C	-0.0787389	0.843624	0.981273
ENSG00000078699	CBFA2T2	0.0187512	0.919553	0.990579
ENSG00000078725	BRINP1	1.32175	0.455721	0.879715
ENSG00000078747	ITCH	0.106513	0.489676	0.894314
ENSG00000078795	PKD2L2	-0.514911	0.529951	0.910809
ENSG00000078804	TP53INP2	0.323817	0.110053	0.542434
ENSG00000078808	SDF4	-0.0555481	0.701389	0.961259
ENSG00000078814	MYH7B	-0.304121	0.470427	0.888254
ENSG00000078898	BPIFB2	0.524311	0.86534
ENSG00000078900	TP73	-0.110375	0.771713	0.970473
ENSG00000078902	TOLLIP	0.077537	0.698798	0.960954
ENSG00000078967	UBE2D4	-0.254268	0.218359	0.709691
ENSG00000079101	CLUL1	2.11677	0.21856
ENSG00000079102	RUNX1T1	0.987602	0.687229
ENSG00000079112	CDH17	0.591934	0.42683	0.866858
ENSG00000079134	THOC1	-0.0269481	0.857825	0.982929
ENSG00000079150	FKBP7	-0.320817	0.234499	0.730029
ENSG00000079156	OSBPL6	-0.233336	0.28313	0.776413
ENSG00000079215	SLC1A3	0.548887	0.108849	0.539949
ENSG00000079246	XRCC5	-0.286941	0.107292	0.536008
ENSG00000079257	LXN	4.17688	7.48195e-10	2.13545e-07
ENSG00000079263	SP140	0.907744	0.00650453	0.113477
ENSG00000079277	MKNK1	0.170133	0.196596	0.686516
ENSG00000079308	TNS1	1.118	0.0154294	0.197304
ENSG00000079313	REXO1	-0.0507423	0.697311	0.960636
ENSG00000079332	SAR1A	0.0989805	0.539364	0.914493
ENSG00000079335	CDC14A	0.461595	0.0392163	0.331245
ENSG00000079337	RAPGEF3	0.430928	0.188459	0.676873
ENSG00000079385	CEACAM1	1.94157	0.000613281	0.0220381
ENSG00000079387	SENP1	-0.142477	0.264689	0.757971
ENSG00000079393	DUSP13	1.52255	0.130294	0.582289
ENSG00000079432	CIC	-0.0662111	0.727378	0.964232
ENSG00000079435	LIPE	0.0144211	0.945427	0.993714
ENSG00000079459	FDFT1	-0.126649	0.405767	0.852856
ENSG00000079462	PAFAH1B3	-0.446857	0.0216003	0.241575
ENSG00000079482	OPHN1	0.254982	0.0908552	0.501642
ENSG00000079557	AFM	0.565884	0.85465
ENSG00000079616	KIF22	-0.492007	0.00672954	0.116078
ENSG00000079689	SCGN	-1.24233	0.683866
ENSG00000079691	CARMIL1	-0.0561182	0.691244	0.959219
ENSG00000079739	PGM1	-0.155862	0.296986	0.784712
ENSG00000079785	DDX1	-0.285733	0.12989	0.582042
ENSG00000079805	DNM2	-0.0576157	0.671819	0.95448
ENSG00000079819	EPB41L2	-0.00725958	0.957747	0.995534
ENSG00000079841	RIMS1	0.848585	0.256382	0.751295
ENSG00000079931	MOXD1	0.274501	0.409837	0.855315
ENSG00000079950	STX7	0.115869	0.332937	0.811094
ENSG00000079974	RABL2B	-0.247978	0.199801	0.690692
ENSG00000079999	KEAP1	-0.0666966	0.675663	0.955514
ENSG00000080007	DDX43	3.52379	2.89828e-07	3.97696e-05
ENSG00000080031	PTPRH	0.254826	0.306883	0.790471
ENSG00000080166	DCT	3.67387	0.0111749
ENSG00000080189	SLC35C2	-0.249869	0.138065	0.595611
ENSG00000080200	CRYBG3	0.00869006	0.979927	0.997666
ENSG00000080224	EPHA6	0.152358	0.769729	0.97008
ENSG00000080293	SCTR	0.136473	0.963912
ENSG00000080298	RFX3	-0.0937687	0.729948	0.964232
ENSG00000080345	RIF1	0.0795611	0.735961	0.964372
ENSG00000080371	RAB21	0.179402	0.127141	0.574781
ENSG00000080493	SLC4A4	-0.14889	0.694602	0.959965
ENSG00000080503	SMARCA2	-0.0250641	0.915923	0.990215
ENSG00000080511	RDH8	0.0197517	0.994879
ENSG00000080546	SESN1	0.293909	0.201978	0.692241
ENSG00000080561	MID2	0.401604	0.375771	0.83657
ENSG00000080572	PIH1D3	0.805839	0.591538	0.931364
ENSG00000080573	COL5A3	0.419452	0.497521	0.897139
ENSG00000080603	SRCAP	0.145186	0.63434	0.944097
ENSG00000080608	PUM3	-0.116732	0.580861	0.927627
ENSG00000080618	CPB2	0.0402223	0.971525	0.996524
ENSG00000080644	CHRNA3	0.107642	0.819075	0.977407
ENSG00000080709	KCNN2	1.03875	0.0165391	0.205476
ENSG00000080802	CNOT4	0.0404084	0.815178	0.976572
ENSG00000080815	PSEN1	0.24831	0.0413303	0.340589
ENSG00000080819	CPOX	-0.112753	0.443146	0.873202
ENSG00000080822	CLDND1	0.18157	0.15457	0.62089
ENSG00000080823	MOK	0.829001	0.000117765	0.00620908
ENSG00000080824	HSP90AA1	0.0733342	0.797079	0.97262
ENSG00000080839	RBL1	-0.0925711	0.696955	0.960636
ENSG00000080845	DLGAP4	-0.0666425	0.634037	0.944097
ENSG00000080854	IGSF9B	0.507246	0.350291	0.820545
ENSG00000080910	CFHR2	0.524311	0.86534
ENSG00000080947	CROCCP3	0.15245	0.602681	0.934929
ENSG00000080986	NDC80	-0.187933	0.32479	0.804216
ENSG00000081014	AP4E1	0.177285	0.371762	0.834635
ENSG00000081019	RSBN1	0.00838174	0.961698	0.996441
ENSG00000081026	MAGI3	-0.172501	0.524828	0.909224
ENSG00000081041	CXCL2	-0.0109688	0.981142	0.997685
ENSG00000081051	AFP	1.24668	0.473414
ENSG00000081052	COL4A4	0.553303	0.0943566	0.509022
ENSG00000081059	TCF7	-0.000967653	0.995302	0.999343
ENSG00000081087	OSTM1	0.463271	0.000605181	0.0219196
ENSG00000081138	CDH7	0.226323	0.726582	0.964232
ENSG00000081148	IMPG2	0.502251	0.380249	0.83853
ENSG00000081154	PCNP	-0.016701	0.889251	0.987197
ENSG00000081177	EXD2	-0.235961	0.0924391	0.504856
ENSG00000081181	ARG2	-0.271608	0.402087	0.851153
ENSG00000081189	MEF2C	-0.216935	0.321984	0.802373
ENSG00000081237	PTPRC	2.00809	0.0975635	0.516175
ENSG00000081248	CACNA1S	1.48446	0.315465
ENSG00000081277	PKP1	1.87921	0.123853	0.569462
ENSG00000081307	UBA5	-0.0273899	0.831425	0.979549
ENSG00000081320	STK17B	0.0882132	0.620375	0.941792
ENSG00000081377	CDC14B	0.0716117	0.697858	0.960674
ENSG00000081386	ZNF510	0.0993857	0.688486	0.958505
ENSG00000081479	LRP2	1.04338	0.510235
ENSG00000081665	ZNF506	0.874095	0.00617828	0.10939
ENSG00000081692	JMJD4	0.17301	0.411152	0.855565
ENSG00000081721	DUSP12	-0.102009	0.568688	0.923178
ENSG00000081760	AACS	0.0759551	0.431582	0.867945
ENSG00000081791	DELE1	-0.206108	0.203362	0.693989
ENSG00000081800	SLC13A1	0.466118	0.150675	0.615069
ENSG00000081803	CADPS2	0.630002	0.0760175	0.458246
ENSG00000081818	PCDHB4	0.487397	0.25285	0.748515
ENSG00000081842	PCDHA6	-0.0484647	0.940167	0.993298
ENSG00000081853	PCDHGA2	1.35642	0.0129863	0.177804
ENSG00000081870	HSPB11	0.124473	0.50978	0.901847
ENSG00000081913	PHLPP1	-0.0851807	0.555868	0.918929
ENSG00000081923	ATP8B1	-0.0456342	0.837939	0.980696
ENSG00000081985	IL12RB2	1.62762	0.00297477	0.0679234
ENSG00000082014	SMARCD3	-0.0770484	0.77672	0.970985
ENSG00000082068	WDR70	-0.175507	0.250487	0.746883
ENSG00000082074	FYB1	0.554466	0.220694	0.712224
ENSG00000082126	MPP4	0.941658	0.138122	0.595616
ENSG00000082146	STRADB	-0.273392	0.0483879	0.367432
ENSG00000082153	BZW1	-0.125933	0.374616	0.836458
ENSG00000082175	PGR	2.01004	0.102146	0.524851
ENSG00000082196	C1QTNF3	0.281948	0.535875	0.913801
ENSG00000082212	ME2	-0.208985	0.286736	0.777318
ENSG00000082213	C5orf22	0.158973	0.266222	0.75953
ENSG00000082258	CCNT2	0.264803	0.276225	0.769003
ENSG00000082269	FAM135A	0.249058	0.35957	0.827497
ENSG00000082293	COL19A1	-0.192169	0.826743	0.978614
ENSG00000082397	EPB41L3	1.11276	0.144994	0.606041
ENSG00000082438	COBLL1	-0.0966089	0.718097	0.963513
ENSG00000082458	DLG3	-0.165209	0.260802	0.75428
ENSG00000082482	KCNK2	-1.05638	0.0734721	0.451678
ENSG00000082497	SERTAD4	0.45431	0.12352	0.568862
ENSG00000082512	TRAF5	-0.0934661	0.6087	0.938141
ENSG00000082515	MRPL22	-0.426565	0.0370622	0.323691
ENSG00000082516	GEMIN5	0.0460006	0.824633	0.978552
ENSG00000082556	OPRK1	1.36196	0.209797	0.700501
ENSG00000082641	NFE2L1	0.185475	0.106645	0.534247
ENSG00000082684	SEMA5B	0.59262	0.788225
ENSG00000082701	GSK3B	0.000884928	0.994576	0.999081
ENSG00000082781	ITGB5	-0.00696688	0.968586	0.996494
ENSG00000082805	ERC1	-0.011961	0.949447	0.994361
ENSG00000082898	XPO1	0.0412201	0.860148	0.982929
ENSG00000082929	LINC01587	1.75806	0.56409
ENSG00000082996	RNF13	0.0481059	0.656923	0.948905
ENSG00000083067	TRPM3	1.11326	0.448387
ENSG00000083093	PALB2	0.0258331	0.88949	0.987197
ENSG00000083097	DOP1A	-0.0957877	0.725943	0.964232
ENSG00000083099	LYRM2	-0.0677754	0.617181	0.9406
ENSG00000083123	BCKDHB	-0.346733	0.130041	0.582289
ENSG00000083168	KAT6A	-0.100811	0.670342	0.954078
ENSG00000083223	TUT7	0.136117	0.552357	0.917458
ENSG00000083290	ULK2	0.239619	0.233825	0.72886
ENSG00000083307	GRHL2	0.879064	0.46869	0.887911
ENSG00000083312	TNPO1	0.0395862	0.841151	0.98107
ENSG00000083444	PLOD1	0.375329	0.0218481	0.243077
ENSG00000083454	P2RX5	-0.307953	0.211608	0.702832
ENSG00000083457	ITGAE	-0.0783134	0.729336	0.964232
ENSG00000083520	DIS3	0.103957	0.536503	0.914143
ENSG00000083535	PIBF1	-0.0759721	0.587921	0.931059
ENSG00000083544	TDRD3	-0.232745	0.122813	0.567364
ENSG00000083635	NUFIP1	-0.0129792	0.952291	0.994448
ENSG00000083642	PDS5B	-0.0336604	0.862597	0.983685
ENSG00000083720	OXCT1	0.0956439	0.800469	0.973626
ENSG00000083750	RRAGB	-0.0726437	0.674338	0.955087
ENSG00000083782	EPYC	1.74892	0.569026
ENSG00000083799	CYLD	0.474078	0.00127952	0.0375198
ENSG00000083807	SLC27A5	-0.51348	0.0405673	0.337103
ENSG00000083812	ZNF324	0.287058	0.130096	0.582289
ENSG00000083814	ZNF671	0.362275	0.331202	0.808682
ENSG00000083817	ZNF416	0.251294	0.150457	0.615018
ENSG00000083828	ZNF586	-0.057433	0.761085	0.969716
ENSG00000083838	ZNF446	-0.136387	0.525163	0.909224
ENSG00000083844	ZNF264	0.257774	0.246578	0.743105
ENSG00000083845	RPS5	-0.262739	0.167322	0.642603
ENSG00000083857	FAT1	0.0837773	0.757788	0.96852
ENSG00000083896	YTHDC1	-0.013878	0.92245	0.990579
ENSG00000083937	CHMP2B	-0.00333226	0.980103	0.997666
ENSG00000084070	SMAP2	-0.112299	0.334293	0.812318
ENSG00000084072	PPIE	-0.249761	0.178266	0.66066
ENSG00000084073	ZMPSTE24	0.240042	0.0391025	0.331103
ENSG00000084090	STARD7	-0.0933308	0.479511	0.891652
ENSG00000084092	NOA1	-0.217434	0.143249	0.604206
ENSG00000084093	REST	0.10396	0.612895	0.939685
ENSG00000084110	HAL	0.807368	0.313704	0.795756
ENSG00000084112	SSH1	0.12188	0.548528	0.915229
ENSG00000084207	GSTP1	-0.159261	0.3201	0.800473
ENSG00000084234	APLP2	0.176354	0.22228	0.715077
ENSG00000084444	FAM234B	-0.0310239	0.840739	0.98107
ENSG00000084453	SLCO1A2	0.299338	0.469569	0.888254
ENSG00000084463	WBP11	-0.175025	0.16202	0.635817
ENSG00000084623	EIF3I	-0.153693	0.41996	0.862185
ENSG00000084628	NKAIN1	-0.477198	0.311397	0.793773
ENSG00000084636	COL16A1	1.56608	0.000177207	0.00860155
ENSG00000084652	TXLNA	0.0285926	0.813555	0.976572
ENSG00000084674	APOB	1.15097	0.689893
ENSG00000084676	NCOA1	0.191177	0.301418	0.786944
ENSG00000084693	AGBL5	-0.317427	0.0180054	0.216396
ENSG00000084710	EFR3B	0.382065	0.222147	0.714756
ENSG00000084731	KIF3C	0.164046	0.228562	0.722794
ENSG00000084733	RAB10	-0.0271026	0.84087	0.98107
ENSG00000084734	GCKR	0.247848	0.638208	0.944645
ENSG00000084754	HADHA	-0.199788	0.0623383	0.419495
ENSG00000084764	MAPRE3	0.0492875	0.810421	0.975915
ENSG00000084774	CAD	-0.344199	0.041781	0.34276
ENSG00000085063	CD59	0.0997062	0.568334	0.923116
ENSG00000085117	CD82	0.650244	0.0587271	0.408526
ENSG00000085185	BCORL1	0.195082	0.335536	0.813251
ENSG00000085224	ATRX	-0.183207	0.537162	0.914475
ENSG00000085231	AK6	-0.0327045	0.897748	0.987647
ENSG00000085265	FCN1	-0.644789	0.834772
ENSG00000085274	MYNN	0.108539	0.479622	0.891652
ENSG00000085276	MECOM	-0.129489	0.536757	0.914271
ENSG00000085365	SCAMP1	0.11055	0.590684	0.931364
ENSG00000085377	PREP	-0.128518	0.366558	0.830965
ENSG00000085382	HACE1	-0.316413	0.0886531	0.495277
ENSG00000085415	SEH1L	-0.013833	0.929572	0.991391
ENSG00000085433	WDR47	0.333259	0.1373	0.594599
ENSG00000085449	WDFY1	0.0620639	0.731391	0.964232
ENSG00000085465	OVGP1	0.692555	0.0840249	0.481555
ENSG00000085491	SLC25A24	-0.1245	0.441391	0.872429
ENSG00000085511	MAP3K4	-0.103714	0.328269	0.806223
ENSG00000085514	PILRA	0.247371	0.345224	0.816829
ENSG00000085552	IGSF9	0.548876	0.189828	0.678613
ENSG00000085563	ABCB1	0.401163	0.45112	0.876938
ENSG00000085644	ZNF213	-0.413001	0.0418686	0.34276
ENSG00000085662	AKR1B1	-0.0687659	0.78756	0.972327
ENSG00000085719	CPNE3	-0.230754	0.18838	0.676786
ENSG00000085721	RRN3	0.0883909	0.483782	0.892011
ENSG00000085733	CTTN	0.282087	0.104338	0.529239
ENSG00000085741	WNT11	1.03828	0.0271377	0.273862
ENSG00000085760	MTIF2	-0.287192	0.0098356	0.147458
ENSG00000085788	DDHD2	-0.154052	0.328285	0.806223
ENSG00000085831	TTC39A	0.767777	0.0199961	0.230003
ENSG00000085832	EPS15	-0.139503	0.40828	0.854276
ENSG00000085840	ORC1	-0.23686	0.407955	0.853886
ENSG00000085871	MGST2	0.726686	0.165282	0.640285
ENSG00000085872	CHERP	-0.147168	0.366404	0.830877
ENSG00000085978	ATG16L1	-0.202139	0.215436	0.707082
ENSG00000085982	USP40	-0.106685	0.628431	0.942836
ENSG00000085998	POMGNT1	-0.0677005	0.637394	0.944584
ENSG00000085999	RAD54L	-0.292954	0.28369	0.776463
ENSG00000086015	MAST2	-0.073729	0.636855	0.944276
ENSG00000086061	DNAJA1	0.286474	0.175526	0.655496
ENSG00000086062	B4GALT1	0.230949	0.150091	0.614946
ENSG00000086065	CHMP5	0.278414	0.0635112	0.422605
ENSG00000086102	NFX1	0.0208264	0.872067	0.985459
ENSG00000086159	AQP6	-0.0652374	0.880627	0.986298
ENSG00000086189	DIMT1	-0.0859321	0.593588	0.93149
ENSG00000086200	IPO11	-0.0170361	0.896512	0.987431
ENSG00000086205	FOLH1	-0.517724	0.75223
ENSG00000086232	EIF2AK1	-0.206846	0.0245848	0.259626
ENSG00000086288	NME8	-0.0305916	0.991082
ENSG00000086289	EPDR1	0.0189432	0.9225	0.990579
ENSG00000086300	SNX10	0.114301	0.587515	0.931059
ENSG00000086475	SEPHS1	-0.35648	0.00986879	0.147625
ENSG00000086504	MRPL28	-0.306382	0.12224	0.567364
ENSG00000086506	HBQ1	-0.974406	0.0101549	0.150121
ENSG00000086544	ITPKC	0.145031	0.41167	0.856137
ENSG00000086548	CEACAM6	1.40368	0.325954	0.804819
ENSG00000086570	FAT2	0.781087	0.465771	0.885934
ENSG00000086589	RBM22	-0.00704081	0.948217	0.994361
ENSG00000086598	TMED2	0.0966154	0.343877	0.816829
ENSG00000086619	ERO1B	0.468877	0.0293554	0.285306
ENSG00000086666	ZFAND6	0.0196099	0.895783	0.987338
ENSG00000086696	HSD17B2	-0.1734	0.955259
ENSG00000086712	TXLNG	0.0196233	0.898741	0.987647
ENSG00000086717	PPEF1	0.0602578	0.944592	0.993714
ENSG00000086730	LAT2	0.650541	0.0320912	0.298542
ENSG00000086758	HUWE1	-0.125768	0.528141	0.910646
ENSG00000086848	ALG9	-0.0264693	0.8762	0.985569
ENSG00000086967	MYBPC2	1.74337	0.115828
ENSG00000086991	NOX4	1.61633	0.151196	0.615598
ENSG00000087008	ACOX3	-0.338388	0.064267	0.425604
ENSG00000087053	MTMR2	-0.246437	0.168294	0.644265
ENSG00000087074	PPP1R15A	-0.218376	0.485356	0.892112
ENSG00000087076	HSD17B14	-0.607907	0.125026	0.571958
ENSG00000087077	TRIP6	0.00963307	0.940646	0.993377
ENSG00000087085	ACHE	0.821119	0.0543804	0.391546
ENSG00000087086	FTL	-0.363379	0.102105	0.52477
ENSG00000087087	SRRT	-0.00598133	0.96648	0.996492
ENSG00000087088	BAX	-0.242812	0.156211	0.623775
ENSG00000087095	NLK	0.0253579	0.865372	0.985145
ENSG00000087111	PIGS	0.171584	0.120426	0.564571
ENSG00000087116	ADAMTS2	0.626702	0.0943858	0.509051
ENSG00000087128	TMPRSS11E	1.07746	0.658891
ENSG00000087152	ATXN7L3	0.0935084	0.508694	0.900968
ENSG00000087157	PGS1	-0.105984	0.455623	0.879686
ENSG00000087191	PSMC5	-0.050958	0.794127	0.97262
ENSG00000087206	UIMC1	-0.0465202	0.746278	0.966551
ENSG00000087237	CETP	4.03107	0.000264092	0.0117195
ENSG00000087245	MMP2	0.570711	0.226495	0.720352
ENSG00000087250	MT3	2.9154	0.127848
ENSG00000087253	LPCAT2	0.0396116	0.872763	0.985569
ENSG00000087258	GNAO1	1.06425	0.0182532	0.218162
ENSG00000087263	OGFOD1	-0.0707372	0.631043	0.943066
ENSG00000087266	SH3BP2	0.204131	0.292914	0.780914
ENSG00000087269	NOP14	-0.0169173	0.89253	0.987197
ENSG00000087274	ADD1	0.0871252	0.451524	0.876938
ENSG00000087299	L2HGDH	0.133621	0.253437	0.748596
ENSG00000087301	TXNDC16	-0.282153	0.186763	0.674182
ENSG00000087302	RTRAF	-0.192714	0.218847	0.710652
ENSG00000087303	NID2	0.806041	0.0365046	0.320864
ENSG00000087338	GMCL1	0.0405811	0.857704	0.982929
ENSG00000087365	SF3B2	-0.250338	0.0666183	0.431442
ENSG00000087448	KLHL42	0.321386	0.00818302	0.131395
ENSG00000087460	GNAS	-0.247511	0.114357	0.551711
ENSG00000087470	DNM1L	0.0738561	0.578891	0.926879
ENSG00000087494	PTHLH	0.223527	0.435854	0.869912
ENSG00000087495	PHACTR3	1.58195	0.0509056	0.377283
ENSG00000087502	ERGIC2	-0.126414	0.431191	0.867945
ENSG00000087510	TFAP2C	0.468784	0.326349	0.804819
ENSG00000087586	AURKA	-0.0499969	0.80727	0.974875
ENSG00000087589	CASS4	1.90653	0.0686495	0.436834
ENSG00000087842	PIR	-0.269077	0.175382	0.65538
ENSG00000087884	AAMDC	-0.210286	0.320782	0.801457
ENSG00000087903	RFX2	-0.376166	0.0191322	0.225176
ENSG00000087995	METTL2A	-0.309402	0.0408784	0.338377
ENSG00000088002	SULT2B1	0.00102577	0.997498	0.999489
ENSG00000088035	ALG6	-0.14156	0.40056	0.849748
ENSG00000088038	CNOT3	-0.0747036	0.438421	0.87074
ENSG00000088053	GP6	0.404488	0.603467	0.934929
ENSG00000088179	PTPN4	-0.092004	0.561985	0.921016
ENSG00000088205	DDX18	0.0828878	0.690732	0.958988
ENSG00000088247	KHSRP	-0.207355	0.12176	0.566565
ENSG00000088256	GNA11	0.0543891	0.708786	0.961853
ENSG00000088280	ASAP3	0.190163	0.185126	0.671207
ENSG00000088298	EDEM2	0.085116	0.66705	0.95231
ENSG00000088305	DNMT3B	0.867122	1.4964e-05	0.0011648
ENSG00000088320	REM1	2.03201	0.506426
ENSG00000088325	TPX2	-0.169028	0.425219	0.865745
ENSG00000088340	FER1L4	0.148455	0.678532	0.955558
ENSG00000088356	PDRG1	0.128571	0.45561	0.879686
ENSG00000088367	EPB41L1	-0.133351	0.345187	0.816829
ENSG00000088386	SLC15A1	1.2349	0.0927389	0.505398
ENSG00000088387	DOCK9	0.0134098	0.949327	0.994361
ENSG00000088448	ANKRD10	0.06542	0.750607	0.967348
ENSG00000088451	TGDS	0.264787	0.114099	0.55121
ENSG00000088538	DOCK3	0.0208126	0.942459	0.993435
ENSG00000088543	C3orf18	-0.109477	0.636011	0.944097
ENSG00000088682	COQ9	-0.426979	0.00304499	0.0688289
ENSG00000088726	TMEM40	0.74908	0.134541	0.589918
ENSG00000088727	KIF9	-0.168304	0.549004	0.915501
ENSG00000088756	ARHGAP28	0.385053	0.353164	0.822972
ENSG00000088766	CRLS1	-0.035862	0.803745	0.974288
ENSG00000088808	PPP1R13B	0.153047	0.357994	0.826552
ENSG00000088812	ATRN	-0.150047	0.420056	0.862185
ENSG00000088826	SMOX	0.0461052	0.798406	0.972659
ENSG00000088827	SIGLEC1	3.10964	0.0597036
ENSG00000088832	FKBP1A	-0.109334	0.39354	0.845355
ENSG00000088833	NSFL1C	0.0442016	0.818576	0.977406
ENSG00000088836	SLC4A11	0.0599055	0.790422	0.97262
ENSG00000088854	C20orf194	0.094833	0.672962	0.95476
ENSG00000088876	ZNF343	-0.0354512	0.796492	0.97262
ENSG00000088881	EBF4	1.02433	0.0346673	0.312854
ENSG00000088882	CPXM1	2.17456	0.0954527	0.511177
ENSG00000088888	MAVS	0.026082	0.88352	0.986429
ENSG00000088899	LZTS3	-0.151683	0.597761	0.932697
ENSG00000088930	XRN2	0.000984421	0.993385	0.998985
ENSG00000088970	KIZ	0.0409373	0.877061	0.985569
ENSG00000088986	DYNLL1	0.0950607	0.664885	0.952045
ENSG00000088992	TESC	0.530571	0.211891	0.703214
ENSG00000089006	SNX5	-0.162504	0.14037	0.599753
ENSG00000089009	RPL6	-0.269128	0.152824	0.619158
ENSG00000089012	SIRPG	0.540481	0.762137	0.96977
ENSG00000089022	MAPKAPK5	-0.120765	0.347163	0.818817
ENSG00000089041	P2RX7	1.31105	0.0326574	0.301499
ENSG00000089048	ESF1	-0.0951402	0.623819	0.941924
ENSG00000089050	RBBP9	-0.173062	0.116366	0.555517
ENSG00000089053	ANAPC5	-0.084753	0.499251	0.897446
ENSG00000089057	SLC23A2	0.0631567	0.781967	0.972327
ENSG00000089060	SLC8B1	0.643734	7.06051e-05	0.00417422
ENSG00000089063	TMEM230	0.0324657	0.813292	0.976572
ENSG00000089091	DZANK1	0.244976	0.366632	0.830965
ENSG00000089094	KDM2B	-0.14079	0.264756	0.757971
ENSG00000089101	CFAP61	1.0358	0.317593	0.798533
ENSG00000089116	LHX5	2.85996	0.0311452	0.293988
ENSG00000089123	TASP1	-0.205762	0.24273	0.73872
ENSG00000089127	OAS1	0.613993	0.215044	0.706889
ENSG00000089154	GCN1	-0.0753568	0.631923	0.943325
ENSG00000089157	RPLP0	-0.43103	0.0196893	0.228061
ENSG00000089159	PXN	-0.0763196	0.624452	0.942135
ENSG00000089163	SIRT4	0.212312	0.526999	0.910157
ENSG00000089169	RPH3A	-0.497711	0.760425	0.969627
ENSG00000089177	KIF16B	-0.0489661	0.786794	0.972327
ENSG00000089195	TRMT6	0.0929769	0.60469	0.935526
ENSG00000089199	CHGB	-0.598384	0.0702541	0.442181
ENSG00000089220	PEBP1	-0.361104	0.0232028	0.252122
ENSG00000089225	TBX5	0.998971	0.74722
ENSG00000089234	BRAP	0.198955	0.149258	0.613557
ENSG00000089248	ERP29	-0.232711	0.275194	0.767755
ENSG00000089250	NOS1	1.6032	0.132909	0.587334
ENSG00000089280	FUS	-0.12613	0.484424	0.892011
ENSG00000089289	IGBP1	-0.266472	0.170498	0.648341
ENSG00000089327	FXYD5	-0.344585	0.0893386	0.49711
ENSG00000089335	ZNF302	0.255646	0.156855	0.624907
ENSG00000089351	GRAMD1A	-0.0244497	0.886947	0.986859
ENSG00000089356	FXYD3	0.480574	0.389052	0.843791
ENSG00000089472	HEPH	0.591371	0.847397
ENSG00000089486	CDIP1	0.174147	0.356725	0.825795
ENSG00000089505	CMTM1	0.893516	0.0909274	0.501642
ENSG00000089558	KCNH4	-0.322403	0.424146	0.864806
ENSG00000089597	GANAB	-0.103834	0.229113	0.723671
ENSG00000089639	GMIP	0.371712	0.00648112	0.113161
ENSG00000089682	RBM41	-0.109788	0.635985	0.944097
ENSG00000089692	LAG3	0.482263	0.174666	0.65474
ENSG00000089693	MLF2	-0.256579	0.122186	0.567364
ENSG00000089723	OTUB2	-0.197132	0.466428	0.886329
ENSG00000089737	DDX24	-0.0473036	0.753732	0.967861
ENSG00000089775	ZBTB25	-0.0851595	0.705432	0.961259
ENSG00000089818	NECAP1	0.0430929	0.678151	0.955514
ENSG00000089820	ARHGAP4	1.01503	0.0297734	0.287863
ENSG00000089847	ANKRD24	0.532319	0.224454	0.71741
ENSG00000089876	DHX32	-0.0670902	0.560989	0.920193
ENSG00000089902	RCOR1	0.417006	0.0221515	0.245331
ENSG00000089916	GPATCH2L	0.0739606	0.74458	0.966295
ENSG00000090006	LTBP4	-0.0635954	0.807163	0.974875
ENSG00000090013	BLVRB	-0.390877	0.0466591	0.361616
ENSG00000090020	SLC9A1	0.131345	0.435001	0.869515
ENSG00000090054	SPTLC1	0.0342562	0.826015	0.978561
ENSG00000090060	PAPOLA	0.0720578	0.567755	0.923018
ENSG00000090061	CCNK	-0.032206	0.898932	0.987658
ENSG00000090097	PCBP4	0.142493	0.549846	0.915848
ENSG00000090104	RGS1	0.650136	0.730337	0.964232
ENSG00000090238	YPEL3	0.43111	0.243829	0.740408
ENSG00000090263	MRPS33	-0.231353	0.246168	0.74305
ENSG00000090266	NDUFB2	-0.131361	0.45895	0.881935
ENSG00000090273	NUDC	0.0179615	0.931628	0.991826
ENSG00000090316	MAEA	0.136603	0.420405	0.862514
ENSG00000090372	STRN4	-0.220432	0.0789932	0.468417
ENSG00000090376	IRAK3	0.597612	0.0400296	0.334978
ENSG00000090382	LYZ	0.471383	0.190364	0.679367
ENSG00000090402	SI	1.28472	0.676172
ENSG00000090432	MUL1	-0.140693	0.352201	0.82234
ENSG00000090447	TFAP4	-0.484698	0.0197604	0.228339
ENSG00000090470	PDCD7	-0.15863	0.22804	0.722028
ENSG00000090487	SPG21	-0.255347	0.111016	0.545713
ENSG00000090512	FETUB	1.14001	0.609709
ENSG00000090520	DNAJB11	0.180818	0.29778	0.784721
ENSG00000090530	P3H2	0.401994	0.133331	0.588108
ENSG00000090534	THPO	1.47655	0.0672171	0.43378
ENSG00000090539	CHRD	0.366536	0.374831	0.83657
ENSG00000090554	FLT3LG	0.164093	0.891289
ENSG00000090565	RAB11FIP3	-0.0946138	0.459331	0.882207
ENSG00000090581	GNPTG	0.0492982	0.777351	0.970985
ENSG00000090612	ZNF268	0.32769	0.0084821	0.134395
ENSG00000090615	GOLGA3	0.0985268	0.533215	0.912317
ENSG00000090621	PABPC4	-0.288975	0.00538738	0.0996736
ENSG00000090659	CD209	1.19773	0.293731	0.782235
ENSG00000090661	CERS4	0.269343	0.343656	0.816829
ENSG00000090674	MCOLN1	-0.0375425	0.820101	0.977727
ENSG00000090686	USP48	0.0582111	0.638296	0.944646
ENSG00000090776	EFNB1	-0.186074	0.342686	0.816829
ENSG00000090857	PDPR	-0.0304679	0.887816	0.98716
ENSG00000090861	AARS	-0.518213	0.0385395	0.329463
ENSG00000090863	GLG1	-0.0397312	0.822445	0.978175
ENSG00000090889	KIF4A	-0.147642	0.364807	0.830308
ENSG00000090905	TNRC6A	0.156684	0.494396	0.895592
ENSG00000090924	PLEKHG2	0.011582	0.949546	0.994361
ENSG00000090932	DLL3	-0.250721	0.304037	0.788864
ENSG00000090971	NAT14	-0.235642	0.330673	0.807944
ENSG00000090975	PITPNM2	0.262767	0.217363	0.708551
ENSG00000090989	EXOC1	0.0248953	0.856692	0.982929
ENSG00000091009	RBM27	0.129224	0.309	0.791685
ENSG00000091010	POU4F3	0.0479626	0.971684
ENSG00000091039	OSBPL8	0.0163532	0.943599	0.993714
ENSG00000091073	DTX2	0.142186	0.262625	0.755713
ENSG00000091106	NLRC4	0.432752	0.526307	0.909511
ENSG00000091127	PUS7	0.21259	0.198272	0.688548
ENSG00000091128	LAMB4	0.904499	0.313752	0.795756
ENSG00000091129	NRCAM	-0.232964	0.202955	0.693284
ENSG00000091136	LAMB1	-0.179487	0.238327	0.734365
ENSG00000091137	SLC26A4	0.873788	0.0286173	0.282278
ENSG00000091138	SLC26A3	1.86777	0.539789
ENSG00000091140	DLD	-0.0808892	0.548469	0.915229
ENSG00000091157	WDR7	-0.179411	0.292818	0.780835
ENSG00000091164	TXNL1	0.0123815	0.933218	0.991966
ENSG00000091181	IL5RA	-2.63762	0.0702384
ENSG00000091262	ABCC6	-0.0979339	0.783001	0.972327
ENSG00000091317	CMTM6	0.160079	0.187209	0.674988
ENSG00000091409	ITGA6	-0.157825	0.424391	0.864806
ENSG00000091428	RAPGEF4	-0.727186	0.052185	0.382559
ENSG00000091436	MAP3K20	-0.0611576	0.779675	0.971725
ENSG00000091482	SMPX	2.29129	0.223241
ENSG00000091483	FH	-0.351716	0.0192641	0.225955
ENSG00000091490	SEL1L3	0.0399178	0.704593	0.961259
ENSG00000091513	TF	1.8826	0.0446797	0.353737
ENSG00000091527	CDV3	0.0464493	0.713327	0.962524
ENSG00000091536	MYO15A	2.61944	0.00169649	0.045599
ENSG00000091542	ALKBH5	-0.0101255	0.944885	0.993714
ENSG00000091583	APOH	0.587962	0.49894	0.89743
ENSG00000091592	NLRP1	0.931473	0.00441494	0.0882411
ENSG00000091622	PITPNM3	-0.184914	0.44411	0.873532
ENSG00000091640	SPAG7	-0.381717	0.0298619	0.288275
ENSG00000091651	ORC6	-0.0111648	0.961561	0.996441
ENSG00000091656	ZFHX4	0.152554	0.736541	0.964693
ENSG00000091664	SLC17A6	0.478042	0.876713
ENSG00000091704	CPA1	2.17264	0.479343
ENSG00000091732	ZC3HC1	-0.202184	0.223739	0.716373
ENSG00000091831	ESR1	1.84095	0.0706238	0.443596
ENSG00000091844	RGS17	-0.0378741	0.844286	0.981273
ENSG00000091879	ANGPT2	2.98742	1.12099e-08	2.26335e-06
[truncated: 20,187 more rows]

## Sheet: Fig5b-c
Gene expression profiles (FPKM) of human lung cancer cells with control (CTL) or decitabine (DAC) treatment
ID	A549_CTL	CL10_CTL	CL15_CTL	H1792_CTL	PC9_CTL	H1299_CTL	A549_DAC	CL10_DAC	CL15_DAC	H1792_DAC	PC9_DAC	H1299_DAC
ENSG00000000003	12.729	6.81845	3.62877	4.97777	21.2382	17.8469	9.62399	7.26083	3.93184	5.58656	20.0066	14.0676
ENSG00000000419	50.4163	105.036	52.4274	52.902	41.772	26.6308	30.0348	95.8044	59.194	56.2038	35.0793	42.3658
ENSG00000000457	1.16614	1.26158	2.23542	1.18304	1.0135	0.838461	1.22339	1.51614	2.29741	1.17447	1.06082	0.519663
ENSG00000000460	2.89365	3.05248	5.15098	1.76998	4.97463	1.9871	2.60375	3.38457	5.56243	1.11035	3.77961	3.38095
ENSG00000000938	0	0	0.0106211	0	0	0.0201362	0.0455191	0	0	0.035984	0.0248732	0.119848
ENSG00000000971	5.49449	2.76669	0	10.809	0.200826	0.0214712	3.64512	3.91002	0.0101117	16.4325	0.122003	0.0325293
ENSG00000001036	29.2727	0.0303319	29.6848	29.4431	27.0606	44.9824	23.7794	0.217651	28.3969	28.4212	31.8661	44.9107
ENSG00000001084	31.2761	9.40465	6.86249	14.7088	16.0877	4.2548	20.138	10.6708	7.67835	10.5368	11.5325	4.36062
ENSG00000001167	7.2001	13.849	18.8701	12.4075	18.1026	10.7472	6.59753	11.7684	16.9215	7.53353	15.5995	9.54945
ENSG00000001460	1.56814	2.19979	1.57372	2.19767	0.774411	1.87602	0.845384	1.67849	0.875757	1.88005	0.928972	0.836075
ENSG00000001461	1.69712	2.98635	2.33064	6.35701	3.50437	5.08804	2.54755	2.88737	1.59395	4.1253	4.92969	4.09936
ENSG00000001497	30.2005	31.4221	30.0451	12.2109	23.0606	21.6155	16.6084	25.5059	32.6183	8.58889	15.5457	30.2619
ENSG00000001561	0.280939	4.79959	5.03766	2.15813	3.25833	0.421132	0.994495	6.49884	6.5431	2.06063	4.19879	0.382489
ENSG00000001617	3.16199	3.16855	3.6011	0.37588	6.3003	0.275406	3.16201	2.45628	7.50044	1.20018	6.60695	0.533322
ENSG00000001626	0.0109583	0.0298404	0	0	0	0	0.134609	0.0674095	0.00483503	0	0.0101455	0.0444407
ENSG00000001629	7.42859	6.28545	8.89068	14.6884	10.796	10.5567	13.4014	8.3412	7.53136	7.59753	12.0222	11.8063
ENSG00000001630	0.904912	1.05012	1.44911	2.13726	1.21632	1.1676	0.950973	0.945024	1.21296	0.675058	1.42107	1.30998
ENSG00000001631	3.776	6.92319	5.81064	7.47223	4.58297	3.72655	6.334	8.85676	4.46049	4.65457	4.34555	3.77037
ENSG00000002016	2.87346	3.08337	2.83559	2.98244	4.81096	3.14705	2.82111	4.37668	2.05408	1.96911	3.93896	2.84102
ENSG00000002079	0.147072	0.0266993	0.732608	0.031761	11.5233	0.0716506	0.18066	0.11708	0.343923	0.0196988	8.0541	0.131217
ENSG00000002330	14.8085	14.9544	20.458	9.11011	20.224	8.42672	11.0406	11.7649	24.2547	16.0042	20.0847	6.41547
ENSG00000002549	14.0676	18.7228	17.6837	14.8357	15.9899	32.8511	14.4451	15.2399	41.3757	11.1743	10.6271	46.8002
ENSG00000002586	61.4303	33.2393	69.5262	19.2226	44.1688	16.8865	41.3511	20.29	72.9677	30.1355	44.8099	17.2251
ENSG00000002587	0.394312	0.0207487	0.257553	0.0789832	3.12836	0	0.130713	0.0289499	0.242057	0.479664	2.83059	0
ENSG00000002726	0	0	0	0	0.012581	0	0.0827057	0	0	0.0108968	0.033895	0
ENSG00000002745	0	0	0.101834	0.111254	0.663886	0.7508	0.0121231	0.144989	0.037884	0.255563	0.596203	0.719629
ENSG00000002746	0.939	0	0.229869	0.464739	0	0.0175321	1.80894	0.0120917	0.286033	0.271531	0.015469	0.113835
ENSG00000002822	4.07924	8.84665	5.1902	10.1252	6.51442	8.47564	3.05659	5.86692	4.92678	10.2589	5.4021	7.22451
ENSG00000002834	99.3329	50.379	27.9882	29.5154	101.684	41.2749	78.9155	30.1132	28.8802	29.5068	65.8138	35.0252
ENSG00000002919	8.8906	7.09499	7.89938	5.90245	7.4846	10.6404	7.55365	5.73172	9.63834	7.33781	6.78145	14.5901
ENSG00000002933	0	0	0	0	0	0	0.0113634	0	0.0118367	0	0	0
ENSG00000003056	29.072	31.7604	24.5009	39.1477	40.0722	27.2024	29.0979	28.0675	30.5824	29.3242	36.1012	33.4408
ENSG00000003096	0.447747	0.636924	0.464988	1.66832	0.213575	0.843985	1.63047	0.749633	0.501259	0.835419	0.296983	1.88628
ENSG00000003137	4.52236	30.1281	1.83938	15.5618	1.47734	0.00697438	10.7367	26.2366	3.08747	28.4499	2.29162	0.354727
ENSG00000003147	1.23081	0.675518	0.927916	8.60453	6.02968	3.87953	0.921447	0.462632	0.690401	12.592	5.11462	2.41836
ENSG00000003249	16.3345	8.69096	3.46567	2.75135	6.64758	8.5525	7.75648	6.37237	3.91085	3.28764	6.01495	7.62771
ENSG00000003393	3.74802	4.48305	5.6427	4.30906	4.823	3.88703	4.61425	4.54675	4.63988	3.63565	4.82642	4.11526
ENSG00000003400	1.25294	0.780493	0.140832	2.97638	1.84891	0.0966711	1.60256	1.16456	0.487785	3.43316	1.99022	0.528049
ENSG00000003402	4.39131	3.16057	4.4073	4.1458	2.22941	5.32434	5.93289	3.53027	6.11786	8.73379	3.15085	6.00287
ENSG00000003436	7.16681	5.2252	1.43005	18.0323	2.97348	0.933086	5.07244	3.22038	0.942139	27.1915	2.82524	1.7093
ENSG00000003509	8.81937	8.17933	6.01321	6.10573	6.10099	3.67393	8.251	8.63961	5.47035	5.193	5.65651	5.48418
ENSG00000003756	3.17768	5.79733	7.03579	4.10964	3.52191	6.03858	4.21719	7.62219	8.09459	5.00372	3.19202	3.63607
ENSG00000003987	0.204963	0.0744176	0.103719	0.155805	0.160591	0.0614486	0.215308	0.172065	0.151929	0.153735	0.136628	0.093096
ENSG00000003989	2.24327	0.959161	1.23693	10.306	1.32065	2.45123	5.96125	1.18341	0.698053	11.9922	1.61779	3.27987
ENSG00000004059	48.786	56.0327	35.123	33.7829	46.6182	40.5941	26.8133	43.4291	35.5895	40.6005	42.235	31.3361
ENSG00000004139	0.583534	0.487755	0.318657	0.239342	0.207742	0.242281	1.2412	0.452686	0.30007	0.149944	0.264297	0.0749104
ENSG00000004142	132.143	117.843	87.9792	86.3019	71.2431	57.6327	87.4219	87.6959	92.7765	88.8359	60.5276	47.5051
ENSG00000004399	12.426	3.59295	9.9046	4.20994	5.72592	1.98983	20.3228	2.90972	11.3543	5.34883	11.3358	3.13669
ENSG00000004455	29.7254	39.3112	49.4678	32.6881	53.6455	38.3997	19.0591	32.9053	47.2487	28.3909	33.6918	37.6155
ENSG00000004468	0.925831	0.0123584	0.10227	0.229341	0.0280727	0.265322	1.99541	0.0246332	0.528641	0.27962	0.100843	0.601848
ENSG00000004478	57.1793	74.0946	54.143	33.1983	86.9873	31.3776	33.9239	53.8725	68.9247	21.0922	50.6948	61.9376
ENSG00000004487	25.1661	41.1115	29.0363	36.7732	103.053	25.4135	18.6938	35.1703	27.3295	26.4891	55.3991	29.3748
ENSG00000004534	7.08745	15.7147	12.8602	7.85022	13.6317	7.52987	7.15195	14.8141	13.3093	8.82239	13.6383	8.36622
ENSG00000004660	4.70808	1.87144	1.78426	1.87872	2.91612	0.786784	4.24941	1.75593	1.46437	2.43596	2.1358	0.792794
ENSG00000004700	10.141	16.0666	14.2298	11.769	11.7281	7.14714	12.3895	16.5553	11.8809	6.45227	8.72559	11.2509
ENSG00000004766	2.009	2.94368	1.95535	2.72891	2.26961	2.03851	2.08664	2.78994	1.58552	2.10684	2.00166	2.22601
ENSG00000004776	0.0270999	0.0983937	0.0214273	0.210685	0.111753	0.142181	0.137747	0.0588365	0.095656	3.89593	0	0.318715
ENSG00000004777	1.49047	1.98102	4.84021	1.9006	0.265243	7.26794	1.28521	1.91975	2.56787	0.990245	0.517472	6.69214
ENSG00000004779	65.5948	76.2188	51.265	50.3132	54.2736	33.5775	32.5903	55.3864	56.8798	55.9153	44.447	44.8998
ENSG00000004799	16.4709	0.00937342	0.0163301	4.66534	0.40455	0.394734	35.2029	0.00747337	0.0182252	3.51319	0.305942	0.293152
ENSG00000004809	0	0	0.0188881	0.0103177	0	0.00895227	0	0	0.0632402	0.0106653	0	0.17438
ENSG00000004838	0.116403	0.338107	0.266909	0.120662	0.144005	0.427501	0.0986114	0.235874	0.308156	0.270244	0.161654	0.250194
ENSG00000004846	0.13107	0.0457583	0.0358735	0.0174186	0.0675623	0.733007	0.0683302	0.0547243	0.0533822	0.0315098	0.0606744	1.20825
ENSG00000004848	1.49174	0.3009	0	0.0650808	0.0310685	0.237167	0.485071	0.196286	0.0265934	0.0403644	0.0697527	0.452198
ENSG00000004864	23.5594	34.7773	15.4752	8.69241	21.4353	34.2223	23.1446	31.2779	17.3155	10.1871	16.49	35.8046
ENSG00000004866	2.8102	3.63144	2.30406	2.44545	3.63212	3.3332	2.44518	2.81518	2.43097	3.5971	3.53739	3.07371
ENSG00000004897	15.9269	13.4326	26.9543	16.9597	19.2537	12.2295	19.506	15.5449	23.1909	11.6814	16.9172	13.6003
ENSG00000004939	0.0176531	0	0	0.00762456	0	0.224929	0.0224324	0.0127756	0	0	0.0081719	0.372273
ENSG00000004948	0	0.104796	0	0.0299191	0.0119024	0.0173065	0.0293419	0.0668425	0.040752	0	0.0427559	0.00936422
ENSG00000004961	23.2231	26.0319	17.6035	33.7508	19.5529	20.5216	18.3021	19.8873	22.9973	40.8308	15.8757	25.2551
ENSG00000004975	16.1979	18.1231	10.021	4.02357	8.31801	23.0126	12.9462	15.0744	9.99864	3.67626	9.58582	12.9964
ENSG00000005001	0	0	3.49347	0.0168878	7.75961	0	0	0.0707419	1.55266	0.0872843	12.2537	0
ENSG00000005007	6.67974	9.7917	12.1205	17.4228	21.8003	22.5883	8.62838	8.71793	14.5806	14.0465	19.8692	24.4002
ENSG00000005020	8.15809	7.65062	2.21254	15.1751	13.4393	5.45558	12.5332	8.26562	1.83519	9.76818	17.6498	4.94384
ENSG00000005022	578.191	449.367	156.841	260.624	627.862	231.568	308.834	308.047	171.967	216.154	409.265	223.669
ENSG00000005059	7.01429	7.15081	4.27337	8.51212	5.24807	8.3469	4.3347	6.3453	5.42753	7.1163	5.34305	6.54895
ENSG00000005073	0.0809119	0.605908	0.463822	5.8361	1.27208	0.181933	0.102817	0.556282	0.678299	8.86854	1.92895	1.44379
ENSG00000005075	61.1651	61.1775	40.683	30.8209	48.8907	55.1752	32.3269	49.4744	43.0946	37.9792	38.7408	50.574
ENSG00000005100	10.7367	10.2722	9.83399	15.0205	10.9869	7.45455	12.9601	11.6696	9.98641	8.21043	9.95506	7.30317
ENSG00000005102	0	0	0.0136305	0.0148914	0.195495	0.0258415	0.0438123	0	0.106487	0.153932	0.239406	0.167788
ENSG00000005108	3.00175	0.0116274	0.00337614	0.129096	0.0484221	0.232025	3.4943	0.043262	0.00376795	0.0915059	0.106737	0.0519492
ENSG00000005156	5.01373	4.03617	4.40695	3.29191	2.26415	3.72805	4.125	3.53433	3.90793	1.53531	1.83601	3.33412
ENSG00000005175	10.9358	14.1379	11.8216	6.5999	13.1249	5.083	8.82355	16.8265	12.5277	5.87756	10.3576	7.3365
ENSG00000005187	2.10599	0.0324918	0.108495	0.164914	0.0123011	0	1.08664	0.0604462	0.0263231	0.0639266	0.055235	0.00967787
ENSG00000005189	2.10984	2.75938	2.92385	3.89001	1.23958	2.1042	1.51829	3.17692	3.04295	3.20067	1.51227	2.16668
ENSG00000005194	25.893	35.9365	29.411	16.5885	20.7986	23.8177	17.6993	27.4585	34.7606	19.0951	18.2595	33.2335
ENSG00000005206	2.68974	2.65039	4.98142	4.43672	1.93225	1.03756	2.80232	3.15067	2.46638	3.95203	1.52215	0.658751
ENSG00000005238	1.90771	2.22731	2.26834	2.84926	1.04341	8.14791	1.8752	2.31331	1.34289	3.24436	1.86733	6.26013
ENSG00000005243	1.61701	0	0.0399544	6.24199	0.520948	0	1.84075	0	0.0668867	8.97914	1.63743	0.0614783
ENSG00000005249	2.22631	6.21938	3.84531	1.41901	1.23672	5.57292	2.19731	7.00002	2.66077	0.646563	1.81104	6.68821
ENSG00000005302	4.3893	3.93198	4.60655	9.70543	7.62821	4.71397	4.57043	4.86619	5.07776	11.1936	5.24098	5.69267
ENSG00000005339	3.14781	3.60096	3.48448	3.01318	5.73265	5.67364	5.99686	3.76046	3.66026	3.03672	5.9765	4.80579
ENSG00000005379	0	0.00373071	0	0.0319535	0.0169489	0.0215638	0.0557101	0.0208213	0.00725382	0.0293602	0.0494683	0.0100009
ENSG00000005381	0	0	0	0.0114325	0	0	0	0	0.0116789	0.0118178	0	0.0322038
ENSG00000005421	0.395474	0	0.0130289	0.0427024	0	0	0.809651	0	0.0145409	0.294276	0	0
ENSG00000005436	4.20976	4.54976	7.81168	4.63964	3.80299	2.82884	4.08716	3.94884	6.59331	4.83412	3.96077	4.18672
ENSG00000005448	26.6127	21.1496	27.0412	14.0666	10.7826	19.6468	11.8876	15.906	19.654	16.187	5.69518	11.1962
ENSG00000005469	2.6993	3.0967	2.68267	3.22229	2.45427	4.22191	3.19982	3.87983	2.30753	2.97938	1.64003	3.77818
ENSG00000005471	0.056044	0.016957	0.00492365	0.0860658	0.0128395	0.163355	0.0738546	0.00450656	0.0164852	0.272459	0.00576525	0.444464
ENSG00000005483	3.12421	5.043	5.63201	5.17044	3.54919	4.39527	5.90152	6.35492	3.65806	3.50744	3.51966	2.59346
ENSG00000005486	33.8763	27.14	15.5845	31.2943	27.5137	37.3981	29.7188	23.4095	19.6199	109.901	40.1782	38.2223
ENSG00000005513	0.168469	1.26158	0.0333013	0	0.010855	0.126269	0.0891997	0.594366	0.102206	0.0376079	0.0194968	0.179344
ENSG00000005700	11.0753	4.22031	8.67663	20.3312	5.06358	6.45233	13.3122	5.5448	6.71853	13.0378	5.43899	4.90811
ENSG00000005801	3.76009	3.01978	2.16514	2.49958	2.47753	0.848529	3.9194	4.34797	2.66165	3.16043	2.70172	1.24311
ENSG00000005810	1.91136	2.3593	1.60848	2.94311	4.81609	2.5668	3.30291	2.26447	1.51361	1.35649	4.31696	1.60964
ENSG00000005812	1.08725	1.38164	2.44353	0.842423	2.21459	2.37309	2.14357	2.09824	2.86666	0.753134	2.71479	2.54401
ENSG00000005844	0.230734	0.00654488	0	0	0.014867	0.0432343	0.26266	0.0313092	0.0190883	0.00643843	0.0734322	0.166676
ENSG00000005882	2.83521	2.75125	2.38985	1.8019	3.63389	7.33225	2.18548	2.1874	1.75809	2.12111	2.67222	3.61168
ENSG00000005884	48.7322	1.30939	50.7506	44.9294	49.2286	130.04	57.239	1.31616	43.1335	33.7369	44.5404	37.5606
ENSG00000005889	2.68522	4.34975	3.04182	3.57746	3.95013	2.37641	3.91965	4.77975	3.3447	2.92798	3.33227	2.23868
ENSG00000005893	27.4794	25.0502	18.7427	30.981	35.3291	15.4375	31.7926	23.1993	17.4303	22.5691	39.1314	17.1887
ENSG00000005961	0.748202	1.81613	1.54212	0.196073	0.147336	0.340251	0.840377	1.65484	0.689917	0.277747	0.217931	0.34775
ENSG00000005981	0.932306	0	0	0.0525226	0.0208945	0	2.18056	0	0.0447122	0.190024	0.00938215	0.0616452
ENSG00000006007	19.8034	12.7286	11.1964	21.7986	32.7267	15.429	18.9609	11.3262	10.985	22.4861	25.0756	12.801
ENSG00000006015	8.01768	8.53454	6.63505	4.43781	5.43909	5.22053	4.2818	5.13096	5.79207	6.9985	6.64098	4.0658
ENSG00000006016	0.201013	6.62465	0.623523	0.106855	0.382581	0.0811252	0.982438	3.86064	0.955134	0.124263	0.50105	0.200664
ENSG00000006025	2.30063	0.0386718	2.38051	2.48417	4.67041	1.16553	1.77455	0.344299	1.26572	3.09415	3.66176	0.362836
ENSG00000006042	5.13712	8.06011	6.29547	5.09814	0.102025	0.0269725	5.1141	6.45233	7.19279	7.21404	0.29153	0.124051
ENSG00000006047	1.38442	4.64127	3.53158	0.0349165	0.0208357	4.03313	1.37827	6.36976	2.87136	0.0360931	0.177759	5.95046
ENSG00000006059	0	0	0	0	0.0373812	0.244591	0	0	0	0	0.100711	0.352915
ENSG00000006062	8.05548	2.37456	3.34231	3.89951	14.3646	13.8448	10.3715	1.81819	4.51142	3.16207	9.23022	19.5623
ENSG00000006071	0.598988	0.149986	0.234082	0	0	0	0.682413	0.139513	0.224794	0	0	0
ENSG00000006116	0	0	0	0	0	0	0	0	0	0.026988	0	0.0245144
ENSG00000006118	9.38967	7.42773	5.37914	7.27939	4.06262	5.00764	8.09587	7.65459	8.23485	24.0412	6.42338	7.32953
ENSG00000006125	70.1619	68.3252	88.9449	59.837	38.021	63.522	65.1073	54.5598	70.5437	39.8516	35.5912	54.5527
ENSG00000006128	0	0	0	0	0	0.796605	0	0.0178878	0	0	0	0.681624
ENSG00000006194	5.98695	5.72099	4.11216	3.56386	4.95297	4.2556	5.19142	5.60195	4.47079	4.22395	5.23808	4.04389
ENSG00000006210	0.101397	0	0	0.0134752	0.00804104	0	1.52636	0	0.213367	0.181081	0.0216638	0.0284683
ENSG00000006282	24.4216	15.3894	20.3191	15.3555	6.62555	13.8609	17.5037	10.4854	13.8501	17.6375	7.13199	5.56724
ENSG00000006283	0.672905	0.57589	0.0836083	0.0664308	0.0148655	0.0756522	0.851011	0.549593	0.195105	0.150215	0.0400498	0.436628
ENSG00000006327	68.9636	28.0556	51.6131	70.4135	67.5565	90.4317	43.7476	17.1968	51.6086	90.4869	79.3023	96.5302
ENSG00000006377	0.0270606	2.82472	0.80236	1.37915	0	2.13976	0.045849	2.75152	0.513406	0.857795	0	1.30594
ENSG00000006432	2.79935	1.6176	1.51631	4.14632	2.82381	3.84612	4.78447	1.75868	1.27337	3.00427	4.0777	4.31491
ENSG00000006451	13.0512	18.1338	17.2962	16.1794	21.3835	10.8795	10.1395	19.7104	18.5956	28.3103	22.9286	14.1383
ENSG00000006453	15.9022	16.2354	11.5738	7.33463	15.6321	35.1843	18.506	14.7604	10.059	9.11901	16.8479	29.0187
ENSG00000006459	0.435483	0.893885	1.80772	2.15876	0.239783	1.47621	1.14869	1.85156	1.11356	1.86474	0.852184	0.88103
ENSG00000006468	0.80559	4.10105	1.22021	7.16008	1.13069	6.08888	1.03191	4.0108	0.501045	5.20002	0.723375	1.85787
ENSG00000006530	6.5291	7.01985	5.26388	8.18905	8.68574	4.71732	5.5372	6.91744	4.51614	5.97006	7.64845	6.1224
ENSG00000006534	72.7504	0.204661	0.42898	12.0939	6.64657	10.945	59.5298	0.494625	1.21245	15.8486	7.33888	2.9975
ENSG00000006555	0	0	0	0.579201	6.8569	0	0.0457033	0.00557757	0.0476068	0.447319	5.19457	0.0125021
ENSG00000006576	4.30713	7.71624	7.24642	11.9684	4.60174	6.27037	5.39091	7.85127	6.45847	7.77388	6.1764	8.62858
ENSG00000006606	1.65248	0.239991	0.731686	3.08328	0.136288	0	6.99952	0.574031	5.07458	23.9629	2.50906	0.268061
ENSG00000006607	2.65497	3.06822	2.49348	4.39106	4.23583	0.850571	4.0348	3.05081	2.82857	2.20881	4.12773	1.16862
ENSG00000006611	8.00287	1.89162	0.511634	0.0328801	0	0	7.80348	1.50818	0.436655	0.127456	0.0440506	0.138928
ENSG00000006625	27.6723	20.3437	14.2324	17.3158	58.7136	9.52711	13.2685	17.4042	14.079	12.4982	37.7129	13.7939
ENSG00000006634	10.1417	15.4535	13.1151	12.6219	11.8516	9.00171	6.29704	18.6436	14.5203	7.66472	10.0022	13.8748
ENSG00000006638	0.36758	3.32134	2.53648	0.418554	0.241151	6.81247	0.99081	2.63599	2.63917	0.716125	0.324848	8.92386
ENSG00000006652	5.43367	15.6052	7.66632	11.1799	6.34052	10.0787	4.941	14.8004	8.34156	11.8849	5.84987	7.40426
ENSG00000006659	0	0	0	0	0	0	0	0	0	0	0.0400415	0.175395
ENSG00000006695	11.0927	10.4027	6.57229	4.9944	6.61279	6.77036	8.72425	8.49628	5.85503	3.57317	6.67414	8.55567
ENSG00000006704	7.93688	7.53025	6.68444	7.85498	6.55333	5.30274	8.2754	7.63603	6.16716	9.72951	9.23015	8.09202
ENSG00000006712	41.1913	38.5322	31.7947	21.8629	39.8869	93.3866	29.3388	29.7595	35.716	22.4434	30.4118	89.0571
ENSG00000006715	7.77068	7.34119	4.57853	4.71786	10.5581	7.55486	8.61513	6.33796	4.08579	4.22517	8.49032	5.82721
ENSG00000006740	1.49838	1.49699	0.453222	0.0564642	0.046653	0.128133	1.48234	1.36093	0.434827	0.116734	0.121035	0.157012
ENSG00000006744	23.2263	20.3681	19.8417	9.78393	17.2042	18.6293	19.8882	17.6659	24.0589	7.90703	14.7284	29.0811
ENSG00000006747	0.0602245	0.0182218	0.00317456	0.4474	0.0827834	0.012037	0.173466	0.0377732	0.00708594	0.150574	0.167273	0.073271
ENSG00000006756	4.08244	1.00021	0.461879	0.355517	0.609069	2.51254	4.58879	0.883937	0.433473	0.752778	1.4504	1.23834
ENSG00000006757	2.37331	5.03476	3.75305	10.11	4.16642	2.05326	2.13694	4.62269	3.43465	10.6687	2.5614	1.02298
ENSG00000006788	0	0.00667168	0.0116232	0	0	0.011018	0.112081	0.07447	0.0778326	0	0.00680498	0.029808
ENSG00000006831	24.238	24.9049	20.8845	17.8924	41.2999	39.2251	22.4771	24.7345	23.091	15.7165	43.5209	44.1285
ENSG00000006837	0.244244	0.180131	0.1207	0.171424	0.173113	0.0686487	0.258641	0.30933	0.0942949	0.272617	0.155464	0.0309537
ENSG00000007001	0.031563	0	0	0	0.0325394	0	0	0	0	0.0140918	0	0
ENSG00000007038	0	10.4873	32.9023	0	18.1236	0	3.93926	8.89374	45.053	1.7583	24.0734	0.327124
ENSG00000007047	2.60344	3.65269	3.77943	8.46363	6.42134	18.0836	2.69761	3.29213	2.61234	10.8048	7.83363	13.226
ENSG00000007062	0.0125547	0.512814	0	0.0108451	0.0129431	0.0611642	0.0212716	0.717783	0.0055394	0.022421	0	0.0763724
ENSG00000007080	41.7464	49.9626	43.1883	41.6467	57.4706	51.011	19.981	34.6673	35.0525	43.9538	44.324	54.7687
ENSG00000007129	0.0237607	0.0431349	0	0	0	0	0.100645	0.0343912	0	0	0	0.134904
ENSG00000007168	23.0028	18.1588	15.146	12.7872	17.6644	21.8114	21.9873	16.5308	15.2772	14.1001	16.8949	23.7361
ENSG00000007171	0.201146	0.821608	1.53741	0.183408	0	0.041878	0.227203	0.646976	2.47513	0.0798267	0.010346	0.185807
ENSG00000007174	0	0.00249461	0.00217302	0	0	0	0	0	0	0	0	0.0022291
ENSG00000007202	17.9943	22.9428	27.7483	22.4668	12.2162	19.9273	28.5273	23.6826	28.4804	15.5217	14.5638	18.4476
ENSG00000007216	0	0	0	0	0	0	0.0245092	0.0104687	0	0	0	0
ENSG00000007237	0.129371	0.956211	0.215542	0.0439031	0.0381066	0.682216	0.544072	0.802507	0.240556	0.0288799	0.0213885	4.74439
ENSG00000007255	42.4145	9.48866	8.46318	9.07323	17.996	20.8435	19.237	7.81864	3.48683	17.2841	17.1337	13.2658
ENSG00000007264	0	7.90705	5.73828	3.17349	0	0.11825	0.047734	3.48242	3.46066	1.55971	0.0104334	0.26507
ENSG00000007306	0.669425	0	0	0	0	0	0.477564	0	0	0	0.0163099	0
ENSG00000007312	0.134613	0.0407293	0.0177394	0.0193803	0	0	1.27343	0.535808	0.811719	0.340568	0.186944	0.500423
ENSG00000007314	0.0396098	1.22756	0.0581632	0.0635436	0.0233343	0.0424112	0.0575239	1.06472	0.0499332	0.186949	0.146688	0.0734331
ENSG00000007341	0.897533	2.44406	2.52021	1.12817	1.6252	0.909881	0.687239	2.4233	2.64514	1.19188	1.46484	0.697645
ENSG00000007350	0	0	0	0	0	0.0191652	4.92813	1.54519	4.44517	2.15768	2.74617	28.4239
ENSG00000007372	0.107336	0.727848	0.0798763	0.226344	1.56221	0.636496	0.211279	1.02125	0.0807886	0.21142	1.80044	1.11256
ENSG00000007376	10.7859	9.45379	8.79473	8.58921	19.3376	7.2252	7.13855	7.91554	12.2692	10.835	16.196	8.67314
ENSG00000007384	4.3779	2.49979	5.69161	3.74071	3.20143	1.77943	5.28559	1.93809	5.57278	8.72567	5.27531	2.23373
ENSG00000007392	7.33689	4.8833	7.03186	5.35871	3.75467	3.77742	6.43312	6.25026	7.56788	6.94942	3.31591	4.18583
ENSG00000007402	0.590522	1.38023	0.624497	0.0382579	0.106538	0.0387276	1.45702	1.58123	0.736054	0.0988679	0.266528	0.10178
ENSG00000007516	0.387238	0.661636	1.60895	0.072148	0.187867	0.480885	0.501724	0.719843	0.97154	0.603415	0.618618	0.551186
ENSG00000007520	38.0311	25.6264	36.601	19.7826	29.454	17.7697	17.3654	17.2257	41.4118	26.3158	25.0609	18.6358
ENSG00000007541	4.83712	2.56531	3.7709	2.15376	3.29182	1.93494	3.50499	2.28622	3.2673	4.23429	3.39022	1.28941
ENSG00000007545	1.41564	1.4418	2.4061	2.12797	1.64904	1.81295	1.81779	1.56498	2.24761	2.58288	2.08981	1.97094
ENSG00000007866	4.25907	5.5486	6.62611	8.84038	13.5042	7.88867	4.34789	6.17567	7.88178	9.80862	15.5458	9.46254
ENSG00000007908	0	0	0	0	0	0	0.00862231	0	0	0.00908823	0	0.0165104
ENSG00000007923	8.125	13.7084	9.35695	10.6666	12.4367	10.8033	6.33093	11.4811	8.08529	6.48448	9.12035	9.75481
ENSG00000007933	0	0	0.0106549	0	0.0138925	0.0202001	0.0228318	0	0	0.0360983	0.0374284	0.316966
ENSG00000007944	3.6465	1.03347	2.68857	6.20681	4.53654	6.40026	3.03701	1.63683	2.62042	4.82229	5.39882	4.67979
ENSG00000007952	0.258333	0.217738	0.0437697	0.0637581	0.114139	0	0.218848	0.240371	0.146548	0.230673	0.153754	0
ENSG00000007968	4.20738	8.97313	1.58897	1.83937	3.9937	3.34575	2.74567	7.47604	2.42235	0.725418	2.87399	4.43215
ENSG00000008018	96.0003	81.2058	54.9216	94.0949	79.159	161.162	53.6223	65.7629	67.83	130.254	64.7115	213.847
ENSG00000008056	0.0436266	4.71236	0.666898	0.113057	0	0.594023	0.369585	2.57843	1.02661	0.688216	0.0134636	0.412825
ENSG00000008083	2.96366	3.53515	9.99279	4.70463	8.33419	2.75626	4.75188	4.28398	5.8535	5.64599	7.88676	3.62455
ENSG00000008086	1.0604	0.396917	0.818992	0.446196	0.338105	0.114711	2.14857	0.522158	0.573987	0.305048	0.402317	0.155169
ENSG00000008118	0	0	0.0275769	0	0	0.0130705	0.0295466	0.0126204	0	0.0467147	0.145308	0
ENSG00000008128	0.416926	0.774905	1.09885	0.4802	0.470759	0.0892828	0.420478	0.933925	1.05118	0.735709	0.560624	0.116747
ENSG00000008130	12.1817	22.3808	19.3366	16.5659	15.9185	17.6892	14.5925	20.5968	23.0223	17.8498	18.81	16.1356
ENSG00000008226	0.0111936	0.0101603	0.0177011	0.0628501	0.0230797	0.00419483	0.0711201	0.020252	0.0148165	0.0799607	0.0310901	0.00453948
ENSG00000008256	9.95508	5.63759	5.55247	8.92562	10.4618	12.3574	12.6196	6.47184	5.48782	9.18336	19.5865	15.9664
ENSG00000008277	0.485825	1.76045	0.644253	1.22265	1.11213	3.44633	0.949525	2.01819	0.600871	0.744647	0.78625	1.72822
ENSG00000008282	31.6377	28.8533	33.0554	47.3554	42.9452	41.3132	31.2291	34.266	37.4937	31.4007	36.0091	47.3667
ENSG00000008283	5.25431	7.66752	5.55549	12.6086	23.1324	5.3714	7.97354	7.81457	16.6423	18.9706	23.5515	6.4388
ENSG00000008294	14.086	11.9077	17.3432	18.3039	7.79373	17.9663	18.4894	12.1617	17.2183	14.6782	10.6649	21.6034
ENSG00000008300	1.33667	3.69779	2.76435	1.41285	0.789419	5.46988	1.82089	3.70898	1.77523	1.29852	0.69961	2.6886
ENSG00000008311	0.30494	0.572038	0.932292	10.7122	0.639225	3.93876	0.723328	0.838603	0.690667	4.82862	0.62111	4.64161
ENSG00000008323	0.438178	0.0099433	0.103938	0.359582	15.8558	0.036947	1.37346	0.0475664	0.145	0.547768	16.9472	0.133275
ENSG00000008324	9.29015	18.4606	12.564	8.33488	15.79	8.25349	4.83151	18.9758	16.6809	9.16025	11.7228	9.57164
ENSG00000008382	5.69375	8.59987	4.71803	3.06907	2.32447	4.33579	2.97127	6.59291	3.97932	4.86043	3.20504	2.90942
ENSG00000008394	61.732	0	6.53152	57.8063	71.1362	3.31666	42.7693	0.00907854	8.82269	51.8517	47.8156	3.76467
ENSG00000008405	4.296	8.30099	6.19581	4.04544	6.42475	6.21521	5.2482	8.04608	5.92236	4.64275	7.75843	8.4045
ENSG00000008438	0.0648138	0.117662	0.102494	0	0	0	0.21963	0.375246	0.228777	0	0.120013	0.210279
ENSG00000008441	1.63649	1.70052	2.07851	8.50102	3.26736	5.06721	1.92585	1.68807	1.75122	7.48491	5.82737	4.48652
ENSG00000008513	3.14884	0.441588	1.67814	3.65289	16.088	0.0560971	8.14307	0.406241	2.1984	5.77139	22.3226	0.12358
ENSG00000008516	0.0565511	0.0513312	0.16097	0.0586201	0.104941	0.0084771	0.134141	0.139149	0.389243	0.111092	0.209427	0.0275207
ENSG00000008517	0.639857	0.0131999	1.37979	0.866769	0.209889	4.70314	1.72473	0.0631452	3.93962	20.9062	2.62541	47.5221
ENSG00000008710	5.42196	6.84956	5.3241	6.05706	2.66816	12.7196	8.1922	8.26881	4.78898	4.84144	4.09108	7.49152
ENSG00000008735	0.949138	15.9167	7.21072	0	0.171237	2.57878	1.48752	11.9576	10.8115	0.056501	0.505277	3.52841
ENSG00000008838	12.4273	12.3267	10.5574	8.03095	9.30819	10.3995	8.93787	9.58058	8.78962	7.18832	8.32198	8.57908
ENSG00000008853	3.70207	1.88618	1.10469	2.0033	6.85086	2.10231	5.53947	1.58082	1.36432	2.38112	5.25943	1.65091
ENSG00000008869	2.41689	3.95401	4.65832	3.24709	3.30658	4.24953	4.8417	4.13201	3.32711	2.36124	3.45386	3.38096
ENSG00000008952	13.1145	10.6965	11.8401	10.2354	12.4522	4.60148	13.8476	11.4462	11.3546	9.09812	9.69492	5.09411
ENSG00000008988	295.183	318.507	320.441	162.829	154.681	831.205	171.408	261.459	287.381	231.611	126.347	638.384
ENSG00000009307	64.4665	151.422	154.124	124.931	204.528	75.7583	55.8995	134.802	117.289	100.712	157.206	69.4182
ENSG00000009335	15.913	11.118	13.0703	22.5689	28.2813	16.4678	19.1964	10.6921	14.547	15.7865	31.921	21.3225
ENSG00000009413	0.799988	1.26479	2.11142	3.43901	1.73853	1.56515	2.03314	1.66618	2.00845	1.60641	1.55433	1.19262
ENSG00000009694	0	0.00985386	0.00572237	0.328215	2.17493	0.0081366	0.0889009	0.0497574	0.0670579	0.549303	2.44233	0.105661
ENSG00000009709	0.813125	0	0.00584474	0	0	0.0387828	0.438354	0.0106992	0.0130461	0	0	0.00899339
ENSG00000009724	0.120754	0.259073	0.538148	0.20862	0.486641	0	0.288293	0.357504	0.43592	0.0882206	0.518336	0.00890383
ENSG00000009765	0	0.00408787	0	0	0	0.0776356	0.0190761	0.00651846	0	0	0.0208477	0.19725
ENSG00000009780	1.76993	2.9611	3.58551	1.78872	1.81276	1.38727	1.2544	3.37387	3.59329	1.93163	2.05635	1.50125
ENSG00000009790	0	0.0218624	0.014283	0.00520143	0.0124154	0	0.0102021	0.0217885	0.00531354	0	0.0334489	0
ENSG00000009830	3.98675	3.43253	1.74019	2.68257	12.5129	7.07709	3.91067	3.94144	2.06558	2.16508	13.9354	7.48834
ENSG00000009844	7.21645	6.74866	8.24638	5.85071	7.05545	6.02047	6.8756	5.50158	7.30374	4.79699	5.34854	11.9722
ENSG00000009950	1.84144	1.30198	0.130273	0.435343	1.01914	0.326883	2.8326	1.59918	0.0769718	0.865411	2.57524	0.369462
ENSG00000009954	25.6057	37.9743	19.3514	32.7381	26.8617	43.6773	30.0606	37.4544	24.4289	23.8922	26.8123	36.1543
ENSG00000010017	7.18045	16.6928	20.6703	14.5973	20.5404	20.9525	9.4965	16.0738	21.8634	16.9068	24.2809	27.3218
ENSG00000010030	0.0589713	0.107056	0	0.560348	0.121591	0.0736658	0.882589	0.526356	1.11016	1.01804	0.291187	2.25602
ENSG00000010072	2.92354	2.51741	3.155	2.79843	2.95695	1.42133	3.88907	2.80768	3.75123	1.91203	2.67744	2.25589
ENSG00000010165	20.5345	14.5659	17.7017	11.2496	19.8246	11.2141	15.6914	13.2018	22.6613	10.7141	16.5052	16.1954
ENSG00000010219	3.579	2.99644	2.46892	2.26871	4.04437	1.90402	1.74857	2.08742	2.38183	2.98905	3.16043	1.54266
ENSG00000010244	11.2025	10.9573	11.8901	7.20367	13.3925	7.34878	12.8168	14.0167	14.6529	8.71162	12.5507	10.5066
ENSG00000010256	65.7448	73.8001	76.5893	66.882	54.1456	59.0905	36.1493	55.0102	76.4679	78.6003	44.5533	52.892
ENSG00000010270	16.6036	16.3277	16.2595	9.68838	12.8794	13.5787	11.7472	13.8568	14.8979	9.69861	15.5211	13.702
ENSG00000010278	38.3343	30.533	48.3285	26.9433	95.1692	42.2125	36.4895	25.7156	69.9896	40.3054	129.104	55.1403
ENSG00000010282	0	0	0	0	0	0	0.0273492	0.0116818	0	0	0	0
ENSG00000010292	45.1409	53.7202	46.283	42.399	91.7174	79.3294	43.6896	46.9176	46.9503	20.1828	65.4966	79.4054
ENSG00000010295	0.0448452	0.0407058	0.269483	0.108467	0.055479	2.09738	1.91474	1.62273	2.03406	2.16236	0.45671	3.88468
[truncated: 35,823 more rows]

## Sheet: Fig.5d
Preranked gene list for the GSEA analysis presented in Figure 5d
[truncated: 28,468 more rows]

[truncated: 13 more sheets: Fig.5e, Fig.6a-b, Fig.7a_s14, Fig.7b, Fig.s2b-c, Fig.s4be, Fig.s5, Fig.s7c, Fig.s8b, Fig.s9b-c, Fig.s13c, Fig.s13d, Fig.s15]
